# Supplementary material for: Gene expression profile of Aedes aegypti females in courtship and mating
Source: Sci Rep. 2019 Oct 29;9:15492. doi: 10.1038/s41598-019-52268-5 (PMC6820793; doi:10.1038/s41598-019-52268-5)
Supplement: Supplementary file 1 — Supplementary Dataset 1 [file 41598_2019_52268_MOESM1_ESM.xlsx]

## Sheet: sequence_counts
	name	total counts*	unique gene reads count**	unique counts (%)
S01	Naive1	30795458	16160397	0.524766
S02	Naive2	27079481	14608895	0.539482
S03	Naive3	54923996	27388145	0.498655
S04	Ins1	13739835	7567959	0.550804
S05	Ins2	18233661	9175962	0.503243
S06	Ins3	8197835	3765778	0.459363
S07	Alb1	16516119	9110002	0.551582
S08	Alb2	14391464	7885113	0.547902
S09	Alb3	12382072	6545303	0.528611
S10	Aeg1	9809713	5819019	0.59319
S11	Aeg2	13875782	8232169	0.593276
S12	Aeg3	11813192	7159954	0.606098
* total reads per sample
**unique gene reads count mapped to AaegL5.2 transcriptome

## Sheet: counts_RAW
Raw number of reads matched to AaegL5.2 transcriptome
Name	VRG1	VRG2	VRG3	AEG1	AEG2	AEG3	INS1	INS2	INS3	ALB1	ALB2	ALB3
AAEL000001-RA	1560	1287	3146	387	524	466	784	1172	415	571	590	439
AAEL000004-RA	960	1145	2018	266	490	317	648	828	318	567	651	517
AAEL000005-RB	88	142	78	27	44	36	60	61	42	36	36	35
AAEL000005-RC	867	695	1230	90	183	165	425	573	122	154	240	162
AAEL000005-RD	65	86	255	65	72	33	80	97	98	35	76	22
AAEL000006-RC	798	1654	10965	139	230	131	516	956	205	283	332	199
AAEL000008-RA	428	81	1409	71	134	52	236	335	43	167	109	107
AAEL000008-RB	240	238	88	75	59	42	39	53	50	33	100	120
AAEL000008-RC	115	377	246	51	129	84	62	63	100	132	178	58
AAEL000010-RA	8235	11786	25006	2620	4156	3181	4326	7501	3095	3646	4159	2953
AAEL000011-RB	2	0	2	1	0	0	1	1	0	0	0	0
AAEL000011-RC	3	1	0	0	1	0	0	0	0	2	2	1
AAEL000012-RA	3	6	9	4	1	1	4	5	0	10	1	2
AAEL000013-RB	409	366	796	74	159	89	210	337	106	123	198	94
AAEL000016-RA	1195	907	1848	285	440	404	588	729	321	358	467	310
AAEL000017-RA	2	4	16	0	3	3	3	12	4	1	3	5
AAEL000017-RB	1	3	8	5	3	3	2	6	4	0	1	2
AAEL000018-RA	0	0	6	0	1	0	1	2	0	1	0	3
AAEL000020-RA	665	519	1221	133	206	115	256	299	114	339	235	210
AAEL000021-RA	1	2	3	2	2	3	6	3	3	2	2	3
AAEL000022-RA	258	227	504	73	82	86	105	190	52	117	136	73
AAEL000024-RA	198	34	178	15	8	19	24	15	11	33	32	26
AAEL000024-RB	45	29	101	14	19	13	17	24	6	18	16	12
AAEL000024-RC	19	27	65	5	9	14	7	23	11	25	15	23
AAEL000025-RB	2	6	60	6	3	8	4	4	1	3	7	5
AAEL000026-RA	169	178	307	46	92	59	89	203	52	52	63	48
AAEL000027-RA	7	2	0	0	0	1	0	2	0	0	0	0
AAEL000028-RA	2222	1771	4599	254	263	139	586	643	518	712	606	480
AAEL000029-RB	3	2	6	2	1	2	1	2	1	1	1	0
AAEL000032-RE	79284	66410	138771	16288	24524	21526	33622	39157	17894	29801	27259	22341
AAEL000033-RA	433	582	981	92	116	92	270	371	134	122	174	123
AAEL000035-RB	920	700	1366	103	58	19	357	254	216	259	247	143
AAEL000036-RA	0	1	2	1	0	1	1	5	0	0	1	1
AAEL000037-RA	252	73	716	58	35	26	69	87	103	29	109	72
AAEL000038-RA	571	389	745	112	134	98	193	279	111	189	243	156
AAEL000039-RA	5	9	6	0	0	1	1	0	0	1	2	0
AAEL000041-RA	52	18	45	6	7	3	11	12	11	13	19	8
AAEL000041-RB	2	3	6	0	4	1	5	5	1	0	3	0
AAEL000041-RC	6	3	16	1	1	2	3	7	1	4	1	0
AAEL000042-RA	647	563	1040	120	180	137	326	311	195	187	226	129
AAEL000043-RA	65	52	87	45	47	40	40	80	21	56	44	28
AAEL000044-RB	472	309	1627	293	306	1009	110	235	93	258	213	91
AAEL000046-RA	1508	1067	2048	301	451	401	718	1139	363	411	513	373
AAEL000047-RA	2	4	1	0	0	1	1	0	0	0	1	1
AAEL000048-RB	4	17	42	4	6	0	8	16	6	6	6	6
AAEL000049-RA	300	200	412	85	129	86	100	147	51	141	149	104
AAEL000049-RB	9	9	5	8	5	1	3	9	2	9	8	8
AAEL000049-RC	11	5	7	5	4	1	13	8	2	3	8	9
AAEL000050-RA	532	317	554	132	174	198	140	212	108	276	190	220
AAEL000051-RA	579	268	460	61	43	29	117	156	79	175	114	154
AAEL000053-RA	545	653	1151	116	201	107	343	540	164	193	270	161
AAEL000055-RB	496	376	1043	113	185	88	201	357	126	195	180	169
AAEL000057-RB	16	10	12	4	0	2	4	3	3	9	2	2
AAEL000058-RB	5	7	11	0	2	0	0	1	0	0	1	0
AAEL000063-RB	0	3	12	0	0	0	1	1	8	3	7	1
AAEL000064-RA	833	722	2320	148	287	138	497	663	179	202	369	264
AAEL000065-RA	120	97	100	20	32	30	50	53	19	29	29	28
AAEL000065-RB	114	191	541	17	27	28	126	174	48	54	61	31
AAEL000065-RC	136	77	130	30	42	23	61	126	25	25	37	31
AAEL000066-RA	10	27	41	1	6	3	9	9	2	4	7	4
AAEL000069-RA	0	2	4	0	0	0	1	1	0	1	0	0
AAEL000071-RA	29	22	39	0	0	1	5	2	4	6	11	7
AAEL000073-RA	548	275	440	40	14	23	88	105	56	173	140	115
AAEL000074-RA	1280	689	2316	136	179	123	289	457	241	313	292	223
AAEL000075-RA	1	2	11	3	4	2	4	3	0	5	2	3
AAEL000076-RB	188	232	381	65	61	84	114	133	54	133	101	57
AAEL000077-RA	276	204	310	63	115	77	92	146	69	112	106	109
AAEL000077-RB	295	377	726	56	123	68	170	154	68	125	177	118
AAEL000077-RC	271	192	276	108	105	64	98	149	74	125	96	100
AAEL000079-RB	2854	3460	7166	406	676	360	1782	2138	888	368	1193	582
AAEL000079-RC	284	171	139	143	247	179	145	136	148	198	89	143
AAEL000079-RD	1058	396	2073	131	230	143	306	278	286	519	180	248
AAEL000080-RA	354	564	5110	87	105	115	170	306	80	231	193	269
AAEL000081-RB	5270	5614	11487	1023	1538	932	2798	3141	1387	1843	2321	1357
AAEL000084-RA	3384	2577	5163	475	805	691	1248	1110	622	1046	977	722
AAEL000084-RB	257	104	412	312	165	137	137	529	158	202	101	239
AAEL000085-RA	7	3	5	13	2	11	130	7	2	9	4	2
AAEL000087-RB	337	104	314	97	82	16	45	113	69	40	46	78
AAEL000088-RA	794	755	1435	174	265	176	437	502	225	312	318	222
AAEL000089-RA	1	2	13	2	2	2	2	1	1	1	1	2
AAEL000090-RA	2674	2403	4060	872	1144	683	1163	1432	632	1201	1069	945
AAEL000090-RB	107	56	60	36	39	39	37	32	23	75	33	33
AAEL000090-RC	55	45	65	35	39	48	14	19	5	23	22	31
AAEL000091-RA	418	421	724	89	181	126	219	286	107	173	191	138
AAEL000092-RA	300	111	134	135	222	169	137	123	42	210	154	170
AAEL000094-RB	78	41	79	24	28	12	12	8	8	38	31	16
AAEL000094-RC	26	15	51	15	16	3	6	12	17	20	44	18
AAEL000095-RB	2	0	2	0	1	0	0	3	0	0	1	2
AAEL000095-RC	5	1	1	1	0	1	2	0	1	1	1	1
AAEL000097-RD	3	10	10	4	4	5	1	2	4	9	5	5
AAEL000098-RB	17	19	42	3	6	1	11	10	2	3	11	2
AAEL000098-RC	5	9	6	0	2	1	5	7	2	3	2	2
AAEL000099-RA	371	147	514	34	47	34	132	137	69	51	104	88
AAEL000101-RA	132	202	900	11	54	18	48	36	35	67	63	75
AAEL000102-RB	4287	2452	8974	382	435	287	433	660	322	640	899	527
AAEL000106-RA	120	101	163	35	35	32	70	86	28	47	55	36
AAEL000107-RA	550	561	888	182	194	147	273	378	124	148	171	109
AAEL000108-RA	4	16	21	0	0	3	6	9	1	7	11	3
AAEL000109-RA	4404	1132	77	494	206	310	520	885	217	1496	167	330
AAEL000111-RA	475	669	2439	26	60	49	137	217	74	79	183	57
AAEL000113-RA	1	2	6	1	1	0	0	1	1	1	1	0
AAEL000115-RA	877	874	1345	213	297	229	489	707	233	183	309	154
AAEL000116-RB	260	373	607	72	107	75	174	254	80	94	132	76
AAEL000117-RA	1	0	3	0	1	0	0	0	0	0	0	1
AAEL000117-RB	1	0	0	0	1	0	0	0	0	0	0	1
AAEL000118-RA	743	656	1294	117	158	120	339	422	174	259	253	185
AAEL000119-RA	231	173	884	44	35	55	52	65	41	89	77	83
AAEL000122-RA	288	195	424	55	83	57	129	173	49	81	88	71
AAEL000122-RB	1083	1238	1847	189	323	205	550	766	295	235	355	228
AAEL000123-RA	2	1	4	2	1	2	2	1	0	3	1	0
AAEL000124-RA	6497	1205	3116	221	158	281	456	546	613	823	795	554
AAEL000126-RA	296	427	917	61	123	27	126	85	67	108	150	105
AAEL000126-RB	107	132	100	57	91	24	60	74	43	126	72	49
AAEL000126-RC	210	335	825	72	101	12	68	63	38	140	109	97
AAEL000127-RA	66	42	103	27	25	15	39	59	7	58	39	10
AAEL000127-RB	7	12	19	5	1	10	17	5	7	5	4	28
AAEL000128-RB	1164	1701	3814	355	585	334	590	697	202	1137	454	553
AAEL000128-RC	1151	784	1303	382	626	336	572	713	418	382	882	550
AAEL000134-RA	378	229	407	119	133	131	113	161	46	218	115	150
AAEL000137-RB	26	74	123	6	10	5	18	22	14	31	20	34
AAEL000137-RC	31	29	82	9	3	2	12	9	8	40	11	17
AAEL000137-RD	3	5	6	1	2	6	5	4	2	12	5	5
AAEL000137-RE	4	5	7	2	7	7	6	8	0	23	3	5
AAEL000137-RF	4	2	25	2	1	2	5	5	2	8	1	7
AAEL000138-RA	1630	975	2522	410	596	627	578	782	361	1025	1217	839
AAEL000139-RA	761	58	206	14	3	8	16	5	57	7	98	4
AAEL000140-RA	726	543	1242	132	216	116	346	462	189	201	212	176
AAEL000140-RB	60	42	78	9	11	14	21	39	24	19	8	6
AAEL000143-RA	363	358	683	72	107	73	167	232	88	95	157	87
AAEL000146-RA	131	85	319	43	128	38	34	51	13	58	45	61
AAEL000147-RA	213	240	457	93	111	92	126	198	83	147	149	105
AAEL000148-RA	193	223	434	52	80	52	126	180	55	77	96	65
AAEL000149-RA	887	827	1372	243	397	305	453	686	212	259	326	235
AAEL000151-RB	7	3	17	0	0	0	1	2	0	2	0	1
AAEL000152-RA	434	346	726	161	140	87	141	284	48	289	81	194
AAEL000154-RA	743	741	754	104	98	127	367	386	169	367	236	204
AAEL000157-RA	1408	1085	2164	244	350	218	742	875	380	290	379	251
AAEL000159-RA	896	972	2454	291	357	195	360	559	185	364	349	264
AAEL000162-RA	11	15	13	2	15	11	12	8	2	19	6	1
AAEL000162-RB	12	13	18	7	8	11	6	9	5	9	11	0
AAEL000163-RA	179	139	221	68	96	57	70	106	34	128	78	66
AAEL000164-RB	241	217	399	45	143	96	65	114	55	81	88	163
AAEL000164-RC	61	15	24	32	48	71	40	22	13	102	51	20
AAEL000165-RA	247	251	1490	20	23	23	39	40	46	14	51	22
AAEL000165-RB	252	202	3194	20	17	7	26	29	79	12	66	8
AAEL000166-RA	1	1	3	0	0	0	0	0	1	1	1	0
AAEL000166-RB	1	0	5	0	2	0	1	1	1	0	1	0
AAEL000166-RC	3	2	2	0	0	0	0	0	0	1	1	0
AAEL000166-RD	2	0	2	1	0	0	0	1	0	0	0	0
AAEL000166-RE	1	4	15	0	0	0	0	0	0	3	1	0
AAEL000166-RF	0	1	5	1	0	1	1	0	0	0	0	1
AAEL000166-RG	3	0	4	0	0	0	0	0	0	0	0	1
AAEL000166-RH	2	0	8	0	0	0	0	1	0	2	0	2
AAEL000166-RI	1	0	5	0	0	0	0	0	0	0	0	0
AAEL000166-RJ	1	0	2	0	0	0	0	0	0	0	0	0
AAEL000166-RK	2	0	0	0	1	0	1	1	0	1	1	1
AAEL000170-RA	418	356	708	85	88	60	226	251	128	132	128	120
AAEL000172-RB	4295	5290	9567	271	897	183	2914	889	1097	1150	1867	843
AAEL000172-RC	1068	966	2701	279	267	165	613	972	360	705	340	558
AAEL000172-RD	1092	486	942	275	318	221	336	981	324	396	355	268
AAEL000172-RE	1020	452	1807	271	579	383	276	973	370	428	376	588
AAEL000173-RA	1574	1047	1922	289	478	393	731	888	424	393	466	298
AAEL000174-RA	152	150	269	31	33	21	94	119	51	35	50	31
AAEL000175-RB	12142	9281	20686	2128	3167	2187	4769	4922	2413	3844	3923	3083
AAEL000176-RB	568	374	478	190	260	199	176	162	59	409	149	246
AAEL000178-RA	184	232	381	66	59	47	92	182	50	94	79	46
AAEL000179-RA	2160	1574	3517	408	601	433	860	1236	506	813	881	632
AAEL000180-RA	616	485	966	190	236	208	233	322	124	254	253	190
AAEL000181-RB	111	132	153	20	46	49	87	65	68	50	86	53
AAEL000181-RC	103	133	186	23	43	26	83	58	55	57	63	65
AAEL000181-RD	97	132	116	29	52	24	83	61	72	41	75	57
AAEL000181-RE	820	1237	3262	124	187	63	475	788	151	213	252	176
AAEL000181-RF	167	138	215	41	66	41	115	97	74	52	80	61
AAEL000181-RG	115	127	395	28	50	29	110	60	77	55	58	46
AAEL000181-RH	317	126	131	48	54	14	176	50	69	48	67	36
AAEL000181-RI	970	274	1541	108	224	116	153	301	60	237	346	278
AAEL000181-RJ	148	141	245	31	72	29	111	85	86	60	70	73
AAEL000181-RK	116	121	147	36	54	25	91	56	67	63	68	56
AAEL000182-RA	2708	1920	6722	830	1027	1143	890	1085	660	1840	2222	1405
AAEL000184-RA	132	125	251	46	66	50	85	123	37	60	68	45
AAEL000185-RA	96	74	53	77	149	280	66	141	59	68	95	75
AAEL000185-RB	7852	8145	15266	1442	2841	1423	3226	3434	1598	3265	3503	2395
AAEL000185-RC	1870	1188	1705	976	696	720	570	936	370	1710	717	1281
AAEL000185-RD	436	390	539	438	322	553	235	584	274	1230	389	631
AAEL000186-RA	651	700	1571	119	113	138	216	375	87	165	176	136
AAEL000187-RB	213	243	315	58	92	84	119	186	60	116	119	150
AAEL000187-RC	187	245	323	51	82	76	120	90	53	105	115	124
AAEL000188-RA	1471	1155	1941	361	451	419	403	407	208	786	402	535
AAEL000191-RA	2426	1937	4245	889	1090	897	1179	1052	477	1554	1053	946
AAEL000193-RA	264	636	779	138	185	129	227	264	151	455	598	125
AAEL000193-RB	578	196	2007	154	180	126	269	230	161	298	194	119
AAEL000193-RC	325	1253	2213	145	190	114	421	1031	320	152	188	251
AAEL000193-RD	1848	1485	1854	153	408	242	900	764	293	598	385	600
AAEL000193-RE	310	406	391	157	187	129	272	274	141	164	211	130
AAEL000194-RA	351	303	545	146	154	110	187	140	95	228	181	163
AAEL000194-RB	320	241	534	124	128	98	181	154	70	265	176	158
AAEL000194-RC	344	256	504	144	123	100	201	146	68	270	165	149
AAEL000194-RD	323	247	504	135	168	85	163	118	75	254	151	138
AAEL000194-RE	362	251	536	131	143	100	179	166	74	275	153	168
AAEL000194-RF	373	267	524	142	142	94	175	158	81	278	174	152
AAEL000195-RC	97	40	100	37	23	25	28	9	9	92	46	27
AAEL000196-RA	84	133	320	19	25	16	34	30	11	26	33	47
AAEL000199-RA	741	778	1438	183	252	158	444	599	215	318	360	267
AAEL000200-RA	295	282	345	100	30	41	99	107	84	167	182	115
AAEL000201-RB	77	105	218	23	44	21	59	67	37	35	50	21
AAEL000201-RC	113	107	202	24	54	23	83	68	35	24	61	26
AAEL000201-RD	81	259	202	15	38	23	68	157	28	75	48	45
AAEL000201-RE	96	95	233	34	40	37	88	74	49	22	56	20
AAEL000203-RB	5	0	2	0	0	0	1	2	0	2	0	1
AAEL000204-RC	2	7	3	2	1	0	2	4	0	1	0	0
AAEL000204-RD	11	13	28	0	3	1	7	11	2	4	2	3
AAEL000204-RE	34	23	55	6	10	2	16	16	10	4	16	12
AAEL000204-RF	10	12	20	2	2	0	3	11	2	8	8	2
AAEL000204-RG	40	47	43	11	4	3	9	16	6	7	14	1
AAEL000204-RH	1	7	2	1	3	0	1	6	1	0	4	3
AAEL000204-RI	33	19	40	5	10	5	11	15	9	3	15	8
AAEL000204-RJ	5	2	2	0	4	1	3	6	1	1	1	1
AAEL000204-RK	10	10	16	2	0	2	19	1	8	3	6	10
AAEL000204-RL	43	29	41	5	14	1	17	19	3	6	15	8
AAEL000204-RM	2	5	9	4	16	0	12	12	0	1	2	4
AAEL000204-RN	13	13	23	3	5	3	12	6	2	3	9	7
AAEL000204-RO	10	15	28	1	7	0	4	8	4	9	11	2
AAEL000206-RB	140	264	350	121	265	113	74	72	34	193	124	136
AAEL000208-RA	505	395	684	241	224	140	209	258	153	307	247	223
AAEL000210-RA	907	707	1528	225	357	311	393	548	199	331	368	253
AAEL000211-RA	1036	806	1351	293	379	391	352	390	252	869	532	462
AAEL000213-RA	128	231	1255	23	17	14	24	26	14	41	30	42
AAEL000214-RA	206	218	417	66	80	54	126	138	57	91	88	61
AAEL000215-RA	388	447	625	58	118	73	228	309	113	132	132	105
AAEL000216-RA	0	2	5	3	4	0	0	0	2	1	2	0
AAEL000217-RA	1533	2040	4447	191	524	236	1388	1523	572	575	1168	620
AAEL000217-RB	37	19	16	25	20	32	19	24	17	12	20	35
AAEL000217-RC	37	88	77	24	13	24	26	37	34	22	11	28
AAEL000219-RA	691	684	932	331	481	360	297	331	127	363	376	305
AAEL000221-RA	906	659	1487	204	240	202	319	400	160	282	347	230
AAEL000221-RB	164	160	376	59	86	64	59	143	68	52	69	61
AAEL000223-RA	188	303	410	134	299	69	148	106	30	141	168	177
AAEL000224-RA	1	2	10	1	2	1	3	3	2	2	1	1
AAEL000224-RB	7	2	2	0	1	0	5	1	2	9	0	3
AAEL000226-RA	757	698	1144	142	195	171	411	541	181	221	236	161
AAEL000227-RA	384	514	1682	73	139	51	121	115	63	136	114	114
AAEL000229-RA	823	332	1121	41	240	140	93	154	230	598	647	692
AAEL000230-RA	277	289	568	49	92	89	131	216	83	127	93	81
AAEL000231-RA	1262	1357	2609	272	353	313	664	812	324	436	505	374
AAEL000234-RA	0	0	1	0	0	0	0	0	0	0	0	0
AAEL000234-RB	0	0	0	0	0	0	0	0	0	0	0	0
AAEL000234-RC	0	0	0	0	0	0	0	0	0	0	0	0
AAEL000234-RD	0	0	0	0	0	0	0	0	0	0	0	0
AAEL000234-RE	0	0	0	0	0	0	0	0	0	0	0	0
AAEL000234-RF	0	0	0	0	0	0	0	0	0	0	0	0
AAEL000234-RG	0	0	2	2	0	0	0	0	0	0	1	0
AAEL000234-RH	4	24	36	10	2	3	4	3	1	4	1	6
AAEL000234-RI	0	2	4	0	0	0	0	0	0	0	0	0
AAEL000234-RJ	0	1	0	1	0	0	0	0	0	0	0	0
AAEL000234-RK	0	0	2	0	0	0	0	0	0	0	0	2
AAEL000234-RL	0	0	10	0	0	0	0	0	0	0	0	0
AAEL000234-RM	0	0	2	0	0	0	0	0	0	0	0	0
AAEL000234-RN	0	0	3	0	0	0	0	0	0	0	0	0
AAEL000234-RO	0	2	2	0	0	0	0	0	0	0	1	0
AAEL000234-RP	1	0	98	1	3	0	0	0	0	0	0	0
AAEL000234-RQ	12	14	9	1	0	1	0	2	0	3	0	1
AAEL000234-RR	7	4	29	1	1	2	3	1	2	3	0	1
AAEL000235-RA	1044	1030	1830	245	362	272	509	701	249	575	511	415
AAEL000236-RA	30	19	45	7	10	5	7	6	4	19	13	16
AAEL000238-RB	1	0	2	0	0	0	1	0	0	0	0	0
AAEL000238-RC	1	1	4	0	0	0	2	1	1	2	0	0
AAEL000238-RD	4	0	0	0	1	0	0	0	1	0	2	3
AAEL000239-RB	1918	1265	1840	801	1002	1085	682	649	310	1975	600	1169
AAEL000240-RA	230	278	554	90	103	68	147	194	54	89	135	105
AAEL000240-RB	297	303	571	30	103	82	111	193	62	138	131	83
AAEL000240-RC	4	7	6	13	5	11	10	8	5	5	8	2
AAEL000241-RA	442	338	716	88	106	106	198	341	96	141	222	94
AAEL000242-RA	18	9	16	9	2	3	2	3	2	5	9	9
AAEL000242-RB	22	4	18	3	4	3	4	6	6	14	10	4
AAEL000242-RC	23	18	12	3	6	3	6	2	6	7	11	10
AAEL000242-RD	22	10	19	5	8	4	5	3	4	5	14	10
AAEL000242-RE	34	6	22	3	4	3	2	5	3	3	6	3
AAEL000242-RF	22	12	30	6	21	5	11	4	2	5	12	15
AAEL000243-RB	40	20	152	11	12	5	7	30	9	12	13	27
AAEL000244-RA	410	477	604	265	389	228	160	129	58	290	177	276
AAEL000245-RA	334	290	429	81	134	96	107	196	72	161	160	78
AAEL000246-RA	41	93	101	22	52	13	62	87	28	65	44	65
AAEL000246-RB	192	435	796	60	94	53	206	75	32	57	172	59
AAEL000246-RC	60	103	119	29	58	17	76	89	41	55	62	60
AAEL000246-RD	257	201	199	56	44	18	71	116	83	57	41	60
AAEL000246-RE	212	123	485	27	61	24	96	121	46	82	69	67
AAEL000246-RF	3	4	17	0	0	0	4	3	4	3	3	1
AAEL000246-RG	7	9	23	0	2	1	2	7	4	1	5	6
AAEL000247-RA	9	5	8	0	2	2	0	7	3	2	5	5
AAEL000247-RB	0	3	9	7	1	1	6	5	2	9	1	1
AAEL000248-RA	1041	1053	2439	224	243	177	521	571	265	392	469	301
AAEL000249-RA	30	18	31	12	3	9	4	10	9	25	6	8
AAEL000249-RB	16	12	7	2	4	2	4	2	0	3	7	7
AAEL000249-RC	5	3	8	5	4	4	2	2	1	9	15	3
AAEL000249-RD	10	6	10	1	6	4	2	2	2	8	7	5
AAEL000249-RE	3	6	6	8	4	2	7	3	1	4	11	2
AAEL000250-RB	3	2	2	3	7	5	3	5	1	3	1	3
AAEL000250-RC	479	160	247	127	371	169	135	135	60	361	133	285
AAEL000250-RD	2	7	2	4	7	7	2	0	2	6	2	2
AAEL000250-RE	5	3	13	3	4	2	4	1	0	1	0	2
AAEL000250-RF	25	12	4	8	3	8	1	4	3	11	8	6
AAEL000251-RA	46	53	76	11	10	4	13	1	12	87	19	17
AAEL000252-RA	96	71	185	29	9	6	29	29	45	22	52	29
AAEL000254-RB	30	27	63	30	32	28	32	20	4	22	11	30
AAEL000254-RC	47	19	37	25	35	26	21	19	8	74	16	39
AAEL000254-RD	115	74	53	47	49	37	18	29	28	29	28	19
AAEL000255-RA	185	239	326	54	60	61	114	145	53	92	73	56
AAEL000256-RA	231	184	1090	31	22	12	29	17	33	55	90	74
AAEL000256-RB	53	55	69	8	23	9	28	18	30	35	49	34
AAEL000256-RC	102	56	54	37	26	7	45	17	46	55	50	29
AAEL000256-RD	54	167	59	31	26	10	29	26	33	49	95	59
AAEL000256-RE	54	57	65	8	29	12	23	22	36	40	54	24
AAEL000257-RA	1239	1048	1938	186	338	178	550	819	297	297	381	287
AAEL000258-RB	1986	2015	4741	407	731	608	780	1058	457	893	878	744
AAEL000260-RA	914	959	1840	146	212	79	495	654	344	208	272	164
AAEL000261-RA	372	495	651	71	115	88	245	303	107	120	137	141
AAEL000263-RA	1150	1288	3753	62	109	55	778	393	244	108	177	103
AAEL000263-RB	118	159	169	60	92	59	99	188	76	81	86	100
AAEL000263-RC	116	131	183	60	99	60	96	210	78	95	83	105
AAEL000263-RD	129	177	150	60	84	85	100	182	73	101	99	113
AAEL000263-RE	145	178	390	62	134	68	116	234	176	99	128	118
AAEL000265-RA	199	156	332	65	112	87	84	84	51	148	114	95
AAEL000266-RB	5	3	9	1	1	2	0	8	1	2	1	2
AAEL000266-RC	3	4	32	2	3	1	1	4	0	3	2	4
AAEL000266-RD	3	3	15	3	2	1	2	9	0	4	1	2
AAEL000267-RA	10	22	5	10	3	1	3	7	2	1	2	2
AAEL000267-RB	169	192	319	19	80	24	138	211	58	44	80	52
AAEL000268-RB	8	4	1	0	1	1	0	1	0	0	0	1
AAEL000268-RC	9	3	6	1	1	2	0	1	0	2	2	4
AAEL000268-RD	4	1	5	2	2	1	1	1	1	1	3	1
AAEL000268-RE	1	2	5	1	1	0	1	1	1	4	4	1
AAEL000269-RA	18691	16075	33856	3152	4112	3421	7276	7716	4095	4252	3934	3510
AAEL000270-RA	792	720	1300	254	287	283	370	505	161	406	392	313
AAEL000271-RC	160	495	925	125	105	33	135	71	29	85	85	91
AAEL000271-RD	409	762	3171	125	86	11	86	150	85	109	110	146
AAEL000271-RE	175	319	1067	187	304	23	33	80	43	22	47	206
AAEL000272-RA	184	148	260	42	69	68	118	111	49	55	60	63
AAEL000272-RB	115	100	186	25	41	29	31	59	28	61	28	18
AAEL000275-RB	40	31	53	50	54	118	75	56	13	69	99	22
AAEL000275-RC	33	55	17	44	54	94	31	80	11	62	47	31
AAEL000275-RD	750	668	2382	131	106	99	129	432	66	162	185	248
AAEL000275-RE	1457	1477	2774	365	451	151	686	468	331	704	734	309
AAEL000276-RA	340	484	817	81	167	92	349	299	162	186	347	176
AAEL000276-RB	368	511	818	94	165	122	307	315	178	199	370	160
AAEL000276-RC	355	404	697	75	140	97	277	271	147	175	324	181
AAEL000276-RD	397	437	758	91	138	91	293	261	150	172	269	179
AAEL000276-RE	1086	957	3359	140	382	73	425	978	234	211	227	154
AAEL000278-RA	1578	1258	4153	85	256	82	472	732	271	292	438	383
AAEL000278-RB	176	191	319	99	137	84	143	189	70	146	155	101
AAEL000278-RC	177	189	314	85	125	86	140	201	66	133	139	90
AAEL000278-RD	150	180	230	82	108	78	153	125	76	116	126	66
AAEL000278-RE	95	310	669	68	95	64	129	123	62	109	99	69
AAEL000279-RB	286	258	482	78	80	58	105	188	51	78	90	86
AAEL000281-RA	626	400	964	55	122	62	164	188	74	318	180	202
AAEL000281-RB	144	82	100	53	38	52	52	72	68	120	89	66
AAEL000281-RC	218	125	271	58	51	76	69	61	49	69	54	45
AAEL000282-RB	105	158	267	20	47	18	83	124	34	57	76	54
AAEL000283-RB	3	5	3	0	0	1	0	3	1	1	0	0
AAEL000284-RA	92	240	382	95	96	51	114	120	38	69	81	74
AAEL000284-RB	277	51	303	37	49	52	65	133	43	66	79	12
AAEL000285-RA	14	12	8	3	5	4	6	4	2	10	3	3
AAEL000285-RB	6	10	12	3	2	4	3	2	2	9	1	5
AAEL000287-RB	166	191	348	27	61	61	102	168	56	49	77	45
AAEL000288-RA	378	273	279	165	149	148	132	172	78	328	127	251
AAEL000288-RB	371	221	245	139	161	136	130	148	77	249	103	205
AAEL000288-RC	363	243	468	137	148	147	129	144	73	524	123	228
AAEL000288-RD	375	460	1000	147	593	116	125	161	160	510	244	441
AAEL000288-RE	362	524	210	236	168	128	111	192	64	259	136	200
AAEL000288-RF	378	251	254	144	146	128	138	154	55	300	116	231
AAEL000288-RG	415	234	208	143	130	157	145	160	82	300	134	226
AAEL000288-RH	30	35	189	21	6	3	18	8	7	70	24	47
AAEL000289-RA	148	260	196	23	43	36	51	156	46	94	77	33
AAEL000289-RB	146	37	405	34	58	32	87	92	43	35	73	47
AAEL000290-RA	472	211	618	94	185	171	153	285	107	280	186	201
AAEL000291-RA	60909	45416	67395	26135	32144	20645	29754	25177	15753	35733	26732	34809
AAEL000292-RB	33	43	80	22	38	17	50	31	40	30	40	14
AAEL000292-RC	174	240	401	58	58	57	115	201	27	90	94	74
AAEL000293-RA	9388	7639	14406	2061	3862	1943	4608	5077	2660	3885	3194	3671
AAEL000294-RA	3464	3674	3070	4204	5758	2849	1930	1354	636	4233	3251	3843
AAEL000297-RA	290	260	524	109	129	146	142	171	85	244	213	179
AAEL000298-RA	55	64	90	7	11	8	30	22	10	96	35	69
AAEL000299-RA	474	551	1019	75	151	91	338	350	147	190	172	149
AAEL000301-RA	1653	1884	3907	471	618	450	873	1007	452	751	721	560
AAEL000304-RF	1027	417	1433	310	309	210	255	368	130	477	427	394
AAEL000305-RA	197	160	345	46	48	46	77	151	47	67	46	45
AAEL000308-RA	9	1	14	0	1	0	1	1	4	5	5	0
AAEL000308-RB	19	0	32	0	6	1	4	2	1	13	8	11
AAEL000308-RC	2	0	5	0	1	0	0	3	3	1	5	3
AAEL000308-RD	3	10	15	2	1	1	0	2	5	4	3	3
AAEL000308-RE	0	1	3	0	1	0	0	2	0	3	1	2
AAEL000308-RF	4	5	5	1	5	2	0	0	1	7	8	1
AAEL000308-RG	2	5	6	2	1	2	1	1	1	0	2	3
AAEL000311-RA	278	34	55	16	35	10	116	150	65	41	58	34
AAEL000311-RB	486	204	232	34	32	24	139	78	114	78	169	44
AAEL000311-RC	76	118	804	31	39	23	65	29	29	45	37	38
AAEL000312-RA	139	27	109	12	6	9	18	12	13	27	38	32
AAEL000314-RB	368	652	1356	182	308	147	177	196	114	404	249	250
AAEL000315-RB	795	683	1139	197	225	181	302	314	172	328	302	226
AAEL000315-RC	76	63	134	38	40	27	41	75	27	21	40	23
AAEL000315-RD	261	104	135	20	31	36	59	73	31	30	30	22
AAEL000316-RA	82	59	340	8	12	7	21	36	13	11	25	5
AAEL000320-RA	259	7	45	1	4	6	10	12	36	19	35	14
AAEL000322-RA	208	269	351	37	72	32	153	186	44	62	83	42
AAEL000322-RB	52	23	137	22	16	49	20	28	34	16	13	20
AAEL000323-RA	0	0	2	1	0	0	0	1	0	0	0	1
AAEL000324-RB	482	360	757	71	114	48	193	353	102	195	156	159
AAEL000326-RB	6	19	2	0	1	1	6	1	0	0	2	0
AAEL000327-RB	770	684	1410	104	241	98	378	514	167	249	279	222
AAEL000327-RC	45	79	31	61	42	85	8	13	6	30	7	16
AAEL000328-RA	3307	2702	4872	918	1644	853	1273	1677	588	1806	1703	1375
AAEL000328-RB	623	161	265	174	219	192	122	355	33	121	97	36
AAEL000328-RC	96	62	30	76	56	225	71	64	19	106	89	81
AAEL000328-RD	942	534	722	441	457	508	177	209	197	522	597	486
AAEL000328-RE	81	91	74	43	17	106	58	23	51	57	83	46
AAEL000329-RA	15	13	164	3	5	4	2	3	8	9	17	7
AAEL000330-RA	408	427	756	139	168	97	215	247	102	183	131	135
AAEL000332-RA	318	271	556	90	109	110	157	267	93	108	121	85
AAEL000334-RB	56	22	98	9	18	6	16	11	13	89	27	21
AAEL000334-RC	23	16	17	5	15	13	9	10	5	12	13	14
AAEL000335-RA	2304	3689	6324	504	954	520	2663	3474	1039	769	1529	777
AAEL000336-RA	545	304	690	127	114	58	141	123	96	297	227	240
AAEL000337-RA	420	358	554	57	65	64	128	241	78	51	94	61
AAEL000338-RB	2	4	28	2	1	2	3	4	0	0	12	1
AAEL000340-RB	127	103	277	21	43	13	40	35	29	87	97	46
AAEL000341-RB	120	57	79	37	39	67	23	38	16	73	34	60
AAEL000342-RB	20	47	33	25	17	16	12	14	11	30	19	18
AAEL000342-RC	25	64	53	33	23	14	12	18	7	38	21	26
AAEL000342-RD	33	32	37	43	21	14	12	16	14	34	17	27
AAEL000342-RE	159	234	321	49	97	39	77	123	65	193	123	91
AAEL000342-RF	28	30	23	32	20	11	19	15	18	35	20	26
AAEL000342-RG	25	34	83	36	17	15	8	13	14	42	17	22
AAEL000342-RH	56	33	95	31	17	17	35	21	8	41	26	23
AAEL000343-RC	1981	1652	2958	530	896	628	1141	1338	432	1137	892	831
AAEL000343-RD	1050	1022	2808	118	258	44	680	705	422	187	556	264
AAEL000343-RE	363	579	1029	25	29	2	364	50	189	84	278	78
AAEL000344-RA	0	0	0	0	0	1	0	0	0	0	0	0
AAEL000348-RB	1	1	2	0	2	1	1	3	0	0	0	0
AAEL000348-RC	3	3	2	0	0	2	0	1	1	2	2	0
AAEL000348-RD	65	49	118	9	18	5	14	53	7	31	25	18
AAEL000348-RE	1	3	7	1	0	1	0	1	1	5	3	6
AAEL000351-RB	6	2	5	0	0	0	0	0	0	0	2	1
AAEL000351-RC	4	0	4	1	2	2	0	0	2	1	1	0
AAEL000354-RA	179	237	440	28	65	28	113	137	38	89	65	44
AAEL000354-RB	17	28	103	10	15	9	16	40	9	9	41	15
AAEL000356-RB	0	0	2	0	0	0	0	1	0	1	1	0
AAEL000357-RA	4	6	3	1	0	1	1	0	0	0	0	0
AAEL000359-RA	0	0	0	0	0	0	0	0	1	1	1	0
AAEL000360-RA	2	11	40	7	1	0	7	7	5	6	8	16
AAEL000362-RA	42	29	44	18	24	20	23	14	10	20	16	15
AAEL000362-RB	47	57	44	9	41	10	19	33	21	67	40	18
AAEL000362-RC	92	56	65	22	23	10	13	21	9	14	10	7
AAEL000362-RD	44	24	160	19	24	14	70	26	9	19	23	15
AAEL000362-RE	57	15	101	32	12	7	9	10	2	19	15	24
AAEL000362-RF	22	39	33	10	20	6	9	14	7	11	13	8
AAEL000370-RA	3021	2563	5642	369	869	499	1107	1523	694	1180	1428	806
AAEL000370-RB	516	1039	1566	301	243	174	751	535	198	258	418	231
AAEL000370-RC	164	23	11	45	77	39	69	36	29	91	34	12
AAEL000372-RA	259	212	438	103	122	118	79	85	51	235	204	129
AAEL000377-RA	1	2	2	0	0	1	2	2	0	2	1	0
AAEL000378-RA	954	1145	2393	438	534	236	565	861	288	790	802	673
AAEL000379-RA	16	21	19	1	3	15	5	17	9	6	2	1
AAEL000382-RA	16	13	25	3	5	7	6	4	5	10	8	3
AAEL000383-RB	372	351	615	76	145	82	226	276	105	225	220	149
AAEL000384-RB	18	6	8	4	3	4	2	0	0	11	1	2
AAEL000385-RC	63	65	88	18	14	11	20	39	13	49	14	15
AAEL000385-RD	980	804	1187	334	489	304	375	416	186	449	289	337
AAEL000386-RA	2496	2224	4737	522	847	473	1193	1071	681	940	1004	820
AAEL000387-RB	2	0	15	2	0	1	0	6	0	3	1	2
AAEL000388-RA	4955	4309	8356	933	1330	835	2145	2261	1206	1657	2086	1568
AAEL000394-RA	698	592	1139	161	234	201	317	428	195	227	213	173
AAEL000395-RA	491	531	1028	126	174	74	140	176	125	239	227	181
AAEL000395-RB	1226	1251	2102	338	488	333	873	1197	287	502	591	379
AAEL000396-RA	605	609	992	99	132	101	323	360	151	137	193	115
AAEL000397-RB	275	202	360	50	74	36	222	227	123	51	77	61
AAEL000397-RC	259	191	366	49	89	34	181	211	94	60	82	56
AAEL000399-RA	63	78	71	43	28	27	43	121	11	37	17	36
AAEL000401-RA	125	100	220	27	45	23	63	114	34	51	44	49
AAEL000403-RA	293	343	473	50	81	37	179	234	95	87	72	72
AAEL000404-RA	273	301	493	49	87	42	152	201	53	86	94	64
AAEL000405-RB	183	119	188	76	102	83	56	59	60	161	75	102
AAEL000405-RC	200	107	174	79	85	77	57	45	46	407	71	224
AAEL000405-RD	676	239	384	73	104	75	61	63	49	138	118	123
AAEL000405-RE	146	133	198	79	93	84	64	51	45	115	73	89
AAEL000405-RF	817	330	675	82	260	66	52	163	47	633	241	319
AAEL000405-RG	193	136	196	98	82	76	49	58	43	139	51	123
AAEL000405-RH	147	133	171	79	92	78	64	49	50	128	87	101
AAEL000405-RI	151	107	166	66	84	81	63	77	40	152	53	101
AAEL000405-RJ	160	110	201	162	89	92	119	65	56	159	54	100
AAEL000405-RK	188	122	150	77	87	63	70	58	52	133	58	94
AAEL000406-RA	662	365	666	292	580	271	239	112	108	261	322	312
AAEL000407-RA	104	88	137	31	34	32	35	84	20	35	40	30
AAEL000408-RA	229	291	408	58	91	71	144	192	54	74	98	47
AAEL000410-RA	2539	2170	4064	674	1016	834	1216	1441	561	1140	1077	1009
AAEL000411-RA	1072	770	1459	150	195	190	417	610	198	229	239	161
AAEL000412-RA	218	175	344	81	77	69	84	113	34	73	114	58
AAEL000412-RB	23	19	15	17	11	10	17	20	6	11	11	22
AAEL000414-RA	28	5	28	6	10	1	13	6	5	5	6	1
AAEL000415-RA	46	37	42	27	39	25	46	129	42	66	86	47
AAEL000415-RB	1085	811	1719	192	182	45	423	593	168	321	230	259
AAEL000415-RC	160	37	40	26	36	98	47	38	12	47	72	44
AAEL000416-RA	2726	2786	5307	481	803	417	1797	1848	857	939	1252	821
AAEL000417-RB	0	1	1	2	0	0	4	1	0	1	2	0
AAEL000417-RC	14	28	36	8	15	2	5	1	4	10	15	8
AAEL000417-RD	3	6	7	4	2	1	5	6	2	20	4	6
AAEL000417-RE	1	0	9	0	3	4	1	6	0	1	3	5
AAEL000417-RF	31	43	99	11	17	1	1	7	3	12	20	16
AAEL000417-RG	7	6	3	3	6	3	7	3	3	9	2	8
AAEL000417-RH	0	2	5	1	3	0	2	1	0	1	1	5
AAEL000417-RI	5	2	7	0	1	1	1	1	2	0	5	2
AAEL000417-RJ	0	1	10	0	2	0	1	2	0	4	1	2
AAEL000417-RK	0	0	0	0	0	0	0	0	0	1	0	0
AAEL000417-RL	3	27	48	6	20	0	11	0	1	16	5	27
AAEL000417-RM	2	4	3	2	5	1	2	2	2	4	4	4
AAEL000417-RN	2	17	45	4	1	0	6	2	4	3	4	3
AAEL000418-RA	530	471	1238	133	202	148	211	265	143	278	336	247
AAEL000419-RA	61	13	116	32	10	20	25	15	25	61	22	37
AAEL000419-RB	217	132	235	11	23	29	28	22	14	95	98	84
AAEL000420-RB	328	157	403	88	111	147	84	87	47	171	99	112
AAEL000421-RA	525	612	998	112	201	112	328	556	142	178	221	163
AAEL000422-RB	1356	1342	2200	225	357	245	654	968	353	281	503	312
AAEL000424-RA	1079	1554	2682	381	552	294	617	798	373	522	593	443
AAEL000424-RB	573	849	1606	71	138	75	309	577	202	181	241	143
AAEL000424-RC	71	81	180	35	134	48	112	54	34	31	78	29
AAEL000425-RA	102	110	473	45	81	43	82	129	36	101	111	79
AAEL000427-RA	2730	2445	5473	359	921	499	1465	1854	637	956	1215	762
AAEL000427-RB	290	919	819	310	452	246	142	253	51	282	208	340
AAEL000428-RA	737	1271	2643	784	1076	317	444	373	209	708	432	696
AAEL000429-RB	25	13	41	24	32	22	36	32	31	31	30	22
AAEL000429-RC	552	552	879	91	128	72	250	384	105	140	164	101
AAEL000431-RA	2005	1655	4190	351	505	456	604	907	393	709	1007	589
AAEL000432-RA	0	0	1	1	0	0	1	0	0	1	0	1
AAEL000433-RB	215	368	687	47	99	54	233	284	114	137	172	131
AAEL000434-RA	770	912	1771	213	377	235	511	750	199	373	519	281
AAEL000435-RA	246	290	411	55	94	61	157	218	67	90	128	54
AAEL000436-RA	1643	1245	2604	322	462	397	792	950	390	467	524	302
AAEL000438-RA	140	54	192	11	25	21	34	82	7	12	32	13
AAEL000438-RB	61	110	535	31	44	9	12	32	26	39	21	38
AAEL000439-RA	446	427	657	72	115	97	265	341	146	140	187	107
AAEL000440-RA	201	237	521	66	73	57	135	185	67	56	93	54
AAEL000440-RB	251	250	515	56	79	45	122	174	52	73	112	56
AAEL000441-RA	26	25	106	10	20	5	8	1	8	13	5	9
AAEL000442-RA	30873	31309	64112	5172	9831	4515	20454	29946	8339	7013	12191	9011
AAEL000444-RA	2892	2171	4701	642	778	501	1211	1262	546	987	1198	855
AAEL000445-RC	363	200	943	77	111	87	30	53	125	653	547	190
AAEL000445-RD	284	98	310	98	74	93	91	45	99	384	399	185
AAEL000448-RA	1275	1089	2667	247	343	236	523	671	264	520	645	397
AAEL000448-RB	108	137	74	51	28	24	40	43	41	38	22	15
AAEL000448-RC	187	271	408	41	119	37	119	146	73	115	48	31
AAEL000449-RA	0	0	2	0	1	0	0	2	0	0	1	0
AAEL000450-RA	1643	1836	3335	630	824	513	795	845	450	988	674	685
AAEL000451-RA	631	519	944	177	207	146	258	425	135	273	293	219
AAEL000452-RA	1054	803	1959	179	209	151	480	616	169	339	390	250
AAEL000454-RA	1877	1593	2777	704	941	1235	656	997	379	1350	1332	1463
AAEL000454-RB	1737	1402	3352	494	710	76	834	739	397	891	1158	303
AAEL000455-RA	189	106	185	76	86	111	42	59	23	154	57	85
AAEL000457-RA	123	49	113	59	32	58	31	21	40	570	124	117
AAEL000457-RB	110	160	341	60	25	77	29	30	44	154	68	121
AAEL000458-RC	308	155	951	58	87	124	84	236	148	140	309	66
AAEL000458-RD	296	227	314	160	74	87	154	91	46	286	82	154
AAEL000458-RE	260	249	462	71	173	108	68	75	18	180	228	172
AAEL000459-RA	749	1840	3456	293	688	178	489	1797	236	134	656	326
AAEL000460-RA	363	548	971	107	169	68	245	423	107	203	260	147
AAEL000461-RC	44	57	226	3	5	2	44	11	14	16	29	15
AAEL000461-RD	56	110	466	24	32	3	85	72	30	59	62	69
AAEL000461-RE	74	100	101	2	5	2	33	13	39	31	33	33
AAEL000461-RF	9	39	53	8	9	3	11	13	6	4	17	6
AAEL000461-RG	57	31	77	0	6	1	19	13	10	16	14	14
AAEL000461-RH	20	20	31	2	4	1	13	8	4	12	1	19
AAEL000461-RI	11	17	20	1	5	1	4	9	2	4	2	1
AAEL000461-RJ	8	35	71	1	1	0	27	9	21	13	8	4
AAEL000461-RK	35	12	21	3	4	1	12	9	4	2	15	25
AAEL000461-RL	1	7	12	0	0	0	3	12	4	4	3	2
AAEL000461-RM	6	14	11	2	0	0	4	2	5	3	3	3
AAEL000461-RN	6	4	11	1	1	0	0	2	0	10	2	7
AAEL000461-RO	14	40	58	0	5	1	10	1	4	7	1	2
AAEL000461-RP	2	7	17	7	5	1	1	2	1	4	4	2
AAEL000462-RB	0	0	1	0	0	0	1	0	0	0	0	0
AAEL000463-RA	31	6	42	7	5	8	5	3	9	9	20	4
AAEL000464-RB	51	58	69	13	24	13	32	26	17	40	52	44
AAEL000464-RC	46	45	117	37	22	7	20	30	9	51	53	26
AAEL000464-RD	100	65	243	11	17	11	17	38	12	56	49	30
AAEL000464-RE	55	50	30	11	23	12	41	39	13	50	45	35
AAEL000465-RA	144	128	247	27	37	43	73	104	52	65	53	34
AAEL000467-RA	290	228	400	78	126	98	132	203	81	130	127	103
AAEL000468-RB	1545	1564	2699	432	586	344	737	946	357	681	652	526
AAEL000469-RA	4720	5360	9027	869	1471	751	2753	3266	1618	1754	2325	1557
AAEL000471-RA	428	956	5672	56	66	40	150	146	169	124	163	196
AAEL000474-RB	2186	1760	2694	998	1215	1020	768	728	456	1978	966	1371
AAEL000475-RA	202	216	427	51	69	55	104	123	64	144	93	85
AAEL000476-RE	18	41	58	11	18	9	13	18	13	6	20	5
AAEL000476-RF	2	8	16	5	8	7	15	21	9	2	10	2
AAEL000476-RG	2	8	19	7	11	3	9	24	6	7	7	1
AAEL000476-RH	16	76	68	6	22	9	17	50	7	4	4	6
AAEL000476-RI	16	11	35	4	5	5	16	23	6	10	10	5
AAEL000476-RJ	14	12	48	2	7	2	15	5	8	6	23	3
AAEL000477-RA	72	54	182	16	7	6	28	6	27	6	8	5
AAEL000478-RA	397	291	533	78	111	102	145	228	82	122	112	99
AAEL000483-RA	660	559	1061	205	293	188	399	450	224	416	319	288
AAEL000484-RA	26	11	4	8	0	0	5	2	2	2	1	0
AAEL000485-RB	2396	2683	4747	622	897	529	1475	1517	677	1382	1446	1042
AAEL000485-RC	83	99	176	55	67	65	15	38	36	33	45	36
AAEL000486-RA	4510	4709	7677	1247	1675	1128	1978	2608	1024	1681	1868	1430
AAEL000487-RA	363	381	642	112	149	101	139	265	78	183	165	183
AAEL000488-RB	719	687	1229	88	82	67	159	367	124	136	173	190
AAEL000488-RC	94	109	410	149	64	44	128	107	33	52	139	62
AAEL000488-RD	98	290	359	30	109	30	123	184	59	202	137	46
AAEL000492-RB	0	0	0	0	0	1	0	1	0	1	0	0
AAEL000495-RA	18	32	98	6	1	4	18	31	3	1	8	3
AAEL000496-RA	2	6	6	15	1	0	0	7	4	3	1	3
AAEL000496-RB	6	7	4	4	0	0	2	6	2	3	5	4
AAEL000498-RB	19	24	76	15	7	13	12	35	5	11	19	16
AAEL000500-RA	408	427	339	831	1094	189	433	244	174	326	342	631
AAEL000501-RB	0	0	0	1	0	0	0	0	0	0	0	0
AAEL000502-RA	142	66	169	25	4	8	62	0	8	34	41	16
AAEL000504-RB	5	5	11	2	5	1	4	1	3	8	3	3
AAEL000504-RC	7	10	6	1	4	1	3	1	2	6	3	3
AAEL000504-RD	6	7	6	5	2	0	1	0	2	5	2	3
AAEL000504-RE	8	9	2	4	5	2	2	0	2	7	4	8
AAEL000504-RF	13	11	6	2	2	2	2	1	0	9	4	5
AAEL000505-RA	82	77	130	35	36	38	25	41	16	65	50	54
AAEL000507-RB	41	34	88	27	41	15	27	26	14	41	32	29
AAEL000508-RA	51	86	166	76	41	17	18	71	18	61	42	38
AAEL000509-RB	1217	1266	2258	207	414	231	747	1092	367	455	541	472
AAEL000510-RA	2245	1811	3487	373	687	295	830	1050	258	953	729	613
AAEL000510-RB	154	114	211	206	172	326	257	250	193	70	213	215
AAEL000511-RB	41	67	103	4	20	4	5	14	11	20	9	23
AAEL000511-RC	28	24	37	14	6	6	9	11	2	14	19	6
AAEL000511-RD	25	28	39	7	4	5	20	12	4	13	14	6
AAEL000511-RE	26	24	47	5	11	7	14	15	5	16	15	7
AAEL000511-RF	98	19	31	4	7	5	23	34	9	13	7	8
AAEL000511-RG	13	14	31	10	7	6	20	18	3	16	8	9
AAEL000511-RH	19	16	38	7	6	3	16	10	4	13	9	8
AAEL000511-RI	20	27	39	3	7	4	13	22	4	16	18	5
AAEL000511-RJ	24	26	81	4	8	4	9	8	4	14	10	3
AAEL000512-RA	21	14	49	7	3	11	9	27	8	9	22	5
AAEL000515-RA	249	232	283	58	69	78	59	58	41	83	80	77
AAEL000516-RA	3556	3234	6174	1070	1314	990	903	741	468	1416	1127	1133
AAEL000516-RB	45	155	111	33	74	132	84	135	65	136	71	67
AAEL000517-RB	0	0	0	0	0	0	1	0	0	0	0	1
AAEL000518-RB	0	0	0	0	0	0	0	0	0	0	0	0
AAEL000519-RA	30	44	55	10	12	8	10	8	6	38	21	12
AAEL000521-RA	0	1	2	0	0	0	1	1	0	0	2	0
AAEL000521-RB	2	1	1	0	1	0	0	3	1	0	0	0
AAEL000521-RC	1	1	0	0	1	0	2	1	1	0	0	0
AAEL000523-RB	2	6	3	2	1	1	1	2	0	3	0	4
AAEL000523-RC	3	6	4	8	6	0	4	2	1	2	7	11
AAEL000523-RD	0	5	6	0	0	1	0	0	0	0	1	2
AAEL000523-RE	16	11	16	2	2	1	1	0	6	9	5	7
AAEL000523-RF	4	4	7	1	0	0	1	0	1	6	2	1
AAEL000523-RG	5	4	6	1	0	1	0	0	3	13	5	2
AAEL000523-RH	0	5	17	4	1	0	5	0	1	3	1	2
AAEL000523-RI	4	4	14	2	1	0	1	0	0	0	3	1
AAEL000523-RJ	3	3	6	0	1	0	2	2	3	1	2	2
AAEL000523-RK	4	11	19	1	4	0	2	0	2	2	1	3
AAEL000523-RL	6	5	7	0	2	0	1	0	0	4	3	1
AAEL000528-RA	72	57	99	23	35	17	33	71	12	46	19	30
AAEL000529-RB	103	140	384	24	124	120	83	95	54	112	109	16
AAEL000530-RA	182	121	489	23	33	19	71	63	30	67	71	41
AAEL000533-RA	1276	877	2857	54	324	135	171	209	228	706	664	688
AAEL000534-RB	0	0	0	0	0	1	0	0	0	0	0	0
AAEL000536-RB	107	101	136	30	53	62	24	42	12	192	24	60
AAEL000536-RC	65	23	15	33	24	23	21	18	15	15	19	38
AAEL000541-RB	2076	2013	3564	677	1089	658	822	1096	494	1218	987	1094
AAEL000541-RC	47	23	33	65	27	123	52	6	23	57	54	33
AAEL000542-RA	1	0	0	0	0	0	0	0	0	0	0	0
AAEL000542-RB	0	0	0	0	0	0	0	0	0	0	0	0
AAEL000543-RA	121	64	430	21	30	6	28	35	16	52	53	32
AAEL000544-RA	3960	560	2650	104	101	185	314	279	319	349	536	298
AAEL000545-RB	1071	719	1602	50	112	163	88	61	40	1553	519	831
AAEL000546-RA	263	148	346	56	69	35	63	68	41	80	90	58
AAEL000547-RA	41	27	33	12	16	7	22	8	4	16	4	11
AAEL000549-RB	122	32	35	14	44	39	26	26	3	24	31	41
AAEL000549-RC	270	38	229	84	55	51	40	39	27	124	30	92
AAEL000549-RD	57	39	51	18	41	43	25	24	8	29	46	38
AAEL000549-RE	55	179	346	57	43	37	55	24	9	74	38	81
AAEL000549-RF	46	33	45	25	40	52	25	31	11	51	85	34
AAEL000549-RG	168	359	652	197	247	31	109	31	31	107	98	154
AAEL000550-RA	620	720	1429	120	180	159	387	527	185	234	288	182
AAEL000551-RA	2672	1434	3971	1715	187	124	415	502	201	2620	987	1207
AAEL000552-RB	2	0	1	0	0	0	0	0	0	0	2	0
AAEL000554-RB	15	8	11	2	14	16	1	2	3	5	7	20
AAEL000556-RA	1247	349	1835	22	97	139	179	76	165	1594	890	1218
AAEL000558-RA	98	138	119	21	27	28	76	40	13	38	28	23
AAEL000558-RB	332	212	875	84	19	17	66	221	109	189	186	147
AAEL000558-RC	119	80	120	21	48	10	59	64	41	49	26	28
AAEL000558-RD	118	72	105	23	28	21	54	50	17	50	38	32
AAEL000558-RE	108	68	111	30	30	19	65	51	54	106	33	31
AAEL000558-RF	104	68	104	19	34	26	76	57	14	40	62	28
AAEL000558-RG	244	72	142	23	43	29	80	86	37	55	39	45
AAEL000559-RB	429	393	892	93	141	75	165	244	115	166	193	157
AAEL000561-RA	198	107	240	25	48	40	105	102	55	67	78	57
AAEL000562-RA	532	470	884	119	186	129	274	405	122	185	220	164
AAEL000563-RA	0	3	32	1	1	0	1	1	3	1	5	2
AAEL000564-RB	335	271	667	63	86	33	148	172	81	90	119	79
AAEL000564-RC	416	332	656	67	90	58	160	160	75	126	137	100
AAEL000564-RD	437	307	697	76	120	95	182	219	92	159	157	112
AAEL000564-RE	425	581	1390	85	132	100	174	224	164	123	148	228
AAEL000564-RF	387	265	640	87	96	81	217	172	70	132	154	114
AAEL000564-RG	446	282	654	75	104	72	198	183	81	131	158	107
AAEL000564-RH	390	272	1240	83	102	67	175	174	84	137	167	111
AAEL000564-RI	398	294	1282	65	91	75	200	180	76	139	162	117
AAEL000564-RJ	479	320	769	74	115	101	202	227	99	144	164	121
AAEL000564-RK	435	304	718	84	119	96	171	196	93	156	172	130
AAEL000566-RA	50	11	17	26	10	16	14	29	9	14	20	21
AAEL000568-RB	746	731	1367	249	276	230	307	528	202	361	397	264
AAEL000569-RA	295	257	466	88	121	98	98	145	62	212	270	116
AAEL000571-RB	199	143	233	74	74	50	65	91	19	148	56	73
AAEL000571-RC	86	13	28	16	50	65	21	17	19	21	26	27
AAEL000572-RB	74	79	78	41	59	59	88	97	47	34	91	30
AAEL000572-RC	148	75	192	59	56	62	172	101	47	88	80	71
AAEL000572-RD	940	1044	1896	156	289	106	349	722	267	300	343	285
AAEL000574-RA	1770	1715	3474	429	610	254	1221	1295	619	740	724	543
AAEL000574-RB	506	305	652	193	200	255	103	278	119	563	368	523
AAEL000575-RA	630	1054	3087	126	194	156	354	361	211	267	358	141
AAEL000576-RB	71	41	49	11	11	2	15	16	9	42	13	18
AAEL000578-RA	97	72	135	15	35	11	39	46	15	66	25	18
AAEL000579-RB	689	590	1145	150	267	162	380	490	146	253	258	165
AAEL000580-RA	4	3	1	1	1	0	1	1	0	4	1	1
AAEL000580-RB	4	2	2	1	2	0	2	1	0	1	3	2
AAEL000580-RC	7	4	18	1	1	0	0	4	1	6	5	3
AAEL000580-RD	5	2	4	1	3	1	2	0	2	1	1	0
AAEL000580-RE	8	0	4	2	0	0	2	2	0	1	0	2
AAEL000581-RA	453	623	1215	99	244	124	196	186	83	312	200	268
AAEL000582-RB	11	3	11	3	4	5	2	2	0	3	2	0
AAEL000582-RC	20	45	60	6	5	8	17	14	10	5	8	3
AAEL000583-RA	438	341	907	91	154	87	193	249	106	164	193	140
AAEL000584-RA	2010	1793	3874	210	409	199	609	1081	437	400	435	315
AAEL000585-RB	27	26	15	21	34	13	18	11	2	17	34	11
AAEL000589-RA	2760	2197	3505	729	980	880	1205	1371	609	1368	1051	1052
AAEL000589-RB	6	5	6	3	6	6	2	6	3	3	1	3
AAEL000589-RC	64	62	74	16	77	13	41	1	6	27	28	49
AAEL000589-RD	20	15	7	3	21	9	3	6	5	9	1	15
AAEL000589-RE	1338	1231	2905	180	245	52	1026	855	456	370	447	335
AAEL000590-RA	2114	1944	3203	446	581	349	889	1158	485	803	668	563
AAEL000593-RA	321	258	469	46	72	74	149	243	59	76	138	69
AAEL000594-RA	558	490	1055	171	228	93	182	311	118	226	201	158
AAEL000595-RB	46	57	24	34	19	24	16	18	10	42	27	26
AAEL000595-RC	31	12	26	14	14	24	15	13	6	30	23	29
AAEL000595-RD	34	11	29	16	14	22	20	12	9	16	17	38
AAEL000595-RE	103	39	96	15	51	20	43	12	16	134	24	29
AAEL000595-RF	117	49	83	19	10	29	10	43	12	25	10	18
AAEL000596-RB	378	374	594	174	100	129	156	183	109	1696	315	293
AAEL000597-RB	2776	1671	2351	1068	1301	1154	954	1013	596	2194	988	1518
AAEL000599-RA	112	82	121	20	19	11	24	37	20	79	52	45
AAEL000600-RA	95	59	115	33	37	32	38	32	19	75	45	51
AAEL000600-RB	0	0	2	1	0	2	1	1	0	0	1	2
AAEL000600-RC	1	0	1	1	1	1	0	2	1	2	0	0
AAEL000603-RB	5	34	33	2	1	5	4	6	4	5	7	5
AAEL000604-RC	2919	3268	6547	421	775	369	1915	2530	873	914	1110	754
AAEL000605-RA	345	379	717	68	118	108	232	225	109	190	176	157
AAEL000609-RA	318	62	254	60	54	34	58	45	51	128	111	112
AAEL000613-RA	0	5	4	1	0	0	1	2	2	0	0	0
AAEL000614-RB	3	0	2	0	1	1	1	1	0	0	1	0
AAEL000616-RB	0	0	1	0	0	0	0	0	0	0	0	0
AAEL000618-RB	53	40	42	4	8	7	25	18	6	21	21	30
AAEL000622-RC	4178	4083	6710	1098	1734	1116	2295	2538	1186	1914	1709	1533
AAEL000623-RA	7	8	5	1	3	2	1	9	6	8	2	0
AAEL000626-RA	42	0	4	0	0	3	0	1	0	1	1	0
AAEL000626-RB	144	61	132	69	36	35	39	45	17	57	55	32
AAEL000626-RC	0	0	0	2	3	0	0	0	2	0	0	0
AAEL000626-RD	49	33	39	30	43	20	7	28	3	32	28	23
AAEL000628-RA	1	0	3	0	0	0	0	2	0	0	3	0
AAEL000629-RA	281	238	621	56	60	31	92	169	48	62	51	39
AAEL000630-RA	12	10	27	9	4	10	0	6	11	5	2	5
AAEL000630-RB	8	7	0	3	2	4	1	2	2	2	6	6
AAEL000631-RB	9	17	30	3	6	2	5	13	6	8	2	3
AAEL000633-RA	1	4	6	1	1	1	0	2	0	1	1	1
AAEL000634-RA	1115	971	1867	168	278	140	541	613	243	321	440	282
AAEL000635-RA	20	16	33	15	6	15	42	16	40	13	42	21
AAEL000635-RC	1211	987	2206	253	440	271	504	711	197	485	484	356
AAEL000636-RA	15	14	18	20	27	17	10	17	7	27	14	27
AAEL000636-RB	31	10	104	13	33	14	16	36	15	74	82	74
AAEL000636-RC	26	19	56	31	25	16	5	33	15	90	20	27
AAEL000637-RB	5	12	12	6	2	8	7	5	3	1	3	3
AAEL000641-RA	18784	12660	22547	6177	8433	4338	7799	9177	4074	8408	6612	6677
AAEL000642-RA	117	49	338	34	62	50	30	38	32	105	72	52
AAEL000643-RA	59	27	30	14	23	11	19	25	12	34	27	12
AAEL000643-RB	45	50	193	43	36	11	18	58	18	42	58	18
AAEL000643-RC	99	132	212	11	19	25	15	45	16	56	15	72
AAEL000643-RD	98	74	96	16	27	9	27	22	9	30	21	24
AAEL000643-RE	142	37	55	15	21	9	18	34	18	28	26	21
AAEL000643-RF	43	32	138	13	35	15	38	21	11	38	31	22
AAEL000643-RG	88	36	43	16	15	16	20	27	19	34	37	19
AAEL000643-RH	50	32	94	14	23	13	40	48	12	35	30	15
AAEL000644-RA	451	273	537	193	252	311	131	148	109	406	136	240
AAEL000645-RB	370	317	578	58	94	89	166	237	87	82	103	75
AAEL000646-RA	3	3	9	1	1	1	3	3	0	2	1	3
AAEL000647-RA	4535	6703	11234	2347	3444	1755	892	1374	326	3333	1607	1997
AAEL000649-RA	52	38	45	10	20	4	18	17	16	13	11	21
AAEL000649-RB	24	35	24	9	6	5	20	12	16	13	9	26
AAEL000649-RC	83	55	264	21	39	8	56	50	12	31	55	23
AAEL000649-RD	66	78	86	9	13	11	15	35	26	14	39	15
AAEL000649-RE	25	100	59	25	24	11	22	16	12	21	17	25
AAEL000649-RF	29	39	105	8	10	7	34	41	8	10	19	24
AAEL000649-RG	36	40	23	8	19	8	15	8	14	22	13	18
AAEL000650-RA	105	110	256	7	18	13	109	52	27	41	42	55
AAEL000651-RA	439	999	1328	284	522	225	146	155	55	396	202	359
AAEL000652-RB	145	25	149	4	16	3	11	12	42	26	49	26
AAEL000654-RA	18	25	44	32	65	30	38	18	20	10	45	16
AAEL000654-RB	1450	1135	2029	466	734	420	629	591	316	856	827	800
AAEL000656-RA	269	170	485	67	83	40	92	79	76	143	138	118
AAEL000658-RA	22	25	38	10	42	14	19	3	10	36	61	0
AAEL000659-RA	523	562	846	125	189	153	298	498	132	152	200	136
AAEL000660-RA	287	150	243	55	77	95	84	133	46	83	85	79
AAEL000661-RA	105	103	188	19	38	23	51	98	41	20	21	15
AAEL000661-RB	475	310	602	39	90	59	232	293	127	69	169	48
AAEL000661-RC	83	112	166	12	21	12	40	73	24	22	18	27
AAEL000661-RD	100	115	223	17	31	16	50	107	34	31	44	33
AAEL000661-RE	113	133	214	18	26	26	50	81	48	24	23	36
AAEL000663-RA	1259	656	3010	226	399	385	365	375	274	632	752	458
AAEL000665-RA	4	0	6	0	0	0	0	0	0	0	0	0
AAEL000666-RB	432	351	729	59	122	134	181	121	79	102	122	90
AAEL000666-RC	14	7	21	18	11	10	14	19	7	21	12	11
AAEL000666-RD	12	12	20	6	24	32	18	19	8	24	14	12
AAEL000666-RE	145	55	70	50	93	11	24	137	49	33	44	39
AAEL000667-RB	3988	8513	13053	1908	2602	1105	785	1521	304	3360	1203	2405
AAEL000668-RA	71	58	92	80	20	24	99	155	5	20	44	18
AAEL000669-RB	3112	1354	3163	736	453	624	795	718	382	1829	961	1014
AAEL000670-RA	1181	328	1186	185	268	208	309	330	158	381	227	236
AAEL000671-RA	2	10	15	2	2	1	2	1	2	8	3	4
AAEL000671-RB	12	13	10	1	0	3	2	1	2	10	7	0
AAEL000672-RA	2430	3028	6121	487	1003	516	2226	2916	915	991	1414	853
AAEL000673-RA	595	614	964	111	213	171	334	314	181	223	291	144
AAEL000674-RA	962	917	1656	133	297	172	534	771	250	212	391	195
AAEL000677-RA	407	425	754	111	188	138	223	355	110	171	192	147
AAEL000678-RA	61	132	128	18	41	14	5	3	9	83	4	40
AAEL000679-RA	928	733	1406	253	332	343	456	502	193	519	453	380
AAEL000682-RA	4478	4203	9570	816	1364	629	2618	2370	1426	1709	1747	1723
AAEL000683-RB	35	15	26	19	2	5	8	13	5	19	9	6
AAEL000685-RA	416	554	812	87	172	96	248	354	138	160	217	144
AAEL000686-RA	0	0	0	0	0	0	0	0	1	0	0	0
AAEL000687-RA	272	227	307	116	187	110	40	124	17	128	118	102
AAEL000689-RA	60	42	97	10	10	6	11	4	6	23	32	18
AAEL000690-RB	100	23	102	15	16	15	7	17	16	43	44	26
AAEL000692-RA	190	253	344	53	70	51	112	176	59	76	75	37
AAEL000694-RB	1	0	1	0	0	0	0	0	0	0	0	0
AAEL000697-RB	308	296	423	21	74	55	138	220	76	48	63	42
AAEL000697-RC	6	12	47	21	5	9	38	18	11	5	29	4
AAEL000697-RD	8	12	5	16	8	2	7	22	2	7	6	13
AAEL000698-RB	219	220	361	22	83	26	135	215	36	45	108	45
AAEL000698-RC	38	35	159	19	23	29	53	53	41	43	24	34
AAEL000699-RA	739	770	1460	115	216	139	449	576	310	180	289	156
AAEL000701-RA	550	455	778	139	183	166	282	352	124	230	219	168
AAEL000703-RA	7782	5897	29153	903	1908	1093	2436	3119	1138	2985	2776	2314
AAEL000704-RB	99	138	212	47	21	11	22	4	34	224	18	119
AAEL000704-RC	47	19	26	22	18	5	23	11	4	18	25	24
AAEL000704-RD	90	138	209	14	18	10	24	15	32	245	59	60
AAEL000705-RA	215	162	254	12	7	6	29	23	25	98	82	63
AAEL000705-RB	194	100	217	10	23	11	72	31	36	89	68	32
AAEL000706-RA	2467	2191	3551	660	841	451	1220	1592	535	986	1022	767
AAEL000707-RA	1381	1178	2692	229	304	313	696	871	323	439	509	343
AAEL000708-RA	873	628	1281	174	208	179	429	546	197	233	281	139
AAEL000709-RB	6049	4740	10199	1371	1786	943	2476	3504	1257	2255	2156	1618
AAEL000709-RC	199	369	903	128	132	58	104	106	67	192	181	107
AAEL000713-RA	2353	1739	2765	479	560	617	1269	1536	669	1382	923	833
AAEL000713-RB	172	236	224	42	68	139	51	79	92	660	129	185
AAEL000713-RC	1040	1208	942	2185	1981	1001	372	323	218	1271	884	1877
AAEL000713-RD	4860	4260	8497	751	1656	1117	1924	1455	1221	3299	4092	2578
AAEL000714-RA	582	363	833	119	163	151	99	185	38	631	237	311
AAEL000714-RB	36	51	56	67	81	78	46	44	46	44	42	37
AAEL000714-RC	48	39	64	71	74	87	32	41	28	38	42	71
AAEL000715-RA	169	56	279	14	26	6	26	32	31	40	72	45
AAEL000716-RA	777	562	1379	317	321	253	328	412	178	522	424	379
AAEL000717-RB	26	5	16	3	5	1	4	4	1	17	12	6
AAEL000717-RC	9	8	14	1	3	7	1	7	3	19	13	8
AAEL000719-RB	588	625	685	157	177	138	301	376	165	311	337	304
AAEL000719-RC	946	749	1902	157	270	129	519	483	163	480	446	309
AAEL000719-RD	13	9	14	9	14	8	2	9	11	14	3	15
AAEL000719-RE	9	25	31	15	7	7	11	6	4	39	32	6
AAEL000719-RF	15	19	102	8	14	4	30	8	16	24	29	39
AAEL000719-RG	271	551	962	62	102	11	153	18	200	530	589	365
AAEL000719-RH	123	136	222	19	32	3	57	35	23	71	52	45
AAEL000719-RI	20	6	4	5	5	1	6	1	4	5	7	9
AAEL000720-RA	154	109	248	39	44	44	80	113	42	62	55	41
AAEL000721-RA	0	1	1	0	0	0	0	0	2	0	0	1
AAEL000721-RB	338	453	963	159	220	119	187	149	84	257	233	260
AAEL000722-RD	11	7	21	7	15	7	4	10	2	10	31	5
AAEL000722-RE	59	47	105	21	20	25	22	31	8	17	18	30
AAEL000722-RF	39	32	114	9	18	11	31	37	18	20	10	20
AAEL000723-RB	6	5	11	2	1	0	3	0	2	6	6	3
AAEL000723-RC	10	2	14	1	0	2	1	1	1	3	2	3
AAEL000723-RD	10	1	18	1	0	3	0	1	1	4	2	12
AAEL000723-RE	6	1	7	0	1	2	3	2	0	2	3	4
AAEL000723-RF	2	2	13	4	0	3	5	0	0	4	1	1
AAEL000723-RG	11	4	7	4	4	1	1	1	2	3	5	5
AAEL000723-RH	6	4	8	3	0	4	1	0	1	2	2	4
AAEL000723-RI	8	6	27	1	3	3	4	5	0	2	7	1
AAEL000723-RJ	5	6	16	0	2	1	2	0	2	4	0	0
AAEL000723-RK	8	4	5	1	2	2	1	1	0	7	1	4
AAEL000724-RC	702	547	1095	134	177	158	268	364	162	261	221	166
AAEL000725-RB	0	0	0	0	0	0	0	0	0	0	1	0
AAEL000725-RC	0	0	0	0	0	0	0	0	0	0	0	0
AAEL000726-RA	203	190	1055	24	125	63	82	58	94	611	323	425
AAEL000729-RB	703	316	269	364	403	396	204	274	186	435	168	440
AAEL000729-RC	726	324	290	359	402	383	237	314	163	472	136	463
AAEL000729-RD	716	295	307	381	462	416	239	283	170	449	152	420
AAEL000729-RE	764	347	312	346	399	422	229	284	161	486	164	396
AAEL000729-RF	1451	1359	2624	364	411	394	455	303	153	1825	759	866
AAEL000730-RA	1969	1632	3812	327	721	386	1169	1595	574	830	893	472
AAEL000730-RB	1026	994	1876	165	216	140	510	535	252	215	445	340
AAEL000732-RA	324	345	2048	17	161	67	155	143	104	295	189	352
AAEL000733-RA	51	46	159	19	37	16	24	30	18	42	25	38
AAEL000735-RA	237	363	1191	68	78	53	110	141	50	89	77	71
AAEL000739-RA	2740	2332	4132	385	809	364	1571	2111	588	719	1085	669
AAEL000744-RA	3469	3444	12951	1373	1234	578	975	1904	446	2229	1217	1738
AAEL000746-RA	1502	1435	2904	454	697	409	1004	1328	431	789	772	543
AAEL000747-RB	764	905	1915	68	296	76	717	401	246	378	504	386
AAEL000747-RC	43	48	66	69	69	33	40	138	30	25	35	33
AAEL000747-RD	26	43	114	61	68	37	55	139	30	21	27	34
AAEL000748-RA	73	59	326	1	47	18	24	34	30	124	69	114
AAEL000749-RA	339	396	2438	24	127	102	101	79	148	412	295	860
AAEL000750-RA	1671	1497	2859	326	486	411	705	1114	422	503	577	410
AAEL000751-RA	5	2	3	0	1	1	3	4	1	2	9	2
AAEL000752-RA	1189	1446	2905	297	397	229	479	501	280	668	492	499
AAEL000752-RB	49	32	13	30	44	20	26	48	20	17	49	21
AAEL000753-RA	542	485	841	178	229	169	281	448	167	225	323	253
AAEL000755-RA	175	195	315	37	58	42	100	163	51	32	65	45
AAEL000757-RB	731	1343	1796	408	1130	656	363	594	173	912	286	1505
AAEL000757-RC	17	48	21	16	23	8	4	13	5	12	3	29
AAEL000758-RB	16844	13673	27367	3264	5133	3570	7252	7886	4053	5890	6260	4675
AAEL000759-RA	1896	1669	2820	594	767	512	1042	1376	427	1032	1014	785
AAEL000760-RA	34	20	136	1	0	2	4	10	4	3	7	6
AAEL000760-RB	19	7	31	5	2	3	6	8	4	6	5	3
AAEL000760-RC	17	11	33	5	0	2	5	15	5	7	3	6
AAEL000762-RB	112	12	97	17	26	24	18	6	15	65	52	8
AAEL000769-RA	107	260	450	42	52	29	141	196	65	57	104	41
AAEL000770-RB	213	241	265	208	451	412	152	308	141	107	417	215
AAEL000770-RC	1676	2201	3790	182	407	360	539	1523	645	494	1018	1054
AAEL000770-RD	4004	3095	5539	1117	821	382	1543	539	474	2632	973	995
AAEL000776-RA	2292	3483	5084	367	732	339	2164	2990	779	707	1319	591
AAEL000780-RA	462	264	358	172	219	217	111	181	50	305	76	231
AAEL000781-RB	25	21	29	5	1	1	5	8	10	7	9	4
AAEL000781-RC	16	26	59	1	3	2	16	10	6	7	6	20
AAEL000781-RD	28	11	29	2	8	3	9	6	4	4	7	4
AAEL000781-RE	48	24	23	3	3	5	4	6	2	7	4	1
AAEL000781-RF	24	25	25	1	5	2	7	6	6	12	7	11
AAEL000781-RG	26	22	26	4	6	4	5	4	6	5	10	4
AAEL000782-RA	1264	998	2046	274	371	300	648	835	299	298	434	256
AAEL000785-RA	517	414	718	103	152	128	275	325	117	197	178	106
AAEL000786-RA	490	333	1901	20	32	27	123	153	102	89	199	75
AAEL000787-RA	142	139	257	41	51	49	53	88	37	75	57	39
AAEL000788-RB	177	63	340	136	112	71	75	105	23	120	111	66
AAEL000788-RC	349	264	480	115	102	59	265	84	40	380	128	139
AAEL000791-RA	962	777	1166	340	407	350	389	496	179	524	466	393
AAEL000793-RA	1266	1342	8210	150	432	244	446	446	575	1146	1352	2044
AAEL000795-RA	18495	18036	28869	3291	4419	2652	6203	9210	2943	5691	5860	3494
AAEL000797-RA	69	35	141	16	35	22	12	15	7	34	18	34
AAEL000800-RA	1459	1047	2464	388	524	429	1042	2127	236	472	527	421
AAEL000801-RA	0	1	0	0	0	1	0	0	0	1	0	0
AAEL000802-RB	775	904	1509	232	348	201	395	419	227	437	328	329
AAEL000803-RB	455	365	503	163	194	175	159	173	89	393	218	237
AAEL000804-RC	204	296	437	60	87	66	159	181	58	102	129	61
AAEL000805-RA	2902	2849	5014	800	1142	571	1755	1769	746	2319	1744	1128
AAEL000805-RB	71	74	88	15	33	16	39	77	40	15	31	13
AAEL000807-RA	124	49	77	25	23	20	53	68	7	19	31	48
AAEL000807-RB	1525	1277	2307	342	423	293	647	713	277	545	577	377
AAEL000808-RA	0	0	0	0	0	0	0	0	0	0	0	0
AAEL000809-RA	48	25	57	6	7	5	10	28	3	11	18	10
AAEL000810-RB	50	45	49	5	16	12	23	38	20	17	28	26
AAEL000810-RC	35	35	43	3	12	16	20	14	16	18	34	26
AAEL000810-RD	43	53	215	9	18	11	38	29	40	24	31	14
AAEL000810-RE	35	48	42	3	26	11	22	35	16	18	26	26
AAEL000810-RF	342	427	466	46	91	14	199	229	92	90	185	161
AAEL000810-RG	112	45	360	7	23	14	67	24	20	26	35	26
AAEL000811-RA	451	366	461	252	304	134	121	113	46	270	231	211
AAEL000812-RA	641	435	708	148	261	178	261	254	99	250	225	190
AAEL000813-RA	4	1	6	0	1	0	0	2	0	0	0	0
AAEL000815-RA	466	621	1252	86	103	31	331	194	109	253	345	153
AAEL000815-RB	119	106	235	70	110	53	97	177	44	123	90	124
AAEL000820-RA	394	791	1698	90	161	110	55	55	48	147	93	138
AAEL000821-RB	38	9	17	2	4	2	6	8	4	22	5	13
AAEL000821-RC	34	11	26	3	8	2	12	3	6	7	7	13
AAEL000822-RA	854	963	1584	237	370	175	474	454	265	601	466	418
AAEL000823-RA	37810	33202	69726	10076	12401	11115	17594	22999	8293	13577	12995	10823
AAEL000824-RC	130	268	526	76	77	55	118	122	74	98	134	97
AAEL000824-RD	131	134	183	63	85	51	123	117	74	103	80	95
AAEL000824-RE	309	135	1098	71	167	50	221	93	198	223	226	324
AAEL000824-RF	128	264	380	88	83	52	121	90	78	119	74	61
AAEL000824-RG	1700	1503	2494	181	265	130	610	762	215	486	573	250
AAEL000825-RA	53	53	103	55	80	34	63	52	32	81	71	33
AAEL000826-RA	2	2	2	0	0	0	0	1	2	0	0	0
AAEL000827-RA	3	3	0	0	1	2	0	0	1	3	2	1
AAEL000829-RA	287	350	736	66	100	83	96	125	70	136	125	67
AAEL000832-RB	1448	1148	2210	275	492	248	591	882	379	388	524	354
AAEL000833-RA	15	8	12	3	7	1	4	1	2	9	9	7
AAEL000834-RB	38	6	1922	19	5	8	4	26	13	31	7	12
AAEL000834-RC	131	33	367	16	13	21	34	24	15	24	69	7
AAEL000835-RB	0	0	0	0	1	0	0	0	0	0	0	2
AAEL000836-RA	251	374	640	71	109	66	180	223	102	112	152	67
AAEL000837-RA	0	0	0	0	0	0	2	0	0	0	0	0
AAEL000839-RA	658	740	1096	119	258	146	344	613	205	206	244	166
AAEL000840-RB	490	563	1381	103	221	81	149	144	80	174	150	214
AAEL000840-RC	619	347	663	119	125	92	233	197	92	220	197	157
AAEL000840-RD	618	339	672	97	117	90	230	167	106	228	177	114
AAEL000840-RE	488	321	557	90	118	87	182	142	77	163	151	136
AAEL000840-RF	532	318	582	107	102	90	154	151	90	181	173	130
AAEL000840-RG	483	271	496	133	112	80	170	312	94	174	138	99
AAEL000842-RA	186	439	243	127	361	84	144	9	81	263	196	130
AAEL000843-RA	6	1	6	0	0	1	0	0	0	3	4	0
AAEL000843-RB	1	2	1	0	0	0	0	0	0	0	0	0
AAEL000844-RA	814	755	1237	190	328	246	381	467	177	278	310	216
AAEL000845-RA	94	157	166	43	83	36	43	29	12	68	36	44
AAEL000845-RB	85	142	295	107	81	45	59	36	11	67	101	39
AAEL000845-RC	104	83	138	55	79	51	60	48	12	67	53	39
AAEL000845-RD	80	69	130	61	72	41	63	34	17	64	58	33
AAEL000845-RE	70	96	138	58	67	44	51	34	7	62	36	43
AAEL000845-RF	89	170	132	53	97	39	46	33	18	66	37	61
AAEL000845-RG	75	76	168	62	85	34	56	35	15	69	40	44
AAEL000845-RH	90	71	144	56	73	30	52	34	23	55	55	29
AAEL000845-RI	103	67	161	79	83	61	54	52	16	76	59	41
AAEL000845-RJ	81	79	157	68	80	51	53	41	12	65	62	44
AAEL000846-RB	3	3	1	0	0	0	1	0	0	0	0	0
AAEL000847-RA	880	692	1085	223	270	275	349	413	215	324	320	272
AAEL000849-RB	1	3	3	0	0	0	0	0	1	1	1	3
AAEL000850-RB	58	76	71	19	50	12	67	29	18	60	72	92
AAEL000850-RC	60	21	79	28	12	11	22	27	10	29	32	17
AAEL000850-RD	143	26	154	25	13	18	17	22	11	27	35	20
AAEL000850-RE	104	50	344	23	18	11	17	14	18	71	31	48
AAEL000851-RA	262	273	558	101	161	84	86	86	60	171	100	109
AAEL000852-RA	200	104	299	87	81	77	64	99	44	84	98	96
AAEL000853-RA	53	87	121	9	23	14	28	50	13	26	36	13
AAEL000853-RB	63	83	126	7	30	10	36	44	17	30	25	26
AAEL000854-RA	512	454	1057	255	247	303	193	153	79	349	233	285
AAEL000854-RB	96	60	181	17	36	27	28	55	15	11	29	18
AAEL000855-RA	58	38	126	17	19	19	15	9	14	55	49	33
AAEL000856-RA	556	248	1465	24	64	48	280	464	102	206	196	108
AAEL000856-RB	462	406	219	36	51	32	108	48	52	111	118	142
AAEL000856-RC	84	170	438	55	53	33	86	57	41	53	127	40
AAEL000856-RD	80	283	256	65	54	38	55	81	49	45	71	109
AAEL000856-RE	71	119	160	36	53	37	22	52	33	140	37	40
AAEL000856-RF	330	382	337	47	54	45	89	84	73	96	39	40
AAEL000856-RG	79	41	100	31	66	40	36	83	35	46	82	93
AAEL000856-RH	146	77	179	41	56	23	201	81	74	50	83	91
AAEL000857-RA	4047	3739	7221	346	878	418	2217	2660	1088	917	1488	845
AAEL000857-RB	128	95	223	204	169	171	186	144	76	126	34	182
AAEL000859-RA	792	451	495	1892	370	147	281	834	70	306	451	158
AAEL000860-RA	626	439	870	199	243	209	322	242	164	476	311	310
AAEL000860-RB	591	421	906	209	269	181	269	269	172	448	329	296
AAEL000860-RC	628	470	918	190	223	205	267	281	156	486	308	301
AAEL000860-RD	631	438	810	192	250	183	311	248	169	429	300	291
AAEL000861-RB	58	66	80	64	55	17	27	45	12	32	18	20
AAEL000861-RC	83	137	329	89	101	62	43	108	9	74	50	67
AAEL000861-RD	43	65	55	65	43	32	18	15	15	30	38	15
AAEL000863-RA	88	28	141	45	18	8	15	14	11	22	17	27
AAEL000867-RA	321	279	673	90	118	91	145	165	85	140	144	109
AAEL000869-RA	5	9	27	0	3	2	6	2	1	15	3	13
AAEL000870-RA	0	0	0	0	0	0	0	0	0	0	0	0
AAEL000871-RA	10	4	12	0	2	1	0	1	1	3	1	2
AAEL000873-RB	13	0	1	1	0	3	1	5	0	0	0	0
AAEL000873-RC	4	0	1	1	0	3	1	2	0	2	2	0
AAEL000874-RB	3	24	11	8	5	0	15	4	8	9	6	3
AAEL000874-RC	10	4	13	8	11	3	9	7	1	7	6	4
AAEL000874-RD	4	8	13	7	7	2	3	8	6	3	2	7
AAEL000874-RE	9	6	15	9	3	0	3	10	3	9	6	4
AAEL000874-RF	295	172	438	76	128	77	98	120	37	159	93	153
AAEL000875-RA	1018	782	1543	182	327	312	513	663	264	377	417	252
AAEL000876-RA	11	1	10	1	1	0	1	0	1	1	6	3
AAEL000878-RA	29	42	22	3	7	9	15	7	1	140	42	61
AAEL000881-RA	14	0	1	1	0	0	1	0	0	7	0	1
AAEL000882-RB	3	1	0	0	0	0	0	0	0	0	0	1
AAEL000883-RB	2471	2019	4110	479	712	477	1164	1417	577	1012	998	840
AAEL000885-RB	212	373	498	98	150	49	230	204	92	87	156	71
AAEL000886-RA	674	498	987	222	229	375	101	63	76	356	241	335
AAEL000889-RA	125	235	316	12	38	17	80	125	40	29	44	23
AAEL000890-RA	1	6	19	4	2	4	0	3	3	1	1	0
AAEL000893-RA	286	154	230	70	66	79	106	70	31	157	79	124
AAEL000894-RB	69	35	41	5	16	13	9	49	11	11	19	9
AAEL000896-RA	5	5	44	12	9	2	0	0	2	2	5	3
AAEL000897-RA	158	64	279	17	24	21	40	37	36	65	53	33
AAEL000898-RB	1249	975	1276	440	487	320	588	932	159	446	421	314
AAEL000899-RA	442	259	443	97	176	127	180	248	78	179	168	130
AAEL000900-RB	161	241	399	38	63	38	142	229	63	72	112	47
AAEL000902-RA	1445	1659	5881	345	1001	287	918	621	242	917	734	766
AAEL000902-RB	1608	757	986	364	342	315	322	264	481	515	406	399
AAEL000903-RA	245	207	337	63	61	68	92	211	48	76	82	60
AAEL000904-RA	505	413	890	104	138	86	294	247	86	170	214	115
AAEL000905-RB	288	322	461	213	208	130	122	368	35	260	234	149
AAEL000910-RA	203	288	649	108	62	104	68	56	37	287	130	196
AAEL000911-RA	1	1	3	0	1	0	0	0	1	2	0	0
AAEL000912-RA	26	10	55	3	8	1	4	17	5	17	9	22
AAEL000914-RA	1	0	1	0	1	0	1	0	0	0	0	0
AAEL000914-RB	0	0	0	0	0	0	0	0	0	0	1	0
AAEL000915-RB	650	1101	1619	398	406	308	132	105	48	308	282	133
AAEL000916-RA	0	0	0	0	0	0	0	0	0	0	0	0
AAEL000918-RA	416	303	474	80	84	88	85	249	53	44	132	70
AAEL000918-RB	169	375	715	45	89	77	239	137	96	106	131	74
AAEL000921-RA	0	0	0	0	0	0	0	0	0	1	0	0
AAEL000922-RA	470	539	1079	107	240	125	374	566	188	168	270	149
AAEL000923-RA	9226	9461	17528	1721	3587	2128	6303	9537	2713	2432	4505	2767
AAEL000924-RA	1277	1173	2830	223	327	230	728	702	394	316	540	316
AAEL000925-RA	567	597	1096	141	237	115	293	372	146	256	235	216
AAEL000926-RB	184	102	128	43	62	31	77	50	35	74	91	66
AAEL000928-RB	52	22	108	2	2	1	6	3	3	14	14	9
AAEL000930-RB	62	105	108	12	15	19	26	39	25	11	41	10
AAEL000930-RC	29	21	43	4	26	17	19	9	13	15	19	11
AAEL000930-RD	2340	1655	3068	574	877	711	1043	1342	576	969	972	776
AAEL000931-RA	2846	2221	7384	815	604	1254	2456	1220	1192	1324	1535	1935
AAEL000932-RA	15	3	24	7	11	23	10	10	9	11	11	14
AAEL000933-RA	85	60	176	28	27	23	24	21	12	59	35	53
AAEL000934-RF	210	172	209	112	96	76	190	148	79	66	107	64
AAEL000934-RG	275	629	884	94	162	70	143	109	72	149	156	68
AAEL000934-RH	194	146	216	97	95	85	176	165	93	72	104	66
AAEL000934-RI	1865	1279	2555	424	539	536	620	1058	251	1015	798	747
AAEL000936-RA	105	118	258	24	36	32	67	85	34	41	40	40
AAEL000937-RA	18	6	39	9	13	15	4	6	5	7	5	14
AAEL000937-RB	93	52	125	39	66	59	42	50	20	46	34	63
AAEL000938-RA	227	214	367	57	79	76	143	198	72	86	90	67
AAEL000939-RA	160	177	335	24	42	9	72	97	40	60	70	51
AAEL000939-RB	3	6	7	0	1	0	0	3	5	2	3	2
AAEL000940-RA	235	269	393	135	214	124	101	113	28	159	132	134
AAEL000941-RA	607	515	932	195	237	262	233	324	117	272	302	225
AAEL000942-RA	393	355	602	127	168	100	115	221	86	185	165	124
AAEL000942-RB	42	23	57	18	5	12	17	8	1	9	17	14
AAEL000943-RA	118	76	132	30	36	37	39	38	21	62	48	40
AAEL000944-RA	4093	3616	6406	1134	1723	1342	2133	2592	943	2085	1947	1626
AAEL000944-RB	282	273	717	136	169	94	142	268	72	205	141	125
AAEL000947-RA	867	780	1255	313	420	300	389	554	206	511	486	328
AAEL000948-RA	1393	1069	1363	1348	1239	1050	470	536	213	1004	819	644
AAEL000949-RB	97	106	155	45	63	47	75	224	45	60	34	57
AAEL000949-RC	109	190	231	46	64	46	155	109	45	58	38	96
AAEL000949-RD	112	489	790	39	102	52	163	119	34	182	174	121
AAEL000949-RE	272	310	69	93	56	58	73	130	87	114	175	38
AAEL000949-RF	512	188	155	38	112	45	212	115	31	100	183	152
AAEL000949-RG	209	260	309	44	56	53	62	119	112	50	39	49
AAEL000949-RH	195	102	171	45	52	35	68	100	75	56	36	56
AAEL000949-RI	370	88	1244	46	175	50	207	231	94	265	102	69
AAEL000950-RA	6558	5450	12325	1379	1744	1599	3340	3489	1714	2015	2252	1458
AAEL000951-RA	13325	13040	23254	3012	4818	3697	6362	7848	3254	4540	4332	3528
AAEL000952-RB	618	639	1370	95	139	112	377	488	204	168	256	133
AAEL000953-RB	148	151	131	58	62	90	85	106	55	54	43	59
AAEL000953-RC	264	199	625	105	164	89	112	104	58	274	234	250
AAEL000955-RA	2179	1505	3407	428	610	462	871	1193	499	724	734	567
AAEL000956-RB	481	413	1067	14	96	67	267	337	71	84	215	92
AAEL000956-RC	14	11	18	7	10	9	6	7	4	14	5	9
AAEL000956-RD	21	8	20	15	14	14	8	6	6	4	10	10
AAEL000956-RE	16	13	27	9	14	8	7	4	9	12	9	4
AAEL000956-RF	16	17	20	13	9	5	8	4	7	9	9	10
AAEL000956-RG	27	21	167	17	11	11	6	5	5	10	49	9
AAEL000956-RH	24	13	29	11	11	8	8	3	2	15	12	7
AAEL000956-RI	37	6	40	18	14	8	9	5	3	15	5	9
AAEL000956-RJ	15	12	7	15	17	10	16	15	9	14	8	14
AAEL000956-RK	21	12	48	11	11	22	22	23	12	12	18	6
AAEL000958-RB	913	558	1138	272	394	336	322	334	189	484	445	368
AAEL000961-RA	14116	13508	27583	2289	5264	2824	9367	10869	3817	3173	6255	4068
AAEL000962-RA	156	140	254	54	44	71	66	74	35	70	82	46
AAEL000963-RA	468	320	316	104	152	175	148	129	121	193	175	147
AAEL000964-RA	287	165	294	47	62	36	56	60	32	95	59	55
AAEL000965-RA	132	284	640	102	62	54	163	115	45	95	68	56
AAEL000965-RB	149	89	100	43	88	37	80	118	36	97	84	43
AAEL000965-RC	265	71	431	32	77	33	46	118	37	107	105	109
AAEL000965-RD	131	397	332	29	81	53	41	111	43	111	102	67
AAEL000967-RB	23	31	65	11	19	27	12	23	11	6	39	17
AAEL000967-RC	305	452	761	58	143	22	295	162	87	176	198	109
AAEL000967-RD	36	20	33	18	15	25	16	24	23	10	14	10
AAEL000967-RE	22	37	79	13	16	18	26	52	14	12	11	9
AAEL000967-RF	30	35	54	19	16	31	18	28	15	10	10	11
AAEL000970-RB	95	58	84	39	34	31	66	57	50	66	50	71
AAEL000970-RC	1378	1202	2828	43	358	104	761	832	206	269	325	132
AAEL000970-RD	93	54	77	36	35	51	63	53	55	61	63	51
AAEL000970-RE	220	63	73	51	55	35	72	125	72	61	51	82
AAEL000970-RF	95	62	76	59	44	35	58	69	54	43	68	55
AAEL000970-RG	749	964	2007	140	34	38	237	336	244	157	169	123
AAEL000970-RH	99	127	135	36	31	36	57	57	45	56	55	68
AAEL000970-RI	180	309	269	56	36	80	179	121	52	116	183	71
AAEL000973-RA	405	332	569	71	90	69	146	262	96	192	192	155
AAEL000978-RB	2856	2460	4985	418	756	653	1662	1518	841	826	1090	747
AAEL000979-RA	1	4	21	0	3	1	3	2	0	3	9	1
AAEL000980-RA	82	59	167	9	41	15	38	88	21	35	49	42
AAEL000980-RB	427	565	899	127	140	140	271	338	180	123	220	122
AAEL000981-RA	1670	1611	3340	190	283	159	652	778	358	511	499	335
AAEL000981-RB	163	52	135	96	137	142	133	178	70	101	141	115
AAEL000982-RA	364	310	657	102	142	145	198	255	87	164	140	106
AAEL000983-RA	158	111	233	46	51	60	57	82	31	91	52	73
AAEL000983-RB	66	67	113	15	7	41	15	42	3	43	33	33
AAEL000983-RE	61	43	72	23	26	8	31	24	13	26	42	17
AAEL000983-RF	173	207	387	95	139	113	107	151	33	160	98	91
AAEL000983-RG	152	133	254	58	61	50	57	89	40	102	68	72
AAEL000983-RH	47	44	88	9	10	2	10	40	22	12	13	8
AAEL000984-RB	107	85	355	47	55	39	164	58	48	54	55	194
AAEL000984-RC	1820	2065	3643	143	433	122	1168	914	536	575	1024	589
AAEL000984-RD	94	103	536	47	43	34	66	116	85	118	118	89
AAEL000984-RE	118	97	163	65	43	39	93	69	40	47	50	97
AAEL000985-RA	1118	1377	2434	188	602	330	484	850	304	877	473	699
AAEL000985-RB	104	103	221	59	30	56	18	50	20	62	74	68
AAEL000985-RC	68	26	11	18	17	33	21	35	11	19	19	7
AAEL000985-RD	34	10	10	24	22	20	12	12	9	25	7	7
AAEL000986-RB	1893	1589	3524	532	782	569	750	911	470	1028	1285	852
AAEL000987-RA	129225	95152	199466	22022	37440	35914	47188	57406	27053	39619	33665	30952
AAEL000993-RB	1339	1291	2419	434	482	280	577	543	357	1202	901	848
AAEL000994-RA	303	96	925	121	122	107	66	314	63	74	247	88
AAEL000994-RB	288	95	198	97	118	91	80	144	61	50	77	89
AAEL000994-RC	262	98	167	92	124	98	74	135	51	49	54	94
AAEL000994-RD	279	103	218	95	112	100	86	134	62	63	79	82
AAEL000994-RE	267	87	184	91	114	78	64	115	62	67	59	75
AAEL000994-RF	276	245	176	171	99	85	62	154	59	56	80	83
AAEL000994-RG	248	171	350	96	120	71	67	150	66	69	134	81
AAEL000994-RH	554	401	561	106	362	103	74	249	56	867	296	264
AAEL000994-RI	250	104	235	100	111	92	77	135	64	67	77	71
AAEL000994-RJ	279	794	948	121	129	90	525	150	65	294	81	301
AAEL000994-RK	13	13	27	3	8	0	3	3	5	8	12	12
AAEL000994-RL	1	0	1	0	0	0	1	0	1	0	2	1
AAEL000994-RM	2	0	2	1	1	0	0	0	0	1	0	2
AAEL000994-RN	0	0	1	0	0	0	0	1	0	0	0	0
AAEL000994-RO	15	17	30	4	16	0	16	7	8	6	5	12
AAEL000996-RA	2422	1782	3692	510	869	694	1171	1297	613	719	854	690
AAEL000997-RB	3	3	5	0	1	0	1	0	4	2	3	2
AAEL000999-RA	1148	1556	2855	215	530	207	838	1150	410	603	764	480
AAEL001000-RA	437	497	835	241	502	211	367	330	197	334	251	267
AAEL001001-RA	205	110	296	48	58	57	74	128	53	99	77	59
AAEL001005-RA	21900	10714	19587	5335	7161	4807	8521	10744	4687	8075	6555	6478
AAEL001007-RA	3333	3310	5904	945	1321	892	1494	1836	908	1359	1082	1034
AAEL001008-RA	317	277	518	56	66	72	132	168	51	107	114	74
AAEL001009-RB	5889	3956	8358	660	1164	659	2562	2656	1324	1157	1525	1181
AAEL001010-RB	6	8	14	3	4	2	3	12	1	5	6	3
AAEL001014-RA	259	343	618	107	132	95	173	228	87	116	171	145
AAEL001015-RA	94	104	222	11	27	12	24	23	11	76	44	26
AAEL001016-RA	652	401	728	163	175	255	318	560	132	293	220	202
AAEL001016-RB	67	68	339	78	92	70	85	142	58	68	88	52
AAEL001020-RB	796	785	1867	85	151	125	274	444	97	75	144	101
AAEL001020-RC	33	39	61	21	24	29	51	35	26	22	18	13
AAEL001020-RD	102	41	95	15	48	40	55	80	54	86	20	16
AAEL001022-RA	172	101	148	65	181	64	94	30	19	120	153	187
AAEL001022-RB	465	450	1387	127	318	272	102	122	76	485	186	265
AAEL001024-RA	470	461	1023	134	152	94	341	443	114	283	395	202
AAEL001024-RB	700	750	1406	157	311	199	333	404	224	156	190	217
AAEL001029-RA	1477	1150	2479	316	464	377	844	1215	371	374	557	350
AAEL001030-RA	479	402	860	112	158	143	200	309	121	154	207	103
AAEL001031-RA	154	105	260	86	80	212	51	64	31	246	65	113
AAEL001032-RA	4651	3639	8309	629	1129	490	1800	2101	1173	1114	1336	976
AAEL001033-RA	172	162	239	36	32	50	80	93	29	43	40	51
AAEL001033-RB	43	19	93	35	33	27	30	29	11	39	38	16
AAEL001033-RC	48	30	93	38	36	14	28	40	22	72	54	25
AAEL001033-RD	25	23	62	21	33	15	17	26	7	32	26	13
AAEL001033-RE	37	22	59	27	30	26	18	23	13	20	37	23
AAEL001033-RF	74	57	69	28	38	12	16	32	20	28	40	17
AAEL001036-RA	346	428	857	62	67	29	161	223	61	177	139	144
AAEL001036-RB	22	22	22	26	54	32	35	45	33	17	32	8
AAEL001036-RC	56	17	20	16	24	33	38	42	24	14	43	12
AAEL001037-RA	3762	3037	6794	538	974	645	2202	2381	1117	1550	1304	981
AAEL001038-RA	214	209	365	44	70	40	109	175	42	64	84	48
AAEL001039-RB	77	114	284	33	61	54	73	44	21	37	99	38
AAEL001039-RC	149	111	130	28	57	53	64	153	28	80	53	49
AAEL001041-RA	8	17	6	0	1	1	2	0	2	9	7	2
AAEL001041-RB	0	0	0	0	0	0	0	0	0	0	0	0
AAEL001041-RC	4	2	32	1	4	0	0	4	2	4	2	6
AAEL001041-RD	5	3	32	0	4	0	3	0	1	4	4	9
AAEL001041-RE	4	3	13	0	3	0	2	2	2	7	8	2
AAEL001041-RF	1	8	3	0	1	0	0	2	0	4	2	4
AAEL001041-RG	2	4	21	0	1	0	0	1	2	1	1	1
AAEL001041-RH	5	2	0	2	2	0	0	1	1	1	1	0
AAEL001041-RI	2	1	3	0	0	0	1	2	0	4	2	1
AAEL001041-RJ	1	2	5	0	1	0	1	1	0	1	0	1
AAEL001041-RK	1	0	3	1	0	1	0	0	0	0	1	0
AAEL001041-RL	3	3	11	0	0	0	2	0	1	0	2	0
AAEL001041-RM	0	1	1	0	0	0	1	0	0	0	0	0
AAEL001041-RN	1	1	1	0	0	0	1	0	3	2	0	0
AAEL001041-RO	0	0	0	0	0	0	0	0	0	0	0	0
AAEL001041-RP	0	0	1	0	0	1	0	0	0	0	0	1
AAEL001041-RQ	0	0	0	0	0	0	0	0	0	0	0	0
AAEL001041-RR	0	0	1	0	1	0	0	0	0	0	0	0
AAEL001041-RS	3	3	9	1	6	1	4	0	1	3	4	2
AAEL001044-RA	2893	2963	6365	585	878	633	1361	1588	679	1229	1177	851
AAEL001046-RB	93	153	582	49	129	30	96	24	136	225	120	192
AAEL001046-RC	916	705	1476	306	385	146	385	220	124	427	465	440
AAEL001047-RA	1546	1756	4675	272	330	268	515	707	446	717	715	658
AAEL001048-RA	540	441	745	181	277	203	297	391	152	336	319	264
AAEL001050-RA	41	20	48	7	9	1	3	6	2	19	15	14
AAEL001052-RA	2975	2514	5158	999	2041	1695	2142	3123	997	2083	2207	1804
AAEL001054-RB	144	68	234	428	275	388	28	93	27	77	163	81
AAEL001057-RA	0	0	0	0	0	0	0	0	0	0	0	0
AAEL001059-RA	0	0	3	0	3	4	0	1	0	0	0	2
AAEL001060-RA	20	26	43	22	10	26	7	9	5	3	9	8
AAEL001060-RB	28	26	77	19	5	24	11	21	1	5	10	6
AAEL001060-RC	25	7	40	22	3	31	8	5	4	4	8	10
AAEL001061-RA	8	7	20	5	3	5	2	14	3	11	6	7
AAEL001061-RB	6945	5536	9975	1889	2075	2200	2780	5126	1444	1897	1934	1254
AAEL001061-RC	2239	1804	3742	568	857	671	1199	1564	490	833	1025	589
AAEL001062-RB	273	132	360	124	43	50	56	75	28	130	172	81
AAEL001063-RA	4	1	10	0	0	0	0	0	1	1	4	3
AAEL001065-RA	251	210	472	85	125	116	104	98	56	138	117	117
AAEL001067-RA	128	42	130	17	0	7	4	26	7	17	29	22
AAEL001068-RA	436	369	1178	134	245	262	129	165	82	503	463	286
AAEL001071-RA	97	59	338	60	31	41	31	48	16	64	28	12
AAEL001073-RA	0	21	25	6	2	4	5	4	6	1	10	4
AAEL001074-RB	44	42	124	39	20	36	51	43	30	41	16	19
AAEL001074-RC	100	139	520	23	75	12	99	124	36	68	92	64
AAEL001074-RD	39	82	131	37	27	65	55	36	31	43	15	17
AAEL001076-RB	19	12	15	5	7	7	16	13	6	9	7	13
AAEL001076-RC	20	16	22	6	7	10	6	15	4	10	4	9
AAEL001076-RD	11	13	13	2	10	9	8	9	9	9	9	6
AAEL001076-RE	17	15	19	4	6	7	10	10	6	8	4	12
AAEL001076-RF	135	101	244	9	4	2	22	38	11	20	29	9
AAEL001076-RG	21	8	13	10	9	2	13	14	6	7	4	8
AAEL001076-RH	19	16	20	5	7	7	21	10	10	12	4	10
AAEL001076-RI	22	17	28	5	7	12	12	9	7	11	4	11
AAEL001077-RA	1029	760	1401	297	137	155	137	136	102	363	310	243
AAEL001080-RA	278	387	562	93	84	92	155	224	80	147	168	102
AAEL001082-RA	10152	1975	17401	1772	2992	3738	765	1257	1628	9700	24544	9053
AAEL001084-RA	151	84	279	66	31	39	40	50	28	49	59	41
AAEL001085-RA	920	763	1402	171	325	259	496	729	216	329	374	215
AAEL001086-RB	367	476	753	94	104	125	280	353	111	118	142	112
AAEL001087-RB	893	1266	3575	111	146	184	247	167	185	146	179	108
AAEL001088-RB	24	31	12	27	25	46	8	50	22	36	16	37
AAEL001088-RC	1002	1249	2033	561	725	364	510	570	274	698	486	633
AAEL001089-RA	227	64	161	92	74	64	84	53	37	64	61	80
AAEL001090-RA	332	103	381	57	69	57	148	156	46	160	78	78
AAEL001091-RA	4039	2950	6668	1839	1927	2016	1182	1355	906	3690	2708	2544
AAEL001092-RA	1004	1102	2013	324	422	399	547	543	357	456	448	344
AAEL001094-RA	661	554	1340	300	261	187	227	213	260	741	510	594
AAEL001094-RB	615	484	1205	222	199	149	198	154	196	672	438	511
AAEL001094-RC	888	389	879	216	167	119	172	294	151	531	661	399
AAEL001094-RD	537	458	1051	215	193	142	189	149	163	597	425	467
AAEL001095-RA	161	166	390	26	28	29	41	74	39	65	64	36
AAEL001096-RA	1	0	0	0	0	0	0	0	0	1	0	0
AAEL001098-RA	1223	679	1762	299	141	157	188	246	126	364	400	330
AAEL001099-RA	2750	2257	5684	353	691	164	1636	1921	758	860	1156	782
AAEL001099-RB	103	111	105	87	175	207	200	115	66	43	82	64
AAEL001099-RC	104	68	56	111	89	215	65	101	76	46	35	46
AAEL001100-RB	198	261	740	62	121	72	60	138	56	136	39	50
AAEL001100-RC	88	367	2558	76	41	67	48	47	12	144	94	112
AAEL001101-RA	2096	2181	6333	459	659	351	1089	1113	629	979	1240	759
AAEL001102-RA	3147	2827	5819	536	875	709	1415	1689	724	904	951	763
AAEL001103-RA	1357	957	1755	374	425	357	592	805	316	580	487	378
AAEL001104-RA	660	588	1250	346	312	210	230	267	119	531	182	285
AAEL001104-RB	20	61	51	33	32	74	23	31	17	18	65	22
AAEL001105-RD	470	507	1015	183	223	207	296	382	105	207	220	165
AAEL001105-RE	18	13	18	13	31	16	10	26	18	17	15	10
AAEL001106-RA	69	64	77	19	38	9	10	13	11	37	19	24
AAEL001109-RA	421	292	707	147	164	173	144	228	91	251	190	178
AAEL001112-RB	1683	1780	3990	390	512	324	807	1273	425	657	764	432
AAEL001113-RA	18254	17783	31199	10082	10519	8884	11066	8734	5134	8550	7775	10322
AAEL001113-RB	472	443	1626	105	93	168	97	180	71	260	171	183
AAEL001114-RA	723	592	1000	174	232	185	329	364	158	324	286	262
AAEL001116-RB	505	313	537	131	191	133	167	173	110	223	144	146
AAEL001118-RB	53	38	108	17	15	26	16	66	10	31	16	15
AAEL001119-RB	12	6	18	10	15	9	9	13	20	8	16	11
AAEL001119-RC	82	35	126	11	4	38	27	31	13	69	42	61
AAEL001119-RD	31	36	128	23	26	33	19	31	11	53	26	43
AAEL001119-RE	28	7	11	12	7	9	12	13	12	9	20	14
AAEL001119-RF	428	209	308	159	203	142	128	171	69	296	115	169
AAEL001119-RG	685	698	1221	103	168	48	306	409	115	145	154	112
AAEL001119-RH	6	6	10	9	5	3	12	4	10	6	9	16
AAEL001123-RA	7	3	9	2	1	1	2	0	1	3	1	2
AAEL001124-RA	587	628	1096	146	203	159	314	354	147	203	242	157
AAEL001126-RB	1561	1146	2365	342	465	408	674	878	358	450	490	349
AAEL001126-RC	1435	1208	2336	319	461	399	711	936	300	423	475	299
AAEL001126-RD	1404	1221	2383	335	468	358	692	928	344	502	517	328
AAEL001126-RE	1538	1184	2418	352	475	430	713	852	344	460	465	355
AAEL001127-RA	171	175	326	24	92	70	57	135	56	242	61	142
AAEL001127-RB	305	208	176	30	40	51	97	55	31	30	38	21
AAEL001128-RA	641	749	1787	61	58	43	420	322	171	190	413	142
AAEL001129-RA	5585	3882	7875	936	1486	960	2262	2702	1236	1524	1831	1420
AAEL001130-RA	3	3	4	1	0	0	2	0	1	1	0	0
AAEL001131-RA	172	139	335	74	81	119	83	147	52	66	86	46
AAEL001132-RA	739	588	1358	208	315	157	260	398	118	276	302	214
AAEL001134-RA	2493	2393	6652	422	681	474	563	924	458	848	516	471
AAEL001137-RA	9	5	8	3	2	4	10	2	0	2	0	0
AAEL001139-RA	119	112	121	35	28	3	39	18	23	98	37	48
AAEL001140-RB	785	489	657	251	236	284	251	264	137	441	189	387
AAEL001141-RA	2000	1778	3393	409	605	263	956	872	338	731	857	627
AAEL001141-RB	3784	2748	5851	681	1104	796	1620	1364	926	1283	1199	1078
AAEL001141-RC	3	5	11	2	2	0	6	2	4	6	11	3
AAEL001141-RD	8	6	3	5	4	2	6	5	4	2	4	5
AAEL001142-RB	53	52	276	25	21	7	40	31	29	31	33	24
AAEL001142-RC	44	62	86	23	19	10	48	34	17	25	40	33
AAEL001142-RD	41	55	89	18	13	11	45	30	22	27	33	25
AAEL001142-RE	48	52	78	17	16	7	48	33	14	38	26	26
AAEL001142-RF	37	60	73	19	15	9	36	31	17	28	32	22
AAEL001142-RG	719	615	1045	111	183	151	429	632	160	168	271	181
AAEL001143-RB	123	88	779	25	34	9	32	37	16	26	26	17
AAEL001144-RA	389	416	747	88	100	79	111	257	93	148	148	84
AAEL001144-RB	24	29	17	35	34	36	42	65	16	22	19	28
AAEL001146-RA	105	74	204	71	75	63	70	51	21	52	52	51
AAEL001148-RB	22	17	38	9	22	4	8	9	7	14	6	9
AAEL001151-RA	1088	685	1229	320	572	339	591	524	186	417	431	479
AAEL001152-RB	399	370	657	139	172	121	183	262	77	192	197	138
AAEL001154-RA	1722	1270	2616	373	599	499	804	969	387	584	638	471
AAEL001155-RA	131	180	264	27	34	37	67	84	28	61	57	24
AAEL001156-RA	131	48	36	10	7	4	21	60	6	10	8	3
AAEL001156-RB	57	22	34	3	8	8	22	7	4	4	4	6
AAEL001159-RA	1273	1172	2572	501	562	348	411	444	239	747	500	493
AAEL001162-RA	89	36	112	14	12	13	30	59	19	16	15	33
AAEL001162-RB	21	46	55	24	10	13	61	30	14	28	11	16
AAEL001163-RA	160	92	258	89	59	9	93	117	59	49	145	128
AAEL001164-RA	3040	1611	4650	664	949	884	831	916	579	1350	1420	1082
AAEL001166-RA	323	357	571	71	119	116	204	331	106	114	163	107
AAEL001166-RB	133	36	103	20	29	22	10	33	7	20	27	10
AAEL001166-RC	319	107	372	46	96	43	96	85	34	101	61	8
AAEL001167-RA	1	0	2	0	1	0	1	0	0	2	0	3
AAEL001167-RB	1	3	0	1	1	0	0	0	0	1	0	0
AAEL001167-RC	2	0	2	2	0	0	1	0	0	3	0	0
AAEL001167-RD	0	0	0	0	1	0	0	1	1	3	0	0
AAEL001167-RE	1	0	0	0	0	0	0	1	0	0	0	3
AAEL001167-RF	1	2	0	0	0	0	0	0	1	0	2	0
AAEL001167-RG	0	2	0	0	2	0	0	0	0	0	0	0
AAEL001167-RH	0	1	1	0	0	0	0	0	1	0	1	1
AAEL001167-RI	0	0	0	0	0	0	0	1	1	0	0	0
AAEL001167-RJ	0	2	0	0	1	0	0	1	0	1	0	0
AAEL001167-RK	0	5	2	2	0	0	0	0	0	1	2	1
AAEL001168-RB	92	104	156	18	36	17	45	60	28	64	76	43
AAEL001168-RC	278	92	487	33	39	20	87	63	39	58	70	50
AAEL001168-RD	103	86	133	21	30	16	42	48	25	64	71	44
AAEL001168-RE	162	149	264	35	46	35	89	89	58	83	91	74
AAEL001168-RF	169	134	253	32	58	18	72	80	71	93	104	66
AAEL001169-RA	1514	1755	3534	254	416	221	917	1067	441	525	717	384
AAEL001170-RA	446	329	782	129	159	136	149	194	108	205	154	169
AAEL001171-RA	2135	1784	3422	318	520	371	937	1089	477	554	683	468
AAEL001172-RA	122	119	238	29	45	18	54	33	17	71	36	47
AAEL001172-RB	9	10	4	9	9	10	12	26	8	6	5	6
AAEL001173-RA	66	44	322	41	41	40	53	35	21	33	21	33
AAEL001173-RB	266	202	256	65	36	31	77	153	24	90	154	35
AAEL001173-RC	56	194	157	14	78	50	77	48	43	38	35	67
AAEL001175-RA	530	422	926	76	166	83	356	460	115	165	201	100
AAEL001176-RA	99	102	70	43	69	40	85	187	46	30	31	50
AAEL001176-RB	1532	1984	3764	496	837	249	705	572	471	1127	703	863
AAEL001177-RA	805	693	1081	260	360	266	368	633	190	335	327	288
AAEL001178-RB	8	8	5	0	2	0	0	0	0	9	7	3
AAEL001181-RB	350	180	269	95	152	136	71	130	59	246	74	122
AAEL001182-RA	267	237	459	79	84	66	146	165	53	117	121	76
AAEL001183-RA	328	278	770	94	123	72	132	159	81	212	184	131
AAEL001184-RA	230	56	290	17	54	16	10	29	24	92	155	63
AAEL001184-RB	50	56	104	16	16	10	20	19	36	48	69	44
AAEL001184-RC	45	59	188	13	16	16	18	16	31	43	52	32
AAEL001184-RD	53	72	104	18	11	12	14	18	23	45	58	44
AAEL001184-RE	69	63	128	22	20	11	28	26	29	58	74	44
AAEL001184-RF	59	66	114	20	16	14	13	18	31	48	64	40
AAEL001185-RA	290	219	423	63	106	83	125	186	63	168	117	75
AAEL001187-RA	2621	2178	4126	530	978	523	1312	1784	704	653	977	727
AAEL001188-RA	1268	1179	2717	251	349	193	560	894	288	433	464	369
AAEL001189-RA	24	14	21	4	20	1	6	3	1	8	8	8
AAEL001190-RA	684	685	1227	206	270	212	350	482	182	241	294	231
AAEL001191-RA	167	231	497	51	101	22	135	111	45	96	108	107
AAEL001191-RB	24	11	9	18	17	12	10	14	10	13	14	14
AAEL001191-RC	31	17	8	13	17	16	6	15	9	15	9	16
AAEL001191-RD	20	16	10	29	18	19	11	12	6	16	14	23
AAEL001192-RB	45	26	92	12	11	13	10	17	11	24	18	10
AAEL001192-RC	51	25	72	9	7	13	6	11	7	32	17	6
AAEL001194-RA	35914	20556	72678	2108	3803	1893	3857	5506	2514	4400	6002	3436
AAEL001195-RA	7	8	19	7	10	0	4	5	4	9	2	9
AAEL001196-RB	0	3	4	2	0	0	10	7	2	2	3	3
AAEL001196-RC	9	18	31	0	3	4	19	12	10	12	14	1
AAEL001196-RD	0	6	12	1	2	2	8	6	3	0	4	1
AAEL001198-RA	77	139	134	44	102	60	71	105	41	191	44	37
AAEL001198-RB	863	562	1393	132	96	122	158	231	43	187	228	184
AAEL001198-RC	73	69	63	39	110	59	61	43	41	53	45	32
AAEL001199-RA	306	228	444	42	76	63	160	208	61	84	93	52
AAEL001200-RA	98	86	173	20	45	28	43	40	26	57	57	44
AAEL001200-RB	93	88	151	30	44	18	60	104	29	55	58	35
AAEL001201-RB	1044	857	1934	264	294	191	306	382	205	635	429	437
AAEL001201-RC	20	8	8	15	32	27	9	11	5	9	10	16
AAEL001202-RA	114	86	127	41	49	38	57	76	23	48	42	29
AAEL001203-RB	184	110	208	71	75	79	58	63	25	155	89	88
AAEL001204-RA	2023	1761	3491	220	870	148	1303	859	452	684	967	665
AAEL001204-RB	32	44	77	48	53	142	28	43	59	44	49	48
AAEL001204-RC	1044	749	1125	243	140	151	119	674	121	184	150	105
AAEL001205-RA	1507	1290	2691	405	676	382	830	862	378	814	898	688
AAEL001206-RB	1688	1707	4004	352	473	226	567	570	241	831	711	656
AAEL001206-RC	44	70	122	15	41	106	10	40	11	130	62	28
AAEL001206-RD	89	27	109	35	59	30	22	18	23	12	76	34
AAEL001206-RE	2049	2302	4349	570	665	348	947	1115	589	821	740	611
AAEL001207-RB	165	184	447	16	23	8	23	25	30	60	30	28
AAEL001207-RC	7	3	7	5	8	2	5	0	8	8	6	7
AAEL001207-RD	11	6	6	2	5	1	3	7	4	11	6	2
AAEL001207-RE	3	5	24	5	3	7	6	10	4	12	12	11
AAEL001208-RA	30	24	100	4	6	0	5	10	9	13	27	20
AAEL001208-RB	17	16	11	1	5	0	4	5	5	11	8	4
AAEL001208-RC	22	21	28	2	0	2	6	5	5	20	8	5
AAEL001208-RD	15	8	17	2	4	3	12	10	3	10	20	11
AAEL001208-RE	13	10	15	1	5	0	8	16	5	4	16	9
AAEL001208-RF	12	14	16	4	2	3	10	6	4	13	15	11
AAEL001208-RG	11	13	14	2	1	1	8	11	4	14	9	4
AAEL001209-RA	27	29	28	25	41	60	24	54	16	14	58	18
AAEL001209-RB	2867	3372	7014	789	1232	598	579	780	393	1264	827	1115
AAEL001209-RC	25	18	22	20	27	57	24	49	14	15	22	19
AAEL001209-RD	34	27	20	17	16	61	23	52	12	24	19	6
AAEL001209-RE	27	21	25	13	32	58	25	48	12	41	20	12
AAEL001209-RF	252	273	279	114	114	142	154	98	8	69	122	175
AAEL001210-RA	1329	914	2335	376	447	429	381	563	282	724	798	470
AAEL001211-RA	826	743	1483	173	244	209	361	577	191	202	270	196
AAEL001212-RA	1130	1049	2387	200	323	163	554	739	287	404	444	339
AAEL001215-RA	1908	1914	3711	502	891	519	1048	1192	475	993	919	836
AAEL001216-RA	8663	7509	12344	1766	2925	1609	4042	7114	1780	2467	3553	1685
AAEL001218-RA	4165	4447	9256	892	1192	917	1631	2022	892	1309	1492	1152
AAEL001219-RA	52	27	97	7	3	6	7	8	4	22	14	9
AAEL001219-RB	17	35	41	0	7	3	8	6	12	12	12	16
AAEL001220-RB	362	244	409	108	122	46	124	67	69	194	192	138
AAEL001220-RC	179	224	387	95	134	66	118	64	57	183	195	151
AAEL001221-RA	11	9	9	8	2	3	1	6	1	3	3	6
AAEL001223-RA	558	598	1104	83	140	92	229	410	127	118	176	103
AAEL001224-RA	0	1	3	2	2	0	0	0	2	2	2	0
AAEL001227-RB	17	13	31	6	5	10	6	5	1	26	5	6
AAEL001228-RA	145	26	154	30	49	43	34	30	12	101	46	74
AAEL001228-RB	42	64	26	28	41	34	23	32	8	25	11	10
AAEL001229-RA	0	0	0	0	0	0	0	0	0	0	0	0
AAEL001231-RB	3	2	1	0	0	0	0	1	0	0	2	1
AAEL001231-RC	8	2	7	4	2	5	1	2	0	4	6	1
AAEL001231-RD	3	1	0	1	2	1	3	5	1	1	0	3
AAEL001231-RE	3	1	3	2	1	0	1	1	2	2	1	4
AAEL001231-RF	8	0	3	1	0	3	0	4	0	0	0	2
AAEL001231-RG	4	1	0	0	2	1	0	4	0	3	0	0
AAEL001231-RH	2	3	5	3	0	0	1	0	2	1	0	2
AAEL001231-RI	5	2	3	2	1	1	2	1	0	0	2	1
AAEL001231-RJ	2	0	5	1	0	1	0	2	2	2	3	0
AAEL001232-RA	589	511	1743	1115	377	197	191	561	196	943	694	472
AAEL001232-RB	113	140	423	128	50	46	51	135	23	326	107	172
AAEL001233-RA	56	20	49	20	13	15	12	24	17	61	53	24
AAEL001235-RA	208	203	915	72	68	43	71	100	30	119	92	95
AAEL001236-RA	1259	1108	1952	352	407	296	534	688	332	536	532	447
AAEL001237-RB	4	3	1	1	3	1	1	0	2	3	0	1
AAEL001238-RB	1375	1883	3239	278	499	321	1047	1192	480	577	724	412
AAEL001240-RB	9	90	259	3	13	3	1	159	6	6	27	37
AAEL001241-RA	121	47	95	27	13	11	13	14	11	75	40	40
AAEL001242-RB	31	11	25	13	20	26	13	31	11	15	19	22
AAEL001242-RC	854	812	1551	150	275	123	519	615	310	180	339	217
AAEL001242-RD	23	12	58	14	20	16	20	16	10	17	23	21
AAEL001243-RB	36	88	71	32	66	31	21	14	26	40	38	21
AAEL001243-RC	81	65	153	67	61	24	30	22	15	41	42	36
AAEL001244-RB	2599	2521	5396	540	800	403	1690	1451	649	859	1087	822
AAEL001245-RB	2	0	1	0	0	0	1	2	0	0	0	0
AAEL001245-RC	0	0	0	0	0	0	0	0	0	0	0	0
AAEL001245-RD	52	36	59	14	13	14	31	44	10	17	24	12
AAEL001245-RE	0	0	0	0	0	0	0	0	0	0	0	0
AAEL001245-RF	6	5	2	1	0	0	1	1	1	0	1	0
AAEL001245-RG	5	6	3	1	0	1	5	1	0	0	2	0
AAEL001245-RH	62	46	81	15	23	8	52	53	21	23	23	14
AAEL001245-RI	0	0	0	0	0	0	0	0	0	0	0	0
AAEL001245-RJ	0	0	0	0	0	0	0	0	0	0	0	0
AAEL001245-RK	0	0	0	0	0	0	0	0	0	0	0	0
AAEL001245-RL	0	0	0	0	0	0	0	0	0	0	0	0
AAEL001245-RM	83	45	61	20	18	25	39	64	25	14	13	9
AAEL001245-RN	0	0	0	0	0	0	0	0	0	0	0	0
AAEL001245-RO	0	0	0	0	0	0	0	0	0	0	0	0
AAEL001245-RP	0	0	0	0	0	0	0	0	0	0	0	0
AAEL001245-RQ	3	6	13	1	0	2	1	3	1	1	4	0
AAEL001245-RR	0	0	0	0	0	0	0	0	0	0	0	0
AAEL001245-RS	47	40	49	11	17	16	38	27	19	16	20	17
AAEL001245-RT	7	6	17	2	2	0	6	5	2	3	8	6
AAEL001245-RU	67	49	58	11	20	17	29	48	20	21	18	14
AAEL001245-RV	5	5	11	0	1	0	4	2	2	3	0	1
AAEL001246-RA	196	196	323	76	83	51	137	221	69	116	124	78
AAEL001247-RA	1473	1327	2183	461	557	455	652	805	329	649	557	475
AAEL001248-RA	6	1	25	0	0	1	1	3	0	5	2	0
AAEL001248-RB	5	2	14	0	1	0	1	0	0	7	5	4
AAEL001249-RA	213	176	349	32	58	53	95	200	50	68	85	33
AAEL001250-RA	651	671	1061	176	309	138	293	484	140	300	322	184
AAEL001252-RA	69	69	58	64	178	84	23	23	28	49	44	81
AAEL001252-RB	748	636	1347	178	277	306	428	516	188	670	584	342
AAEL001252-RC	71	68	33	74	72	129	28	30	44	52	50	48
AAEL001254-RA	697	600	576	179	92	90	325	245	147	208	304	155
AAEL001254-RB	1277	1172	3540	171	460	182	594	773	272	593	603	560
AAEL001254-RC	690	670	598	182	112	109	341	250	136	421	323	159
AAEL001255-RB	789	653	1370	115	358	254	315	397	224	224	282	257
AAEL001255-RC	424	116	656	160	34	47	82	106	62	182	89	130
AAEL001256-RA	3	1	5	2	3	1	2	1	0	4	2	2
AAEL001257-RA	221	203	476	27	58	12	138	207	49	78	109	39
AAEL001258-RA	0	0	2	0	0	0	0	0	0	0	2	0
AAEL001260-RA	280	221	427	55	71	60	149	181	55	90	83	37
AAEL001261-RA	663	458	2644	57	40	34	117	97	134	110	142	60
AAEL001263-RA	0	0	0	0	0	0	0	0	0	0	0	0
AAEL001267-RA	191	152	175	60	86	63	70	44	57	113	101	92
AAEL001268-RB	16	30	15	7	26	7	12	18	2	16	10	25
AAEL001268-RC	15	15	19	15	6	6	10	14	6	14	5	7
AAEL001268-RD	41	30	23	11	10	5	5	19	4	18	11	11
AAEL001268-RE	24	13	8	8	8	11	10	19	6	18	8	8
AAEL001268-RF	20	19	25	18	11	11	5	18	6	19	6	8
AAEL001268-RG	150	85	178	19	41	8	55	58	17	78	9	24
AAEL001268-RH	17	15	14	5	14	9	14	8	2	15	4	5
AAEL001268-RI	14	13	25	13	7	10	9	9	5	15	10	12
AAEL001268-RJ	19	15	19	7	3	12	8	17	5	15	8	9
AAEL001268-RK	16	11	18	12	7	8	15	22	3	16	5	17
AAEL001270-RB	455	442	812	145	180	102	192	318	97	206	163	151
AAEL001271-RA	333	172	659	68	33	47	127	121	85	140	142	72
AAEL001271-RB	59	41	134	7	20	8	14	46	11	9	43	31
AAEL001273-RA	3432	3064	5832	916	1431	691	1617	1704	849	1146	1008	1282
AAEL001275-RA	972	1697	3006	319	402	322	659	946	225	902	507	660
AAEL001275-RB	1917	580	1642	563	560	164	315	125	408	344	376	476
AAEL001277-RB	10	7	7	13	13	9	1	9	5	20	6	6
AAEL001277-RC	2172	2824	5235	596	878	426	1326	1490	596	949	1005	789
AAEL001278-RA	0	1	2	0	0	0	0	0	1	0	0	0
AAEL001281-RB	68	22	172	36	56	43	50	53	14	75	62	66
AAEL001281-RC	33	26	20	36	51	49	27	58	20	19	28	24
AAEL001281-RD	38	39	23	28	57	62	33	51	14	53	21	20
AAEL001281-RE	894	431	817	141	199	34	151	38	82	639	202	498
AAEL001281-RF	38	29	14	64	53	45	36	51	24	29	23	20
AAEL001281-RG	28	29	19	35	32	44	29	50	13	17	33	14
AAEL001281-RH	335	151	107	35	42	87	56	57	39	145	55	69
AAEL001281-RI	36	23	37	33	41	46	26	43	10	16	27	23
AAEL001281-RJ	63	125	175	22	104	170	44	46	21	53	49	20
AAEL001281-RK	76	81	160	33	38	36	45	47	22	45	58	70
AAEL001281-RL	1	4	1	0	0	0	0	0	0	3	2	0
AAEL001286-RA	0	0	1	1	0	1	0	0	0	0	0	0
AAEL001287-RA	1738	449	1080	270	127	112	237	199	332	469	402	269
AAEL001289-RA	106	50	31	22	14	7	52	68	21	53	43	15
AAEL001289-RB	49	15	29	10	9	11	26	39	8	8	37	15
AAEL001289-RC	120	21	56	12	9	12	25	115	8	6	37	8
AAEL001290-RA	2	1	32	0	2	1	1	0	0	2	0	0
AAEL001292-RA	4	1	2	1	0	1	1	0	1	1	1	1
AAEL001293-RD	125	85	391	43	114	16	41	13	3	30	4	26
AAEL001293-RE	169	126	431	36	33	27	11	58	28	33	35	20
AAEL001294-RA	790	310	821	131	37	27	131	96	95	272	249	142
AAEL001295-RA	690	236	620	44	87	94	99	88	137	283	402	177
AAEL001299-RB	493	202	408	78	104	84	146	100	78	242	149	172
AAEL001300-RA	266	287	508	56	75	53	111	148	70	115	88	68
AAEL001301-RA	77	120	65	31	51	30	11	14	3	56	5	18
AAEL001304-RA	88	45	77	19	46	23	44	84	25	30	49	41
AAEL001304-RB	84	48	67	28	62	26	52	94	13	41	34	39
AAEL001304-RC	777	732	1531	127	73	20	340	80	131	334	228	205
AAEL001304-RD	91	48	90	18	43	29	35	74	23	33	30	41
AAEL001304-RE	100	53	149	22	52	35	61	92	19	27	32	33
AAEL001304-RF	95	47	165	19	53	26	39	91	25	19	32	35
AAEL001304-RG	104	59	66	25	42	30	47	63	31	23	30	33
AAEL001304-RH	108	51	92	21	58	24	48	86	20	35	34	37
AAEL001304-RI	88	55	86	23	56	25	61	71	23	31	30	43
AAEL001305-RA	91	52	220	8	27	13	33	21	11	45	32	38
AAEL001306-RA	3436	1155	2800	263	282	209	643	554	857	1080	1507	682
AAEL001306-RB	18	11	21	21	16	3	16	12	6	13	23	6
AAEL001307-RA	137	97	878	82	92	47	50	40	12	99	65	88
AAEL001308-RA	2463	823	2277	209	253	218	402	435	424	609	740	494
AAEL001309-RA	2	4	6	0	1	1	2	2	1	4	0	5
AAEL001312-RA	550	521	992	137	125	58	171	229	78	185	276	166
AAEL001313-RA	163	178	425	16	22	7	155	18	47	58	70	57
AAEL001314-RA	484	364	804	133	177	220	185	274	112	228	198	176
AAEL001315-RA	1137	988	1668	211	282	208	588	822	267	204	328	215
AAEL001316-RA	186	99	246	30	33	48	25	48	20	75	59	38
AAEL001317-RA	828	782	1778	316	377	304	515	712	237	371	416	286
AAEL001318-RB	17	12	16	6	0	2	5	3	0	5	1	3
AAEL001319-RB	101	33	229	222	580	436	14	21	192	2357	4447	1294
AAEL001320-RA	26	20	48	10	6	6	6	23	4	9	8	7
AAEL001321-RA	2456	2840	5286	422	805	313	1334	1737	731	919	1049	830
AAEL001321-RB	11	12	9	20	28	75	13	11	14	9	8	21
AAEL001323-RA	1692	336	1317	99	160	124	342	213	508	602	1056	372
AAEL001323-RB	12	11	35	21	11	24	16	15	9	18	13	14
AAEL001324-RB	1795	1678	3766	293	496	295	1216	1155	578	559	843	500
AAEL001325-RA	101	173	537	36	18	44	43	47	34	33	58	29
AAEL001326-RA	277	204	404	70	89	99	151	201	56	63	93	52
AAEL001328-RA	921	516	3421	35	69	72	185	189	166	232	211	71
AAEL001328-RB	46	30	114	14	33	11	17	8	15	18	16	26
AAEL001329-RA	34	24	58	10	16	29	26	26	11	8	47	24
AAEL001329-RB	537	485	900	47	105	55	207	466	95	141	115	81
AAEL001329-RC	30	31	47	18	20	23	21	10	20	15	20	16
AAEL001329-RD	25	24	58	24	44	29	21	19	11	12	27	29
AAEL001329-RE	22	54	54	23	35	24	24	18	30	19	56	31
AAEL001329-RF	35	69	119	43	38	57	65	28	13	31	42	31
AAEL001330-RA	0	0	0	0	0	0	0	0	0	0	0	0
AAEL001331-RA	446	261	578	214	213	139	158	214	68	234	202	167
AAEL001332-RA	816	745	1547	154	247	167	410	580	230	257	321	194
AAEL001333-RA	2	1	5	4	2	1	0	0	0	1	2	7
AAEL001334-RA	413	483	806	95	180	121	198	410	125	228	204	186
AAEL001336-RA	1537	1083	2199	400	474	373	483	664	305	601	609	446
AAEL001339-RA	1633	1298	2651	253	485	354	696	1007	366	592	636	509
AAEL001340-RA	9	6	9	1	1	0	2	8	3	7	0	5
AAEL001341-RA	790	439	749	177	247	203	298	418	174	253	224	151
AAEL001342-RA	6	7	12	1	2	1	1	1	1	6	2	2
AAEL001343-RB	16	44	47	3	14	7	24	5	12	4	6	5
AAEL001343-RC	20	20	243	4	8	7	43	12	6	4	3	4
AAEL001344-RA	64	47	100	11	32	20	43	30	16	41	24	44
AAEL001345-RA	22	7	19	5	1	4	5	6	5	7	5	7
AAEL001346-RA	76	34	54	5	13	5	31	36	7	20	17	8
AAEL001346-RB	34	23	42	8	13	23	6	11	7	34	11	11
AAEL001346-RC	14	3	5	2	6	8	2	4	3	14	4	10
AAEL001349-RA	182	167	380	63	51	46	68	66	35	62	101	65
AAEL001350-RA	163	184	372	88	60	51	44	57	60	41	74	44
AAEL001350-RB	673	610	1339	89	186	113	348	550	144	221	222	167
AAEL001351-RA	1275	931	2667	287	338	328	439	523	259	516	533	375
AAEL001352-RA	9066	8887	18646	1941	3094	1773	5815	6509	2904	3808	4113	2688
AAEL001354-RA	526	447	955	215	235	183	203	346	132	308	231	225
AAEL001355-RA	515	211	706	55	93	115	130	169	71	218	208	193
AAEL001355-RB	15	47	5	13	6	19	8	8	12	20	6	23
AAEL001356-RA	5512	3590	8422	1776	2694	2021	2441	3168	1347	3272	2515	2740
AAEL001356-RB	19	10	10	3	8	2	6	0	8	3	4	3
AAEL001356-RC	679	696	1282	165	244	96	307	194	212	259	294	309
AAEL001357-RA	2304	1898	4301	370	703	369	1466	1926	706	545	876	655
AAEL001358-RA	70	31	67	20	14	21	10	27	10	59	33	36
AAEL001359-RA	775	790	1254	173	235	171	393	491	236	312	271	218
AAEL001360-RA	900	1139	2122	243	240	232	656	846	129	394	416	204
AAEL001360-RB	472	308	763	133	210	118	223	261	131	214	211	204
AAEL001360-RC	388	299	723	125	207	110	201	262	121	224	204	208
AAEL001360-RD	424	291	725	135	208	129	223	271	121	219	249	190
AAEL001360-RE	438	266	681	141	188	117	249	265	149	219	211	211
AAEL001360-RF	504	319	808	139	233	139	212	275	145	246	217	218
AAEL001360-RG	463	277	725	146	219	136	249	273	121	208	225	209
AAEL001360-RH	469	918	807	174	228	125	237	292	134	242	248	195
AAEL001360-RI	488	315	861	152	203	138	224	296	137	234	250	224
AAEL001361-RB	216	141	201	85	95	58	83	100	95	59	69	52
AAEL001361-RC	517	297	780	78	104	69	451	107	116	63	79	38
AAEL001361-RD	492	144	187	94	86	48	76	118	100	61	85	61
AAEL001361-RE	500	164	215	88	85	77	75	98	108	54	76	57
AAEL001361-RF	2681	1908	4508	149	296	107	760	939	342	533	522	316
AAEL001361-RG	445	1111	2075	170	191	128	166	240	291	197	175	197
AAEL001363-RA	221	207	319	69	67	57	89	152	29	77	85	52
AAEL001364-RB	25	2	19	0	3	10	16	6	4	3	8	4
AAEL001364-RC	72	57	107	75	5	18	16	51	14	31	45	45
AAEL001366-RA	189	183	313	52	61	65	102	176	53	72	75	59
AAEL001367-RB	37	111	120	8	13	7	26	15	10	19	18	17
AAEL001367-RC	32	41	56	5	9	4	18	19	11	21	9	13
AAEL001367-RD	68	28	70	8	14	6	15	32	13	25	19	20
AAEL001367-RE	33	28	70	7	10	4	19	19	12	29	15	12
AAEL001367-RF	32	77	76	6	14	5	37	21	6	17	20	25
AAEL001367-RG	28	32	71	15	6	8	19	19	11	30	15	14
AAEL001368-RA	610	368	555	252	330	331	216	248	128	544	189	316
AAEL001370-RA	305	277	304	45	80	56	96	64	62	89	105	75
AAEL001371-RA	1212	814	1775	271	422	280	480	725	221	391	427	320
AAEL001372-RA	1708	2428	3655	186	509	198	785	653	447	663	741	431
AAEL001372-RB	2035	1479	4427	339	269	197	1194	1207	508	563	625	537
AAEL001372-RC	358	319	588	166	287	212	375	628	199	128	274	98
AAEL001373-RB	73	40	54	19	25	20	15	19	4	25	20	18
AAEL001374-RA	77	19	38	20	29	13	16	14	7	44	21	11
AAEL001374-RB	200	110	218	16	25	22	39	34	19	106	51	56
AAEL001374-RC	24	23	20	12	12	13	18	6	15	22	21	9
AAEL001378-RA	765	958	1558	196	341	207	552	754	278	420	464	307
AAEL001378-RB	69	57	88	43	114	32	30	15	12	75	64	83
AAEL001379-RA	2014	2156	3795	654	877	547	989	1174	541	1345	1037	955
AAEL001381-RA	883	1143	2588	234	333	148	464	569	278	442	432	369
AAEL001382-RB	999	816	1606	199	241	280	393	595	236	285	316	211
AAEL001385-RA	1047	741	1862	287	298	180	392	520	199	373	359	274
AAEL001385-RB	6	49	47	25	14	17	7	15	21	28	21	37
AAEL001387-RB	1	0	0	0	0	0	0	1	0	0	0	0
AAEL001387-RC	0	4	8	0	0	0	0	0	0	0	0	0
AAEL001387-RD	0	0	0	0	0	0	0	0	0	0	0	0
AAEL001387-RE	2	0	0	0	0	0	0	0	0	0	0	0
AAEL001387-RF	0	0	1	0	0	0	0	0	0	0	0	0
AAEL001387-RG	1	0	0	0	0	0	0	0	0	0	0	2
AAEL001387-RH	1	0	1	0	0	0	0	0	0	0	0	0
AAEL001387-RI	0	1	5	1	1	0	8	0	0	6	0	0
AAEL001387-RJ	1	1	3	0	0	0	3	1	0	0	2	1
AAEL001387-RK	0	2	0	0	0	0	1	0	0	0	0	1
AAEL001387-RL	0	0	0	0	0	0	0	0	0	1	0	0
AAEL001387-RM	0	2	1	0	0	0	0	1	1	0	1	2
AAEL001387-RN	0	2	0	0	0	0	0	0	0	1	0	0
AAEL001387-RO	0	1	0	0	0	0	1	0	1	0	0	2
AAEL001389-RA	2632	2645	4666	631	954	560	1452	1507	553	975	1101	708
AAEL001389-RB	76	72	78	42	34	28	67	104	42	17	37	67
AAEL001389-RC	79	83	107	41	29	27	81	102	61	27	44	51
AAEL001389-RD	369	60	462	48	40	38	74	104	61	89	104	60
AAEL001389-RE	323	456	937	36	41	9	142	41	128	112	50	200
AAEL001390-RA	1475	1291	3971	1064	993	807	295	139	223	1453	1169	1852
AAEL001391-RA	56	36	39	41	6	27	15	21	2	32	17	15
AAEL001392-RB	23	6	46	24	1	2	6	8	14	6	26	3
AAEL001394-RA	1029	720	1007	358	375	246	365	495	172	465	342	407
AAEL001395-RB	1120	847	1622	175	362	291	538	683	280	367	388	274
AAEL001396-RA	80	367	739	29	37	12	63	31	51	25	36	57
AAEL001397-RA	1352	1215	2571	183	312	137	429	427	238	397	509	314
AAEL001399-RA	1176	1076	1934	226	336	285	666	844	334	401	559	346
AAEL001400-RA	19	18	44	10	14	7	13	25	4	17	18	9
AAEL001401-RA	1174	640	3433	22	66	87	571	369	241	353	468	233
AAEL001402-RA	1785	618	2975	83	198	66	982	677	608	393	656	249
AAEL001403-RA	156	85	229	47	53	35	60	38	28	89	78	55
AAEL001403-RB	17	3	27	6	5	3	7	4	7	23	6	11
AAEL001405-RA	621	475	846	155	198	169	241	394	122	239	201	164
AAEL001407-RA	313	296	485	62	87	71	117	180	75	88	135	75
AAEL001410-RA	895	983	2070	174	265	146	438	583	235	328	333	250
AAEL001411-RA	10102	8322	16518	2854	3743	2232	5367	4881	2449	5048	5103	4146
AAEL001412-RB	775	529	922	164	301	229	334	395	165	338	380	228
AAEL001414-RA	500	453	2132	39	87	63	1223	452	274	211	625	161
AAEL001414-RB	516	228	526	19	72	52	326	398	305	223	648	161
AAEL001416-RA	1458	1255	2632	239	487	217	798	1109	327	411	726	402
AAEL001416-RB	977	645	1530	206	189	176	498	378	356	384	193	229
AAEL001417-RA	138	68	208	6	15	15	44	53	26	21	37	14
AAEL001420-RA	3827	4600	14915	215	403	253	2941	1880	1642	1630	1686	764
AAEL001421-RA	3348	1804	5181	529	1584	277	1294	1163	688	1234	543	648
AAEL001421-RB	3422	5111	8976	486	805	566	2518	1103	697	1242	1743	2141
AAEL001421-RC	2599	980	2322	950	807	286	447	1127	767	1253	1196	701
AAEL001422-RA	511	473	1079	113	153	149	206	303	99	222	217	128
AAEL001423-RA	1058	888	1430	323	411	169	544	711	287	309	652	337
AAEL001423-RB	174	132	305	34	110	56	197	122	36	92	81	106
AAEL001424-RB	273	282	523	86	108	102	131	217	81	156	136	90
AAEL001425-RA	248	276	448	66	97	78	158	242	62	88	123	55
AAEL001426-RA	574	495	925	97	155	145	273	399	147	133	186	123
AAEL001426-RB	83	119	99	30	34	13	33	54	24	38	24	24
AAEL001427-RA	195	331	695	80	89	85	73	93	36	57	61	37
AAEL001428-RB	60	38	62	17	35	20	12	16	5	35	18	18
AAEL001432-RA	4690	4069	7019	1400	2012	1055	2537	3400	1227	1993	2276	1738
AAEL001433-RB	119	65	16	49	56	98	43	45	37	20	26	21
AAEL001433-RC	62	36	21	47	65	95	37	59	35	32	30	40
AAEL001433-RD	835	642	1275	237	259	92	199	193	88	572	299	367
AAEL001434-RA	0	0	0	0	0	0	0	0	0	0	0	0
AAEL001434-RB	3	1	5	3	2	1	6	4	2	5	1	1
AAEL001434-RC	9	10	12	2	1	0	1	1	2	3	3	3
AAEL001434-RD	12	8	24	9	1	3	6	5	2	9	6	5
AAEL001434-RE	0	3	5	0	0	0	0	0	0	5	1	1
AAEL001434-RF	8	24	76	13	11	1	14	1	2	11	5	8
AAEL001434-RG	0	2	2	1	3	0	0	0	0	1	0	1
AAEL001434-RH	0	4	3	1	1	0	0	0	0	0	0	5
AAEL001434-RI	3	15	16	4	4	0	2	0	4	6	2	0
AAEL001434-RJ	2	1	10	0	0	0	5	1	0	2	5	7
AAEL001434-RK	0	1	3	0	1	0	1	0	0	1	2	5
AAEL001434-RL	0	2	3	0	1	0	0	0	0	0	1	0
AAEL001434-RM	6	2	7	1	2	0	0	0	0	3	0	0
AAEL001434-RN	12	12	43	1	0	1	6	1	1	5	1	0
AAEL001435-RA	72	20	133	3	3	3	10	6	10	25	26	10
AAEL001437-RB	9	6	11	3	7	5	10	2	4	25	19	14
AAEL001437-RC	6	8	10	1	8	5	12	5	6	14	20	10
AAEL001437-RD	12	2	5	4	9	8	8	4	6	23	20	13
AAEL001437-RE	5	5	11	3	7	7	5	4	5	32	14	9
AAEL001437-RF	19	3	17	4	5	10	5	5	8	27	18	8
AAEL001437-RG	11	2	9	5	7	4	12	3	9	23	24	14
AAEL001438-RA	121	70	150	32	68	42	65	50	22	58	50	57
AAEL001439-RA	813	615	1457	230	283	273	370	508	196	355	393	317
AAEL001442-RB	481	123	468	49	106	30	237	185	59	99	55	76
AAEL001442-RC	87	110	151	38	41	39	68	69	48	91	50	68
AAEL001442-RD	37	15	19	5	8	6	17	17	18	28	19	19
AAEL001442-RE	86	136	122	50	48	23	49	61	56	89	65	68
AAEL001442-RF	90	131	298	45	50	30	61	56	44	107	51	83
AAEL001442-RG	51	317	519	42	71	6	128	140	44	43	75	54
AAEL001444-RB	23	26	29	10	9	5	6	14	6	20	14	8
AAEL001446-RB	29	32	23	13	8	18	12	13	4	16	11	12
AAEL001446-RC	12	31	38	9	24	8	15	10	10	30	20	16
AAEL001446-RD	188	333	394	41	48	18	74	138	41	111	44	46
AAEL001446-RE	16	12	15	45	11	19	10	16	10	13	15	10
AAEL001446-RF	44	21	53	9	25	9	25	27	9	13	13	8
AAEL001446-RG	9	19	23	17	4	7	15	17	6	10	15	12
AAEL001446-RH	31	10	19	17	11	11	20	17	10	22	7	10
AAEL001446-RI	150	126	307	8	7	5	38	56	22	111	104	68
AAEL001447-RA	220	170	193	63	81	53	88	107	59	142	118	119
AAEL001447-RB	216	171	159	70	83	52	103	136	60	152	90	108
AAEL001447-RC	209	185	194	85	73	55	105	138	66	152	97	110
AAEL001447-RD	691	181	767	75	153	45	108	212	53	274	174	105
AAEL001447-RE	219	343	1170	58	165	58	192	119	111	136	194	106
AAEL001447-RF	201	177	777	54	80	57	104	198	64	158	190	92
AAEL001447-RG	230	333	163	79	83	51	115	126	69	151	205	240
AAEL001447-RH	824	501	1153	141	92	60	169	260	104	369	129	130
AAEL001447-RI	255	248	301	77	97	71	175	134	108	167	144	141
AAEL001448-RA	163	181	560	41	48	64	105	74	52	105	163	170
AAEL001448-RB	178	140	409	35	118	35	19	48	86	122	99	47
AAEL001448-RC	38	29	24	33	35	60	26	33	16	39	33	30
AAEL001448-RD	151	453	779	75	137	112	86	124	47	220	140	155
AAEL001448-RE	316	128	193	87	35	45	92	90	32	33	122	45
AAEL001448-RF	94	155	374	32	103	53	176	113	37	87	174	95
AAEL001448-RG	34	24	144	40	56	98	56	32	16	23	27	19
AAEL001448-RH	117	23	24	40	53	63	63	28	34	42	22	26
AAEL001448-RI	2243	1565	2420	323	432	150	693	1096	370	431	309	399
AAEL001449-RA	174	141	207	40	28	33	68	115	23	50	16	23
AAEL001449-RB	3	9	5	3	3	9	5	10	13	4	16	5
AAEL001451-RA	352	237	390	111	110	129	119	158	69	172	102	106
AAEL001452-RA	4	1	6	1	0	0	0	1	0	0	0	0
AAEL001455-RB	208	686	683	51	80	62	349	504	147	152	100	84
AAEL001455-RC	157	198	274	41	80	32	134	121	63	46	85	50
AAEL001455-RD	198	232	318	56	74	45	170	165	84	39	87	75
AAEL001455-RE	446	563	1587	39	115	75	130	113	64	103	215	38
AAEL001455-RF	327	149	534	32	55	34	119	240	49	81	102	149
AAEL001457-RA	482	264	393	187	204	272	105	144	73	431	133	203
AAEL001458-RB	57	61	78	6	7	7	38	39	19	10	11	11
AAEL001459-RA	111	58	108	8	24	15	33	39	19	46	51	41
AAEL001459-RB	93	59	293	20	26	11	39	40	12	30	55	42
AAEL001461-RA	1	0	0	0	0	0	0	0	0	1	0	0
AAEL001463-RA	10	17	35	5	2	4	1	4	1	6	11	3
AAEL001464-RB	91	74	49	22	30	53	50	68	23	24	20	46
AAEL001464-RC	115	78	54	18	46	38	54	66	28	30	29	53
AAEL001464-RD	269	117	507	24	97	24	80	103	28	169	65	41
AAEL001464-RE	115	89	69	17	34	42	49	61	26	33	34	43
AAEL001464-RF	95	73	58	26	31	35	44	58	22	18	23	47
AAEL001472-RA	591	706	1295	162	240	105	398	575	189	301	304	231
AAEL001473-RB	24	19	22	18	14	8	27	26	10	17	10	13
AAEL001473-RC	1113	974	2711	171	224	76	677	552	256	339	467	181
AAEL001473-RD	14	53	112	18	14	14	110	73	28	20	60	39
AAEL001473-RE	821	627	1076	327	514	326	304	378	174	703	336	457
AAEL001473-RF	48	20	58	19	17	26	28	21	23	42	33	26
AAEL001474-RA	27	11	29	8	21	21	3	6	2	30	9	21
AAEL001475-RA	18	19	39	2	6	3	6	12	4	9	19	8
AAEL001476-RA	1485	1212	2228	207	263	64	543	598	197	247	359	318
AAEL001476-RB	132	82	116	47	32	63	26	29	43	52	49	22
AAEL001476-RC	28	24	31	15	28	27	30	22	28	21	18	24
AAEL001476-RD	47	16	125	18	33	38	24	29	16	195	113	105
AAEL001476-RE	24	24	29	24	40	39	33	28	29	41	25	38
AAEL001478-RB	250	485	792	105	128	22	147	106	91	225	183	232
AAEL001479-RA	3244	2852	5929	805	1094	775	1202	1448	642	1217	1369	1097
AAEL001480-RA	177	37	62	88	104	97	42	84	32	36	30	80
AAEL001480-RB	1160	1212	2507	199	299	176	495	640	268	491	392	331
AAEL001480-RC	37	16	42	48	79	43	22	19	7	15	29	21
AAEL001480-RD	70	39	36	36	33	43	45	57	11	44	26	24
AAEL001483-RA	120	32	106	47	30	18	19	21	9	80	31	50
AAEL001483-RB	24	24	12	3	12	3	12	17	3	11	11	11
AAEL001483-RC	23	26	14	6	8	9	7	13	6	12	13	6
AAEL001484-RC	11776	8939	18982	1755	2676	1810	5092	3828	2642	4805	4690	3918
AAEL001484-RD	2236	2556	6086	345	461	151	1394	985	638	923	1239	924
AAEL001484-RE	1231	597	384	563	1256	860	486	1829	411	385	522	314
AAEL001485-RA	244	79	753	4	8	8	24	22	26	17	46	11
AAEL001487-RB	1	1	1	1	0	0	0	0	0	1	0	0
AAEL001490-RA	1102	815	3612	199	399	330	189	231	249	824	1685	931
AAEL001491-RA	34	52	54	11	2	49	11	23	9	11	7	3
AAEL001492-RA	4	2	6	0	0	0	3	2	1	3	2	0
AAEL001492-RB	0	3	3	0	0	0	3	0	0	1	0	2
AAEL001492-RC	0	2	2	0	0	0	2	0	0	1	0	1
AAEL001492-RD	0	2	9	0	2	0	0	1	0	0	0	0
AAEL001492-RE	1	0	0	2	0	0	0	0	0	0	1	1
AAEL001492-RF	1	0	0	0	0	0	0	0	0	0	0	0
AAEL001492-RG	0	0	1	0	0	0	0	0	0	1	1	0
AAEL001492-RH	5	20	7	0	1	0	7	3	4	3	1	0
AAEL001492-RI	2	2	2	0	0	0	0	0	0	1	0	2
AAEL001492-RJ	0	0	0	0	0	0	0	0	0	1	0	0
AAEL001492-RK	0	1	1	0	0	0	0	1	0	0	0	0
AAEL001493-RB	10	27	25	4	11	0	9	3	4	7	13	11
AAEL001493-RC	31	39	42	8	19	10	23	16	11	32	26	16
AAEL001493-RD	69	94	54	17	20	12	14	15	20	149	34	92
AAEL001493-RE	37	45	143	40	32	7	28	13	9	24	69	22
AAEL001494-RB	9	5	7	2	3	0	2	1	5	6	2	2
AAEL001494-RC	14	1	4	4	3	2	2	2	1	6	8	5
AAEL001495-RA	8557	5604	10891	1226	1833	1073	4018	4450	1732	1887	2393	2079
AAEL001496-RA	33	20	48	15	17	17	14	20	5	35	18	21
AAEL001496-RB	2458	2193	3665	418	734	485	1277	1883	668	698	860	562
AAEL001497-RA	610	849	1541	143	282	175	512	524	241	370	433	346
AAEL001498-RA	8	10	13	0	9	2	3	3	2	15	5	5
AAEL001498-RB	67	52	161	25	9	9	20	17	7	30	17	22
AAEL001500-RA	253	176	281	54	112	52	89	103	27	140	112	78
AAEL001501-RA	624	511	1034	143	203	244	231	370	146	273	254	167
AAEL001503-RB	0	3	3	2	0	0	0	0	0	0	1	4
AAEL001503-RC	94	500	496	145	241	16	205	12	56	133	154	264
AAEL001503-RD	2	0	1	0	0	0	0	0	0	0	0	0
AAEL001503-RE	0	4	12	0	5	0	0	1	0	3	5	3
AAEL001503-RF	0	0	4	0	0	0	0	0	0	1	0	0
AAEL001503-RG	0	0	0	0	0	0	0	0	0	0	0	0
AAEL001503-RH	0	0	0	0	0	0	0	0	0	0	0	0
AAEL001503-RI	1	0	1	0	0	1	0	0	0	0	0	1
AAEL001503-RJ	1	13	10	1	3	1	1	1	1	0	1	10
AAEL001503-RK	0	0	0	0	0	0	0	0	0	0	0	0
AAEL001503-RL	0	0	0	0	1	0	0	0	0	0	0	1
AAEL001503-RM	0	0	3	0	0	0	1	1	1	2	1	1
AAEL001503-RN	0	0	1	0	0	0	0	0	0	0	0	0
AAEL001503-RO	1	10	8	2	8	1	2	0	1	2	4	12
AAEL001503-RP	1	1	5	2	1	0	1	0	0	0	0	2
AAEL001503-RQ	0	0	1	0	0	0	0	0	0	0	0	1
AAEL001503-RR	4	14	13	2	3	0	1	0	0	2	6	4
AAEL001503-RS	1	0	0	0	0	0	0	0	0	0	0	0
AAEL001505-RA	456	391	823	107	133	84	169	245	112	213	173	187
AAEL001506-RA	1963	1879	3064	378	555	491	1112	1317	734	537	756	557
AAEL001507-RA	787	889	1567	212	374	211	373	480	204	428	336	327
AAEL001508-RA	37	20	166	12	28	6	29	22	24	12	30	16
AAEL001509-RA	6	8	10	9	9	8	8	9	7	11	9	15
AAEL001509-RB	602	662	1224	249	345	186	253	274	93	436	397	306
AAEL001509-RC	40	64	41	50	50	12	26	5	5	24	25	46
AAEL001509-RD	18	2	14	16	10	7	23	11	5	13	11	10
AAEL001510-RA	2	0	3	1	3	1	1	2	1	0	0	4
AAEL001510-RB	8	2	5	1	3	2	1	5	1	3	5	2
AAEL001511-RA	4323	4761	12012	467	1073	859	1853	2743	969	1844	1674	1787
AAEL001513-RA	55	33	76	15	17	12	21	32	10	35	22	17
AAEL001514-RA	0	0	1	0	0	0	0	1	0	0	0	0
AAEL001515-RA	459	457	845	95	136	88	224	405	121	152	186	131
AAEL001516-RA	19	38	63	22	21	7	47	35	27	9	15	17
AAEL001516-RB	24	34	57	20	10	10	34	34	24	9	21	18
AAEL001516-RC	35	38	79	24	14	16	46	47	24	25	18	14
AAEL001516-RD	1558	1285	2880	526	799	267	752	811	391	857	662	659
AAEL001517-RA	1022	568	762	21	40	65	117	73	50	821	321	463
AAEL001517-RB	46	47	30	9	49	18	35	63	28	30	44	53
AAEL001518-RB	1117	972	1212	195	263	115	413	386	205	471	481	280
AAEL001518-RC	40	75	194	30	86	17	65	83	33	38	35	72
AAEL001518-RD	106	126	171	194	269	107	196	196	99	228	113	297
AAEL001519-RB	105	117	274	41	39	34	51	70	19	49	43	35
AAEL001520-RA	2376	2275	4282	466	876	492	1337	1865	579	678	1018	636
AAEL001522-RA	0	0	0	0	0	1	0	0	1	0	1	1
AAEL001524-RA	3	28	21	5	21	2	11	22	11	9	16	8
AAEL001524-RB	21	39	57	6	10	8	14	8	6	6	5	2
AAEL001526-RB	3	2	1	1	0	0	3	1	0	1	1	1
AAEL001526-RC	0	0	1	0	0	0	1	0	0	0	0	0
AAEL001526-RD	1	3	6	0	0	0	1	0	0	2	0	0
AAEL001526-RE	4	4	15	2	2	0	1	1	0	0	4	2
AAEL001526-RF	0	0	0	0	0	0	1	1	0	0	1	1
AAEL001526-RG	0	2	0	0	0	1	1	1	2	0	0	0
AAEL001526-RH	9	14	64	1	2	0	24	14	9	6	5	9
AAEL001526-RI	0	0	0	0	0	0	1	0	0	0	0	0
AAEL001526-RJ	0	1	2	0	0	0	1	0	0	0	0	0
AAEL001526-RK	1	0	0	0	0	0	1	0	0	0	0	1
AAEL001526-RL	0	0	0	1	0	0	1	0	0	2	0	0
AAEL001526-RM	0	0	0	0	0	0	0	0	0	0	0	0
AAEL001526-RN	498	450	1117	65	112	66	272	285	147	168	176	126
AAEL001526-RO	5	7	7	0	0	1	0	0	2	2	3	3
AAEL001526-RP	2	1	5	0	1	0	0	1	0	1	1	3
AAEL001526-RQ	0	1	0	0	0	0	0	0	0	0	0	0
AAEL001526-RR	17	15	16	0	1	0	6	0	2	4	2	0
AAEL001526-RS	1	0	0	0	0	0	1	0	0	0	0	0
AAEL001532-RA	755	845	4097	90	72	22	245	282	58	158	243	194
AAEL001532-RB	212	391	1057	17	66	42	60	92	98	135	143	81
AAEL001532-RC	46	80	77	18	24	33	51	65	44	43	14	83
AAEL001532-RD	251	41	293	12	37	28	49	67	38	117	81	41
AAEL001532-RE	49	37	53	24	18	43	27	35	12	16	15	24
AAEL001532-RF	88	62	28	22	16	24	17	34	16	19	17	22
AAEL001532-RG	33	54	99	17	18	33	24	32	16	19	24	23
AAEL001532-RH	314	408	607	156	53	102	88	71	19	134	121	75
AAEL001533-RA	23	68	86	5	12	4	4	2	3	6	10	5
AAEL001536-RB	34	62	88	11	19	6	5	50	19	16	33	15
AAEL001537-RA	1	1	0	0	0	0	0	0	0	0	0	0
AAEL001540-RB	3368	2959	5986	656	1250	687	2017	2035	903	1185	1435	1182
AAEL001541-RA	511	542	1126	169	207	123	217	280	69	248	183	178
AAEL001541-RB	42	24	31	9	36	18	15	32	21	3	31	16
AAEL001541-RC	13	9	42	36	15	25	4	7	22	7	21	11
AAEL001543-RB	19	21	33	13	41	6	7	8	2	14	19	16
AAEL001543-RC	19	22	49	9	15	10	17	7	7	11	11	13
AAEL001543-RD	16	26	39	14	8	14	13	8	6	12	14	12
AAEL001543-RE	27	9	30	9	17	10	13	6	3	13	8	12
AAEL001544-RB	722	442	960	194	211	264	316	393	108	307	241	214
AAEL001544-RC	12	2	14	5	26	6	3	0	27	4	7	1
AAEL001545-RA	27	43	33	25	27	17	14	27	19	18	11	40
AAEL001545-RB	57	53	39	21	25	12	20	24	23	19	15	47
AAEL001545-RC	29	33	38	21	23	12	19	24	18	20	31	37
AAEL001545-RD	211	285	445	63	83	56	106	135	26	100	86	53
AAEL001548-RA	674	331	759	277	346	244	135	156	71	435	462	316
AAEL001549-RB	11	5	11	2	2	0	7	1	3	6	8	5
AAEL001549-RC	56	38	90	1	5	1	11	24	14	5	16	15
AAEL001549-RD	5	34	9	0	8	0	4	2	6	13	6	11
[truncated: 32,441 more rows]

## Sheet: counts_normalized
Normalized number of reads matched to AaegL5.2 transcriptome
	VRG1	VRG2	VRG3	AEG1	AEG2	AEG3	INS1	INS2	INS3	ALB1	ALB2	ALB3
AAEL000001-RA	724.765	659.213	842.071	736.149	719.039	924.731	817.829	1011.65	802.426	593.727	633.809	581.648
AAEL000004-RA	446.009	586.48	540.146	505.983	672.384	629.055	675.961	715.327	614.871	589.568	699.339	688.128
AAEL000005-RC	8.36267	11.2686	6.15627	5.70658	4.11663	13.8908	19.8198	15.5506	3.86712	5.19901	7.51977	6.65501
AAEL000006-RC	370.745	847.194	2934.94	264.405	315.609	259.957	538.265	825.909	396.379	294.264	356.652	264.869
AAEL000008-RA	1.39378	0	4.28262	0	1.37221	0	5.21575	5.18353	0	3.11941	1.07425	1.331
AAEL000008-RC	0	1.53663	0.535328	0	1.37221	1.9844	1.04315	0	1.93356	2.0796	2.14851	0
AAEL000010-RA	843.701	1427.01	1346.89	1215.5	1234.99	1381.14	1102.61	1684.65	1448.23	870.314	939.971	923.715
AAEL000012-RA	1.39378	3.07326	2.40898	7.60877	1.37221	1.9844	4.1726	4.31961	0	10.398	1.07425	2.662
AAEL000013-RB	190.019	187.469	213.061	140.762	218.182	176.612	219.061	291.142	204.957	127.896	212.702	125.114
AAEL000016-RA	555.189	464.574	494.643	542.125	603.773	801.698	613.372	629.799	620.672	372.249	501.676	412.611
AAEL000018-RA	0	0	1.60598	0	1.37221	0	1.04315	1.72784	0	1.0398	0	3.99301
AAEL000020-RA	308.954	265.837	326.818	252.992	282.676	228.206	267.046	258.313	220.426	352.493	252.449	279.51
AAEL000021-RA	0.464593	1.02442	0.802992	3.80439	2.74442	5.9532	6.2589	2.59177	5.80067	2.0796	2.14851	3.99301
AAEL000022-RA	119.865	116.271	134.903	138.86	112.521	170.659	109.531	164.145	100.545	121.657	146.098	97.1631
AAEL000024-RA	3.25215	0	0.535328	0	0	0	1.04315	0	0	1.0398	1.07425	1.331
AAEL000025-RB	0.929186	3.07326	16.0598	11.4132	4.11663	15.8752	4.1726	3.45569	1.93356	3.11941	7.51977	6.65501
AAEL000026-RA	78.5162	91.1732	82.1728	87.5009	126.243	117.08	92.8403	175.376	100.545	54.0697	67.6779	63.8881
AAEL000027-RA	3.25215	1.02442	0	0	0	1.9844	0	1.72784	0	0	0	0
AAEL000028-RA	1032.33	907.122	1230.99	483.157	360.892	275.832	611.286	555.502	1001.58	740.339	650.997	638.881
AAEL000029-RB	1.39378	1.02442	1.60598	3.80439	1.37221	3.9688	1.04315	1.72784	1.93356	1.0398	1.07425	0
AAEL000032-RE	36834.8	34015.8	37144	30982.9	33652.1	42716.2	35072.8	33828.6	34599.1	30987.1	29283.1	29735.9
AAEL000033-RA	201.169	298.106	262.578	175.002	159.177	182.565	281.65	320.515	259.097	126.856	186.92	163.713
AAEL000035-RB	425.103	358.034	365.629	194.024	79.5883	37.7036	372.404	219.436	417.648	269.309	265.34	190.333
AAEL000036-RA	0	0.512209	0.535328	1.90219	0	1.9844	1.04315	4.31961	0	0	1.07425	1.331
AAEL000037-RA	117.077	37.3913	191.647	110.327	48.0274	51.5944	71.9773	75.1612	199.156	30.1543	117.094	95.8321
AAEL000038-RA	265.283	199.249	199.41	213.046	183.876	194.471	201.328	241.034	214.625	196.523	261.043	207.636
AAEL000039-RA	2.32297	4.60988	1.60598	0	0	1.9844	1.04315	0	0	1.0398	2.14851	0
AAEL000041-RA	22.3005	9.21977	10.4389	11.4132	9.60548	5.9532	11.4746	10.3671	21.2691	13.5174	18.2623	9.31701
AAEL000042-RA	294.087	280.691	276.229	214.948	236.02	267.894	333.808	260.04	373.177	191.324	234.187	166.375
AAEL000043-RA	30.1985	26.6349	23.2868	81.7943	64.4939	79.3761	41.726	68.2498	40.6047	58.2289	47.2671	37.268
AAEL000044-RB	219.288	158.273	435.489	557.343	419.897	2002.26	114.746	203.022	179.821	268.269	228.816	121.121
AAEL000046-RA	700.606	546.527	548.176	572.56	618.867	795.745	748.981	984.007	701.881	427.359	551.092	496.464
AAEL000048-RB	1.85837	8.70756	11.2419	7.60877	8.23327	0	8.3452	13.8227	11.6013	6.23881	6.44552	7.98601
AAEL000049-RA	40.8842	34.8302	28.1047	26.6307	52.144	53.5788	38.5965	38.0126	44.4718	41.5921	45.1186	35.937
AAEL000050-RA	247.163	162.37	148.286	251.089	238.765	392.911	146.041	183.151	208.824	286.985	204.108	292.82
AAEL000051-RA	268.999	137.272	123.125	116.034	59.0051	57.5476	122.048	134.772	152.751	181.965	122.465	204.974
AAEL000053-RA	252.739	334.473	308.081	220.654	275.814	212.331	353.628	466.518	317.103	199.642	290.048	214.291
AAEL000055-RB	230.438	192.591	279.174	214.948	253.859	174.627	209.673	308.42	243.628	202.761	193.366	224.939
AAEL000057-RB	7.43349	5.12209	3.21197	7.60877	0	3.9688	4.1726	2.59177	5.80067	9.35822	2.14851	2.662
AAEL000058-RB	2.32297	3.58546	2.9443	0	2.74442	0	0	0.863922	0	0	1.07425	0
AAEL000063-RB	0	1.53663	3.21197	0	0	0	1.04315	0.863922	15.4685	3.11941	7.51977	1.331
AAEL000064-RA	387.006	369.815	620.98	281.525	393.825	273.847	518.445	572.78	346.107	210.04	396.399	351.384
AAEL000066-RA	4.64593	13.8296	10.9742	1.90219	8.23327	5.9532	9.38834	7.7753	3.86712	4.15921	7.51977	5.32401
AAEL000071-RA	13.4732	11.2686	10.4389	0	0	1.9844	5.21575	1.72784	7.73423	6.23881	11.8168	9.31701
AAEL000073-RA	254.597	140.858	117.772	76.0877	19.211	45.6412	91.7971	90.7118	108.279	179.886	150.395	153.065
AAEL000074-RA	594.679	352.912	619.91	258.698	245.626	244.081	301.47	394.812	465.987	325.458	313.682	296.813
AAEL000075-RA	0.464593	1.02442	2.9443	5.70658	5.48885	3.9688	4.1726	2.59177	0	5.19901	2.14851	3.99301
AAEL000076-RB	87.3435	118.833	101.98	123.643	83.7049	166.69	118.919	114.902	104.412	138.294	108.5	75.8671
AAEL000079-RB	4.64593	9.21977	12.5802	3.80439	2.74442	1.9844	10.4315	14.6867	9.66779	1.0398	13.9653	3.99301
AAEL000079-RD	1.39378	0.512209	3.21197	0	0	0	1.04315	0.863922	1.93356	2.0796	1.07425	1.331
AAEL000080-RA	164.466	288.886	1367.23	165.491	144.082	228.206	177.335	264.36	154.685	240.194	207.331	358.039
AAEL000081-RB	1678.57	1960.74	2117.49	1342.95	1486.1	1315.66	1978.85	1847.06	1765.34	1328.87	1717.73	1235.17
AAEL000084-RA	13.0086	10.2442	10.4389	3.80439	5.48885	7.93761	15.6472	9.50314	13.5349	10.398	10.7425	6.65501
AAEL000084-RB	0.464593	0	0.535328	1.90219	0	0	1.04315	4.31961	1.93356	1.0398	0	1.331
AAEL000085-RA	3.25215	1.53663	1.33832	24.7285	2.74442	21.8284	135.609	6.04745	3.86712	9.35822	4.29701	2.662
AAEL000087-RB	152.387	50.7087	82.4405	182.611	111.149	31.7504	46.9417	97.6232	131.482	41.5921	49.4156	103.818
AAEL000088-RA	366.564	383.132	380.886	327.177	355.403	343.301	447.511	431.961	435.051	320.259	336.241	292.82
AAEL000089-RA	0.464593	1.02442	3.47963	3.80439	2.74442	3.9688	2.0863	0.863922	1.93356	1.0398	1.07425	2.662
AAEL000090-RA	920.823	846.682	668.625	1371.48	1265.18	1236.28	911.713	988.327	885.569	912.946	846.511	917.06
AAEL000091-RA	194.2	215.64	193.789	169.295	248.37	250.035	228.45	247.082	206.891	179.886	205.182	183.678
AAEL000092-RA	139.378	56.8552	35.867	256.796	304.631	335.364	142.911	106.262	81.2094	218.358	165.435	226.27
AAEL000097-RD	1.39378	5.12209	2.67664	7.60877	5.48885	9.92201	1.04315	1.72784	7.73423	9.35822	5.37126	6.65501
AAEL000098-RB	1.39378	0.512209	1.87365	1.90219	0	0	1.04315	0	0	0	2.14851	1.331
AAEL000099-RA	172.364	75.2948	137.579	64.6746	64.4939	67.4696	137.696	118.357	133.415	53.0299	111.722	117.128
AAEL000101-RA	61.3263	103.466	240.898	20.9241	74.0994	35.7192	50.0712	31.1012	67.6745	69.6667	67.6779	99.8251
AAEL000102-RB	1991.71	1255.94	2402.02	726.638	596.912	569.523	451.684	570.188	622.606	665.473	965.753	701.438
AAEL000106-RA	55.7512	51.7331	43.6292	66.5768	48.0274	63.5008	73.0205	74.2973	54.1396	48.8707	59.0839	47.9161
AAEL000107-RA	255.526	287.349	237.686	346.199	266.209	291.707	284.78	326.562	239.761	153.891	183.697	145.079
AAEL000108-RA	0.464593	6.65872	3.21197	0	0	5.9532	4.1726	4.31961	1.93356	4.15921	4.29701	3.99301
AAEL000109-RA	127.298	49.6843	1.33832	106.523	30.1887	67.4696	64.6753	85.5283	38.6712	165.329	21.4851	63.8881
AAEL000111-RA	220.682	342.668	652.833	49.457	82.3327	97.2357	142.911	187.471	143.083	82.1444	196.588	75.8671
AAEL000113-RA	0.464593	1.02442	1.33832	0	1.37221	0	0	0.863922	1.93356	1.0398	1.07425	0
AAEL000115-RA	407.448	447.671	360.008	405.167	407.547	454.428	510.1	610.793	450.519	190.284	331.944	204.974
AAEL000116-RB	120.794	191.054	162.472	136.958	146.827	148.83	181.508	219.436	154.685	97.7414	141.801	101.156
AAEL000118-RA	345.193	336.009	346.357	222.557	216.809	238.128	353.628	364.575	336.439	269.309	271.786	246.235
AAEL000119-RA	107.321	88.6122	236.615	83.6965	48.0274	109.142	54.2438	56.1549	79.2759	92.5424	82.7175	110.473
AAEL000122-RA	130.551	97.3197	111.081	104.621	112.521	113.111	132.48	147.731	90.8772	82.1444	91.3115	91.8391
AAEL000122-RB	494.792	612.602	485.543	355.71	439.108	402.833	564.344	648.805	558.798	238.115	378.137	298.144
AAEL000123-RA	0.929186	0.512209	1.07066	3.80439	1.37221	3.9688	2.0863	0.863922	0	3.11941	1.07425	0
AAEL000124-RA	3018.46	617.212	834.041	420.385	216.809	557.617	475.676	471.701	1185.27	855.757	854.031	737.375
AAEL000126-RA	0.929186	1.02442	1.87365	0	0	0	1.04315	0	1.93356	0	1.07425	1.331
AAEL000126-RC	39.955	66.5872	85.1172	39.9461	50.7718	11.9064	27.1219	18.1424	25.1363	61.3483	44.0444	43.9231
AAEL000127-RA	2.32297	1.53663	1.33832	1.90219	2.74442	11.9064	3.12945	6.91137	1.93356	7.27861	3.22276	0
AAEL000134-RA	175.616	117.296	108.939	226.361	182.504	259.957	117.876	139.091	88.9437	226.677	123.539	199.65
AAEL000137-RB	2.78756	9.21977	6.6916	1.90219	1.37221	1.9844	3.12945	3.45569	5.80067	3.11941	6.44552	7.98601
AAEL000137-RC	2.32297	3.07326	3.21197	3.80439	1.37221	0	1.04315	0.863922	1.93356	3.11941	2.14851	1.331
AAEL000138-RA	757.287	499.404	675.049	779.899	817.838	1244.22	602.94	675.587	698.014	1065.8	1307.37	1116.71
AAEL000139-RA	353.555	29.7081	55.1388	26.6307	4.11663	15.8752	16.6904	4.31961	110.213	7.27861	105.277	5.32401
AAEL000140-RA	38.0966	36.8791	37.473	26.6307	30.1887	21.8284	44.8554	34.5569	32.8705	21.8358	25.7821	31.944
AAEL000140-RB	2.78756	1.53663	2.14131	0	0	0	1.04315	2.59177	1.93356	1.0398	0	0
AAEL000143-RA	168.647	183.371	182.815	136.958	146.827	144.861	174.206	200.43	170.153	98.7812	168.658	115.797
AAEL000146-RA	60.8617	43.5378	85.3848	81.7943	175.643	75.4072	35.4671	44.06	25.1363	60.3085	48.3414	81.1911
AAEL000147-RA	98.9583	122.93	122.322	176.904	152.315	182.565	131.437	171.057	160.485	152.851	160.064	139.755
AAEL000148-RA	89.6665	114.223	116.166	98.914	109.777	103.189	131.437	155.506	106.346	80.0648	103.128	86.5151
AAEL000149-RA	412.094	423.597	367.235	462.233	544.768	605.242	472.547	592.65	409.914	269.309	350.206	312.785
AAEL000151-RB	3.25215	1.53663	4.55029	0	0	0	1.04315	1.72784	0	2.0796	0	1.331
AAEL000152-RA	1.39378	0.512209	1.33832	5.70658	0	1.9844	1.04315	2.59177	0	1.0398	0	6.65501
AAEL000154-RA	162.143	169.029	89.1321	110.327	76.8438	156.768	175.249	197.838	148.884	181.965	122.465	123.783
AAEL000157-RA	654.147	555.747	579.225	464.135	480.274	432.599	774.017	755.932	734.752	301.543	407.142	334.081
AAEL000159-RA	416.275	497.867	656.847	553.538	489.879	386.958	375.534	482.932	357.708	378.488	374.914	351.384
AAEL000163-RA	83.1622	71.1971	59.1537	129.349	131.732	113.111	73.0205	91.5757	65.741	133.095	83.7917	87.8461
AAEL000164-RB	4.18134	8.70756	6.15627	3.80439	2.74442	1.9844	1.04315	3.45569	5.80067	1.0398	3.22276	6.65501
AAEL000165-RA	78.9808	93.2221	255.351	19.0219	13.7221	25.7972	28.165	21.598	48.3389	9.35822	38.6731	18.634
AAEL000165-RB	88.2727	79.9046	560.221	32.3373	16.4665	9.92201	18.7767	19.8702	85.0765	8.31842	51.5641	6.65501
AAEL000170-RA	194.2	182.346	189.506	161.686	120.755	119.064	235.752	216.844	247.495	137.254	137.504	159.72
AAEL000172-RB	1.39378	5.12209	2.67664	0	2.74442	0	9.38834	0	3.86712	2.0796	4.29701	2.662
AAEL000173-RA	731.269	536.283	514.45	549.734	655.917	779.87	762.542	767.163	819.829	408.642	500.602	396.639
AAEL000174-RA	70.6181	76.8314	72.0016	58.968	45.283	41.6724	98.056	102.807	98.6114	36.3931	53.7126	41.2611
AAEL000175-RB	5641.09	4753.81	5536.9	4047.87	4345.79	4339.89	4974.78	4252.22	4665.67	3997	4214.29	4103.48
AAEL000176-RB	263.889	191.566	127.943	361.417	356.775	394.896	183.594	139.955	114.08	425.279	160.064	327.426
AAEL000178-RA	85.4851	118.833	101.98	125.545	80.9605	93.2669	95.9697	157.234	96.6779	97.7414	84.866	61.2261
AAEL000179-RA	1003.52	806.217	941.374	776.095	824.699	859.246	897.109	1067.81	978.38	845.359	946.417	841.193
AAEL000180-RA	286.189	248.421	258.563	361.417	323.842	412.755	243.054	278.183	239.761	264.11	271.786	252.89
AAEL000181-RE	3.25215	4.60988	6.42394	7.60877	4.11663	1.9844	4.1726	12.0949	1.93356	3.11941	3.22276	2.662
AAEL000181-RI	4.18134	0.512209	2.9443	5.70658	5.48885	5.9532	1.04315	4.31961	0	4.15921	4.29701	5.32401
AAEL000182-RA	1258.12	983.442	1799.24	1576.92	1409.26	2266.19	928.403	937.355	1276.15	1912.2	2386.99	1870.06
AAEL000184-RA	61.3263	64.0261	67.1837	87.5009	90.566	99.2201	88.6677	106.262	71.5416	62.3881	73.0492	59.8951
AAEL000185-RB	42.278	67.0994	77.6226	24.7285	23.3276	7.93761	47.9849	25.0537	44.4718	50.9503	37.5989	45.2541
AAEL000185-RC	11.1502	10.7564	9.36824	19.0219	5.48885	3.9688	8.3452	6.91137	9.66779	31.1941	7.51977	26.62
AAEL000185-RD	1.85837	2.56105	2.40898	5.70658	1.37221	1.9844	2.0863	3.45569	5.80067	18.7164	3.22276	10.648
AAEL000186-RA	302.45	358.546	420.5	226.361	155.06	273.847	225.32	323.971	168.22	171.567	189.069	181.016
AAEL000188-RA	683.416	591.602	519.536	686.692	618.867	831.464	420.389	351.616	402.18	817.284	431.85	712.086
AAEL000191-RA	1127.1	992.149	1136.23	1691.05	1495.71	1780.01	1229.87	908.846	922.307	1615.85	1131.19	1259.13
AAEL000193-RB	0.464593	0	2.40898	0	0	0	1.04315	0	0	1.0398	0	0
AAEL000193-RC	0	2.56105	2.67664	0	0	0	2.0863	2.59177	1.93356	0	0	1.331
AAEL000193-RD	2.32297	3.07326	2.14131	0	1.37221	1.9844	6.2589	1.72784	1.93356	3.11941	1.07425	5.32401
AAEL000195-RC	45.0655	20.4884	26.7664	70.3811	31.5609	49.61	29.2082	7.7753	17.402	95.6618	49.4156	35.937
AAEL000196-RA	39.0258	68.1238	85.6525	36.1417	34.3053	31.7504	35.4671	25.9177	21.2691	27.0349	35.4503	62.5571
AAEL000199-RA	344.263	398.499	384.901	348.101	345.797	313.535	463.158	517.489	415.715	330.657	386.731	355.377
AAEL000200-RA	137.055	144.443	92.3441	190.219	41.1663	81.3605	103.272	92.4396	162.419	173.647	195.514	153.065
AAEL000203-RB	2.32297	0	0.535328	0	0	0	1.04315	1.72784	0	2.0796	0	1.331
AAEL000204-RD	1.39378	0.512209	1.33832	0	0	0	1.04315	2.59177	0	0	0	1.331
AAEL000204-RE	10.6856	7.17093	8.83291	7.60877	9.60548	3.9688	11.4746	9.50314	13.5349	3.11941	11.8168	13.31
AAEL000204-RF	1.85837	1.02442	1.87365	1.90219	0	0	0	3.45569	0	2.0796	3.22276	0
AAEL000204-RG	5.11052	5.12209	2.67664	3.80439	0	1.9844	2.0863	3.45569	3.86712	1.0398	6.44552	0
AAEL000204-RI	14.867	9.73197	10.7066	9.51097	13.7221	9.92201	11.4746	12.9588	17.402	3.11941	16.1138	10.648
AAEL000204-RK	0.929186	1.02442	1.07066	0	0	0	3.12945	0	3.86712	0	1.07425	1.331
AAEL000204-RL	3.71674	3.07326	2.40898	1.90219	1.37221	0	4.1726	3.45569	0	2.0796	3.22276	1.331
AAEL000204-RN	1.85837	2.04884	1.60598	0	1.37221	0	3.12945	2.59177	1.93356	1.0398	2.14851	1.331
AAEL000204-RO	3.71674	6.14651	7.22693	1.90219	9.60548	0	4.1726	6.91137	7.73423	8.31842	10.7425	2.662
AAEL000206-RB	65.043	135.223	93.6824	230.165	363.636	224.237	77.1931	62.2024	65.741	200.682	133.207	181.016
AAEL000208-RA	234.619	202.323	183.082	458.429	307.375	277.816	218.018	222.892	295.834	319.219	265.34	296.813
AAEL000210-RA	421.386	362.132	408.991	427.993	489.879	617.149	409.958	473.429	384.778	344.174	395.325	336.743
AAEL000211-RA	481.318	412.841	361.614	557.343	520.068	775.901	367.189	336.929	487.257	903.588	571.503	614.923
AAEL000213-RA	59.4679	118.32	335.918	43.7504	23.3276	27.7816	25.0356	22.462	27.0698	42.6319	32.2276	55.9021
AAEL000214-RA	95.7062	111.662	111.616	125.545	109.777	107.158	131.437	119.221	110.213	94.622	94.5343	81.1911
AAEL000215-RA	180.262	228.958	167.29	110.327	161.921	144.861	237.838	266.952	218.492	137.254	141.801	139.755
AAEL000216-RA	0	1.02442	1.33832	5.70658	5.48885	0	0	0	3.86712	1.0398	2.14851	0
AAEL000217-RA	21.3713	39.9523	55.6741	15.2175	35.6775	13.8908	71.9773	45.7879	52.2061	35.3533	70.9007	27.951
AAEL000219-RA	321.034	350.351	249.463	629.626	660.034	714.384	309.815	285.958	245.562	377.448	403.919	405.956
AAEL000221-RA	2.32297	1.53663	0.802992	5.70658	2.74442	3.9688	3.12945	1.72784	1.93356	4.15921	3.22276	5.32401
AAEL000223-RA	87.3435	155.199	109.742	254.894	410.291	136.924	154.386	91.5757	58.0067	146.612	180.475	235.587
AAEL000226-RA	351.697	357.522	306.208	270.111	267.581	339.333	428.734	467.382	349.974	229.796	253.524	214.291
AAEL000227-RA	178.404	263.276	450.211	138.86	190.737	101.204	126.221	99.351	121.814	141.413	122.465	151.734
AAEL000229-RA	382.36	170.053	300.051	77.9899	329.331	277.816	97.0129	133.044	444.718	621.802	695.042	921.053
AAEL000230-RA	128.692	148.028	152.033	93.2075	126.243	176.612	136.653	186.607	160.485	132.055	99.9055	107.811
AAEL000231-RA	586.316	695.068	698.335	517.397	484.391	621.118	692.651	701.504	626.473	453.354	542.498	497.795
AAEL000234-RH	1.85837	8.70756	7.22693	13.3154	2.74442	5.9532	4.1726	2.59177	1.93356	4.15921	1.07425	6.65501
AAEL000234-RP	0.464593	0	20.0748	1.90219	1.37221	0	0	0	0	0	0	0
AAEL000234-RQ	2.32297	4.60988	1.60598	0	0	1.9844	0	0.863922	0	1.0398	0	0
AAEL000234-RR	1.39378	1.53663	4.01496	1.90219	0	3.9688	2.0863	0	0	1.0398	0	0
AAEL000235-RA	485.035	527.575	489.825	466.037	496.741	539.757	530.963	605.609	481.456	597.886	548.943	552.366
AAEL000236-RA	13.9378	9.73197	12.0449	13.3154	13.7221	9.92201	7.30205	5.18353	7.73423	19.7562	13.9653	21.296
AAEL000239-RB	890.625	641.798	487.684	1519.85	1373.58	2151.09	707.255	560.685	599.403	2042.17	638.106	1547.96
AAEL000240-RA	104.998	139.833	146.145	171.197	139.966	134.939	151.257	165.009	104.412	92.5424	143.95	134.431
AAEL000240-RB	26.4818	42.5134	48.4472	5.70658	32.9331	15.8752	32.3376	31.9651	30.9369	43.6717	37.5989	30.613
AAEL000241-RA	205.35	173.127	191.647	167.393	145.454	210.347	206.544	294.597	185.622	146.612	238.484	125.114
AAEL000243-RB	13.9378	8.19535	31.3167	19.0219	12.3499	9.92201	5.21575	15.5506	13.5349	11.4378	12.891	31.944
AAEL000244-RA	190.483	244.324	161.669	504.081	533.79	452.443	166.904	111.446	112.146	301.543	190.143	367.356
AAEL000245-RA	155.174	148.541	114.828	154.078	183.876	190.503	111.617	169.329	139.216	167.408	171.88	103.818
AAEL000246-RB	1.39378	2.04884	2.14131	3.80439	1.37221	3.9688	2.0863	0	0	0	2.14851	0
AAEL000248-RA	483.641	539.356	652.833	426.091	333.447	351.239	543.481	493.299	512.393	407.602	503.825	400.632
AAEL000249-RA	2.32297	1.02442	1.07066	1.90219	0	3.9688	0	1.72784	3.86712	2.0796	0	0
AAEL000250-RC	120.794	28.1715	20.3425	87.5009	237.393	89.2981	42.7691	41.4682	46.4054	143.493	74.1235	171.699
AAEL000250-RF	2.32297	1.02442	0	1.90219	0	1.9844	0	0	0	2.0796	2.14851	0
AAEL000251-RA	21.3713	26.6349	19.2718	20.9241	13.7221	7.93761	13.5609	0.863922	23.2027	90.4628	20.4108	22.627
AAEL000252-RA	43.6717	36.3669	48.9825	55.1636	10.9777	9.92201	29.2082	25.0537	87.0101	22.8756	53.7126	38.5991
AAEL000254-RD	1.85837	2.56105	0	1.90219	1.37221	1.9844	0	0.863922	3.86712	0	2.14851	0
AAEL000255-RA	85.9497	122.418	87.2585	102.718	82.3327	121.048	118.919	125.269	102.479	95.6618	78.4205	74.5361
AAEL000256-RA	1.39378	1.02442	4.28262	1.90219	0	0	0	0	0	0	1.07425	2.662
AAEL000257-RA	575.631	536.795	518.198	353.808	463.807	353.223	573.732	706.688	574.267	308.821	409.29	380.667
AAEL000258-RB	922.682	1032.1	1269	774.193	1003.09	1206.52	813.657	914.029	883.636	928.543	943.194	990.265
AAEL000260-RA	424.638	491.209	492.502	277.72	290.909	156.768	516.359	565.005	665.144	216.279	292.197	218.284
AAEL000261-RA	172.829	253.544	174.249	135.056	157.804	174.627	255.572	261.768	206.891	124.776	147.173	187.671
AAEL000263-RA	3.71674	3.58546	5.88861	0	0	0	7.30205	0.863922	3.86712	0	1.07425	0
AAEL000265-RA	86.8789	78.8802	88.8644	114.132	149.571	164.705	83.452	64.7941	96.6779	149.732	118.168	125.114
AAEL000267-RB	20.9067	31.757	16.3275	11.4132	28.8164	11.9064	35.4671	35.4208	34.804	8.31842	29.0048	18.634
AAEL000269-RA	8683.71	8233.76	9062.03	5995.71	5642.53	6788.64	7589.96	6666.02	7917.92	4421.24	4226.11	4671.82
AAEL000270-RA	367.958	368.791	347.963	483.157	393.825	561.586	385.965	436.28	311.303	422.16	421.107	416.604
AAEL000271-RC	4.64593	20.4884	16.3275	13.3154	9.60548	3.9688	15.6472	5.18353	5.80067	5.19901	8.59402	7.98601
AAEL000271-RD	15.3316	34.8302	62.3657	17.1197	6.86106	0	9.38834	10.3671	17.402	8.31842	13.9653	18.634
AAEL000271-RE	8.36267	16.3907	20.6101	28.5329	34.3053	3.9688	3.12945	8.63922	7.73423	1.0398	6.44552	29.282
AAEL000272-RA	8.36267	9.21977	11.2419	11.4132	9.60548	7.93761	11.4746	12.9588	9.66779	7.27861	9.66828	7.98601
AAEL000272-RB	4.64593	6.14651	8.56525	3.80439	5.48885	1.9844	3.12945	6.91137	7.73423	7.27861	3.22276	2.662
AAEL000275-RD	7.43349	11.2686	35.5993	3.80439	1.37221	0	3.12945	5.18353	7.73423	2.0796	3.22276	10.648
AAEL000275-RE	18.1191	33.2936	47.3765	17.1197	13.7221	1.9844	23.9924	6.91137	46.4054	14.5572	21.4851	18.634
AAEL000276-RE	2.32297	1.02442	1.87365	3.80439	6.86106	1.9844	1.04315	8.63922	1.93356	1.0398	0	0
AAEL000278-RA	4.18134	3.07326	5.35328	0	1.37221	0	2.0863	3.45569	5.80067	1.0398	2.14851	5.32401
AAEL000279-RB	132.874	132.15	129.014	148.371	109.777	115.095	109.531	162.417	98.6114	81.1046	96.6828	114.466
AAEL000281-RA	1.39378	2.04884	2.14131	0	2.74442	0	2.0863	1.72784	0	2.0796	1.07425	2.662
AAEL000282-RB	48.7823	80.9291	71.4663	38.0439	64.4939	35.7192	86.5814	107.126	65.741	59.2687	81.6432	71.8741
AAEL000283-RB	1.39378	2.56105	0.802992	0	0	1.9844	0	2.59177	1.93356	1.0398	0	0
AAEL000284-RA	0	1.53663	0.802992	1.90219	1.37221	1.9844	2.0863	2.59177	0	0	0	5.32401
AAEL000287-RB	77.1224	97.832	93.1471	51.3592	83.7049	121.048	106.401	145.139	108.279	50.9503	82.7175	59.8951
AAEL000290-RA	219.288	108.076	165.416	178.806	253.859	339.333	159.602	246.218	206.891	291.145	199.811	267.531
AAEL000291-RA	28297.9	23262.5	18039.2	49713.8	44108.4	40968	31037.9	21751	30459.3	37155.2	28716.9	46330.8
AAEL000292-RC	1.85837	2.04884	1.07066	3.80439	1.37221	3.9688	3.12945	6.91137	0	2.0796	4.29701	2.662
AAEL000293-RA	4361.6	3912.77	3855.97	3920.42	5299.48	3855.69	4806.83	4386.13	5143.26	4039.63	3431.16	4886.11
AAEL000294-RA	1570.79	1858.81	816.911	7779.97	7754.37	5451.15	1948.6	1108.41	1194.94	4332.86	3438.68	5020.54
AAEL000297-RA	134.732	132.662	140.256	203.535	177.015	289.723	148.127	147.731	164.352	253.712	227.742	238.249
AAEL000298-RA	25.5526	32.7814	24.0898	13.3154	15.0943	15.8752	31.2945	19.0063	19.3356	99.821	37.5989	91.8391
AAEL000299-RA	220.217	282.227	272.75	142.664	207.204	180.581	352.585	302.373	284.233	197.562	184.772	198.319
AAEL000301-RA	767.972	965.002	1045.76	895.933	848.027	892.981	910.669	869.969	873.968	780.891	774.536	745.361
AAEL000304-RF	477.137	213.591	383.563	589.68	424.013	416.724	266.003	317.923	251.363	495.986	458.706	524.415
AAEL000305-RA	91.5248	81.9535	92.3441	87.5009	65.8661	91.2825	80.3225	130.452	90.8772	69.6667	49.4156	59.8951
AAEL000308-RB	2.78756	0	1.87365	0	2.74442	0	2.0863	0	0	4.15921	3.22276	2.662
AAEL000311-RB	2.32297	1.53663	1.60598	0	0	1.9844	1.04315	0.863922	5.80067	1.0398	3.22276	0
AAEL000311-RC	0	1.02442	6.42394	0	0	0	0	0	0	0	0	0
AAEL000312-RA	64.5784	13.8296	29.1754	22.8263	8.23327	17.8596	18.7767	10.3671	25.1363	28.0747	40.8216	42.5921
AAEL000314-RB	170.97	333.96	362.952	346.199	422.641	291.707	184.637	169.329	220.426	420.08	267.489	332.75
AAEL000315-RB	20.9067	26.6349	19.0041	41.8482	39.7941	65.4852	22.9493	18.1424	23.2027	35.3533	34.3761	29.282
AAEL000316-RA	38.0966	30.2203	91.0058	15.2175	16.4665	13.8908	21.9061	31.1012	25.1363	11.4378	26.8563	6.65501
AAEL000320-RA	120.33	3.58546	12.0449	1.90219	5.48885	11.9064	10.4315	10.3671	69.6081	19.7562	37.5989	18.634
AAEL000322-RA	1.85837	5.6343	4.28262	1.90219	5.48885	0	6.2589	5.18353	1.93356	2.0796	6.44552	1.331
AAEL000324-RB	223.934	184.395	202.622	135.056	156.432	95.2513	201.328	304.964	197.223	202.761	167.583	211.629
AAEL000326-RB	1.85837	9.73197	0.267664	0	1.37221	1.9844	4.1726	0.863922	0	0	2.14851	0
AAEL000327-RB	27.411	30.7326	42.0232	1.90219	8.23327	0	42.7691	21.598	30.9369	17.6766	34.3761	22.627
AAEL000327-RC	0.929186	3.07326	0.802992	0	0	0	0	0	0	1.0398	0	0
AAEL000328-RA	59.4679	85.0267	107.066	62.7724	96.0548	15.8752	63.6321	45.7879	58.0067	80.0648	81.6432	94.5011
AAEL000328-RB	8.82727	4.60988	4.28262	11.4132	10.9777	1.9844	4.1726	7.7753	1.93356	4.15921	3.22276	1.331
AAEL000328-RC	0.929186	1.02442	0.535328	1.90219	1.37221	1.9844	2.0863	0.863922	0	3.11941	2.14851	3.99301
AAEL000328-RD	15.3316	14.8541	13.9185	26.6307	26.072	7.93761	8.3452	4.31961	15.4685	19.7562	25.7821	27.951
AAEL000328-RE	0.929186	2.04884	1.07066	1.90219	0	0	2.0863	0	1.93356	1.0398	2.14851	1.331
AAEL000329-RA	6.9689	6.65872	43.8969	5.70658	6.86106	7.93761	2.0863	2.59177	15.4685	9.35822	18.2623	9.31701
AAEL000330-RA	189.554	218.713	202.354	264.405	230.532	192.487	224.277	213.389	197.223	190.284	140.727	179.685
AAEL000332-RA	147.741	138.809	148.821	171.197	149.571	218.284	163.774	230.667	179.821	112.299	129.985	113.135
AAEL000334-RB	1.85837	2.04884	2.40898	0	1.37221	1.9844	0	0	1.93356	5.19901	2.14851	3.99301
AAEL000335-RA	1070.42	1889.54	1692.71	958.705	1309.09	1031.89	2777.91	3001.26	2008.97	799.608	1642.53	1034.19
AAEL000336-RA	253.203	155.712	184.688	241.579	156.432	115.095	147.084	106.262	185.622	308.821	243.855	319.44
AAEL000337-RA	195.129	183.371	148.286	108.425	89.1937	127.002	133.523	208.205	150.818	53.0299	100.98	81.1911
AAEL000338-RB	0.929186	2.04884	7.49459	3.80439	1.37221	3.9688	3.12945	3.45569	0	0	12.891	1.331
AAEL000340-RB	59.0033	52.7575	74.1429	39.9461	59.0051	25.7972	41.726	30.2373	56.0732	90.4628	104.203	61.2261
AAEL000341-RB	55.7512	29.1959	21.1455	70.3811	53.5162	132.955	23.9924	32.829	30.9369	75.9056	36.5246	79.8601
AAEL000342-RE	2.78756	3.58546	2.40898	1.90219	4.11663	3.9688	5.21575	5.18353	5.80067	4.15921	6.44552	5.32401
AAEL000343-RC	86.8789	60.9529	64.2394	112.229	203.087	291.707	82.4088	93.3036	58.0067	174.687	102.054	98.4941
AAEL000343-RD	53.4282	44.5622	69.325	43.7504	85.0771	27.7816	50.0712	76.0251	58.0067	37.4329	73.0492	35.937
AAEL000343-RE	13.9378	22.5372	23.0191	3.80439	4.11663	0	23.9924	2.59177	23.2027	13.5174	29.0048	7.98601
AAEL000348-RD	13.0086	13.3174	13.1155	7.60877	10.9777	1.9844	4.1726	15.5506	7.73423	14.5572	12.891	11.979
AAEL000354-RA	8.82727	25.6105	21.1455	9.51097	9.60548	7.93761	19.8198	15.5506	19.3356	17.6766	16.1138	13.31
AAEL000354-RB	0.464593	2.04884	4.01496	1.90219	1.37221	1.9844	2.0863	2.59177	3.86712	1.0398	7.51977	2.662
AAEL000357-RA	1.85837	3.07326	0.802992	1.90219	0	1.9844	1.04315	0	0	0	0	0
AAEL000360-RA	0.929186	5.6343	10.7066	13.3154	1.37221	0	7.30205	5.18353	9.66779	6.23881	8.59402	18.634
AAEL000370-RA	52.499	69.1482	88.3291	17.1197	32.9331	25.7972	28.165	38.8765	44.4718	53.0299	73.0492	53.2401
AAEL000370-RB	8.36267	27.1471	23.5544	13.3154	8.23327	7.93761	17.7335	12.0949	11.6013	10.398	20.4108	13.31
AAEL000372-RA	120.33	108.588	117.237	195.926	167.41	234.159	82.4088	73.4334	98.6114	244.353	219.148	171.699
AAEL000377-RA	0.464593	1.02442	0.535328	0	0	1.9844	2.0863	1.72784	0	2.0796	1.07425	0
AAEL000378-RA	443.222	586.48	640.52	833.161	732.761	468.319	589.379	743.837	556.865	821.444	861.551	895.764
AAEL000382-RA	7.43349	6.65872	6.6916	5.70658	6.86106	13.8908	6.2589	3.45569	9.66779	10.398	8.59402	3.99301
AAEL000383-RB	172.364	179.785	164.613	144.567	198.971	162.721	235.752	238.442	203.024	233.955	236.336	198.319
AAEL000384-RB	8.36267	3.07326	2.14131	7.60877	4.11663	7.93761	2.0863	0	0	11.4378	1.07425	2.662
AAEL000385-RC	4.64593	5.6343	3.47963	5.70658	2.74442	1.9844	3.12945	6.91137	1.93356	6.23881	2.14851	2.662
AAEL000385-RD	91.9894	82.4657	58.8861	154.078	142.71	176.612	81.3657	90.7118	52.2061	85.2638	60.1582	91.8391
AAEL000386-RA	1159.62	1139.15	1267.92	992.945	1162.26	938.622	1244.48	925.26	1316.75	977.414	1078.55	1091.42
AAEL000387-RB	0.929186	0	3.7473	3.80439	0	1.9844	0	4.31961	0	3.11941	1.07425	2.662
AAEL000388-RA	2302.06	2207.11	2236.6	1774.75	1825.04	1656.98	2237.56	1953.33	2331.87	1722.95	2240.89	2087.01
AAEL000394-RA	324.286	303.228	304.869	306.253	321.097	398.865	330.678	369.759	377.044	236.035	228.816	230.263
AAEL000395-RA	32.9861	55.3186	55.6741	20.9241	28.8164	13.8908	29.2082	23.3259	44.4718	44.7115	45.1186	43.9231
AAEL000395-RB	84.0913	103.978	103.051	55.1636	72.7272	61.5164	158.559	141.683	100.545	85.2638	113.871	85.1841
AAEL000396-RA	281.079	311.935	265.523	188.317	181.132	200.425	336.937	311.012	291.967	142.453	207.331	153.065
AAEL000399-RA	1.85837	2.04884	1.07066	3.80439	1.37221	0	2.0863	3.45569	0	1.0398	0	2.662
AAEL000401-RA	58.0741	51.2209	58.8861	51.3592	61.7495	45.6412	65.7184	98.4871	65.741	53.0299	47.2671	65.2191
AAEL000403-RA	136.126	175.688	126.605	95.1097	111.149	73.4228	186.724	202.158	183.688	90.4628	77.3462	95.8321
AAEL000405-RF	1.85837	1.02442	0.802992	0	2.74442	0	0	1.72784	0	4.15921	3.22276	2.662
AAEL000406-RA	307.561	186.956	178.264	555.44	795.883	537.773	249.313	96.7592	208.824	271.388	345.909	415.273
AAEL000407-RA	48.3177	45.0744	36.67	58.968	46.6552	63.5008	36.5102	72.5694	38.6712	36.3931	42.9701	39.9301
AAEL000408-RA	104.533	145.467	106.798	110.327	118.01	138.908	141.868	163.281	98.6114	75.9056	102.054	62.5571
AAEL000410-RA	664.368	652.042	647.212	736.149	784.905	916.793	740.636	707.552	531.728	707.065	664.963	754.678
AAEL000411-RA	492.004	387.742	383.83	279.622	267.581	373.067	424.562	513.17	380.911	232.916	252.449	208.967
AAEL000412-RA	4.64593	7.68314	6.15627	5.70658	6.86106	7.93761	8.3452	3.45569	5.80067	6.23881	9.66828	6.65501
AAEL000414-RA	5.11052	0	1.07066	1.90219	2.74442	0	5.21575	0	1.93356	1.0398	1.07425	0
AAEL000415-RA	0.464593	0.512209	0.535328	0	1.37221	0	0	2.59177	3.86712	2.0796	1.07425	2.662
AAEL000415-RB	16.7253	25.0983	25.4281	11.4132	10.9777	1.9844	9.38834	15.5506	21.2691	12.4776	4.29701	21.296
AAEL000415-RC	2.32297	0.512209	0.267664	0	1.37221	5.9532	0	0	0	1.0398	1.07425	2.662
AAEL000416-RA	1266.48	1427.01	1420.49	914.955	1101.89	827.495	1874.54	1596.53	1657.06	976.374	1344.96	1092.75
AAEL000417-RC	2.78756	6.14651	2.67664	7.60877	4.11663	0	2.0863	0	1.93356	2.0796	2.14851	1.331
AAEL000417-RD	0.464593	1.02442	0.267664	1.90219	0	0	1.04315	1.72784	0	6.23881	0	1.331
AAEL000417-RF	5.57512	7.68314	9.10058	5.70658	6.86106	1.9844	0	1.72784	3.86712	4.15921	8.59402	6.65501
AAEL000417-RL	1.39378	13.8296	12.8479	11.4132	27.4442	0	11.4746	0	1.93356	16.6368	5.37126	35.937
AAEL000417-RN	0.464593	3.58546	2.9443	3.80439	0	0	2.0863	0.863922	7.73423	1.0398	1.07425	1.331
AAEL000418-RA	246.234	241.251	331.368	252.992	277.187	293.691	220.105	228.939	276.499	289.065	360.949	328.757
AAEL000419-RB	2.78756	4.09767	3.47963	1.90219	1.37221	1.9844	2.0863	0.863922	0	2.0796	7.51977	2.662
AAEL000420-RB	152.387	80.4168	107.869	167.393	152.315	291.707	87.6246	75.1612	90.8772	177.806	106.351	149.072
AAEL000421-RA	243.911	313.472	267.129	213.046	275.814	222.253	342.153	480.341	274.565	185.085	237.41	216.953
AAEL000422-RB	629.988	687.385	588.861	427.993	489.879	486.178	682.22	836.276	682.546	292.184	540.349	415.273
AAEL000424-RA	475.279	735.02	662.468	703.811	732.761	557.617	607.113	654.853	678.679	511.583	597.285	543.049
AAEL000424-RB	3.71674	10.2442	5.08562	1.90219	0	5.9532	7.30205	6.04745	7.73423	5.19901	2.14851	3.99301
AAEL000425-RA	47.3885	56.343	126.605	85.5987	111.149	85.3293	85.5383	111.446	69.6081	105.02	119.242	105.149
AAEL000427-RA	12.544	25.6105	32.3873	7.60877	16.4665	11.9064	21.9061	23.3259	23.2027	18.7164	18.2623	11.979
AAEL000427-RB	0.929186	8.70756	4.55029	5.70658	6.86106	3.9688	1.04315	2.59177	0	4.15921	2.14851	3.99301
AAEL000428-RA	342.405	651.018	707.436	1491.32	1476.5	629.055	463.158	322.243	404.114	736.18	464.077	926.377
AAEL000429-RC	10.221	15.3663	16.3275	7.60877	5.48885	5.9532	15.6472	12.0949	13.5349	12.4776	10.7425	9.31701
AAEL000431-RA	931.509	847.706	1121.51	667.67	692.967	904.887	630.062	783.577	759.888	737.22	1081.77	783.96
AAEL000433-RB	99.8875	188.493	183.885	89.4031	135.849	107.158	243.054	245.354	220.426	142.453	184.772	174.361
AAEL000434-RA	357.737	467.135	474.033	405.167	517.324	466.334	533.049	647.941	384.778	387.846	557.537	374.011
AAEL000435-RA	114.29	148.541	110.01	104.621	128.988	121.048	163.774	188.335	129.548	93.5822	137.504	71.8741
AAEL000436-RA	763.326	637.7	696.997	612.506	633.962	787.807	826.174	820.726	754.088	485.588	562.909	401.963
AAEL000438-RA	1.85837	2.04884	1.07066	0	2.74442	0	2.0863	6.04745	0	1.0398	0	2.662
AAEL000438-RB	0.464593	4.09767	4.01496	3.80439	6.86106	0	0	2.59177	3.86712	3.11941	0	7.98601
AAEL000439-RA	207.208	218.713	175.855	136.958	157.804	192.487	276.435	294.597	282.299	145.572	200.885	142.417
AAEL000441-RA	12.0794	12.8052	28.3724	19.0219	27.4442	9.92201	8.3452	0.863922	15.4685	13.5174	5.37126	11.979
AAEL000442-RA	14343.4	16036.8	17160.5	9838.14	13490.2	8959.57	21336.6	25871	16123.9	7292.13	13096.2	11993.7
AAEL000444-RA	1343.6	1112.01	1258.29	1221.21	1067.58	994.185	1263.25	1090.27	1055.72	1026.28	1286.96	1138.01
AAEL000445-RC	12.0794	6.65872	13.1155	13.3154	12.3499	9.92201	2.0863	3.45569	21.2691	55.1095	39.7474	21.296
AAEL000445-RD	10.6856	4.09767	4.55029	20.9241	6.86106	11.9064	8.3452	2.59177	15.4685	37.4329	31.1533	21.296
AAEL000448-RA	32.9861	26.1227	30.246	26.6307	28.8164	25.7972	19.8198	31.9651	15.4685	23.9154	31.1533	25.289
AAEL000448-RB	2.32297	3.07326	0.535328	3.80439	1.37221	0	1.04315	1.72784	0	1.0398	0	0
AAEL000448-RC	5.57512	6.14651	4.55029	3.80439	8.23327	1.9844	4.1726	6.91137	3.86712	4.15921	1.07425	1.331
AAEL000450-RA	763.326	940.416	892.659	1198.38	1130.7	1018	829.304	730.014	870.101	1027.32	724.047	911.736
AAEL000451-RA	293.158	265.837	252.675	336.688	284.048	289.723	269.133	367.167	261.03	283.866	314.756	291.489
AAEL000452-RA	489.681	411.304	524.354	340.493	286.792	299.645	500.712	532.176	326.771	352.493	418.959	332.75
AAEL000454-RA	11.6148	7.68314	5.62094	20.9241	21.9554	31.7504	8.3452	12.0949	5.80067	18.7164	22.5593	31.944
AAEL000454-RB	9.75645	6.14651	6.42394	13.3154	15.0943	0	10.4315	8.63922	5.80067	11.4378	19.3366	5.32401
AAEL000455-RA	87.8081	54.2942	49.5178	144.567	118.01	220.269	43.8123	50.9714	44.4718	160.13	61.2324	113.135
AAEL000458-RC	1.39378	0.512209	3.21197	0	1.37221	3.9688	3.12945	1.72784	7.73423	1.0398	3.22276	0
AAEL000458-RD	1.39378	1.02442	0.802992	3.80439	1.37221	1.9844	5.21575	0	1.93356	3.11941	0	1.331
AAEL000458-RE	1.39378	1.53663	1.87365	1.90219	5.48885	3.9688	2.0863	0	0	2.0796	2.14851	2.662
AAEL000459-RA	12.544	56.8552	54.8711	24.7285	34.3053	9.92201	28.165	108.854	23.2027	10.398	38.6731	27.951
AAEL000460-RA	81.3038	133.174	110.01	93.2075	102.916	65.4852	117.876	147.731	110.213	95.6618	119.242	90.5081
AAEL000461-RC	2.32297	4.60988	10.9742	1.90219	1.37221	0	6.2589	0.863922	1.93356	5.19901	7.51977	2.662
AAEL000461-RD	1.39378	3.07326	10.4389	5.70658	4.11663	0	11.4746	4.31961	3.86712	5.19901	4.29701	6.65501
AAEL000461-RE	2.78756	2.04884	2.14131	0	0	0	3.12945	0.863922	3.86712	3.11941	2.14851	2.662
AAEL000461-RF	0.464593	2.56105	2.40898	3.80439	1.37221	0	1.04315	0.863922	0	1.0398	3.22276	0
AAEL000461-RG	2.78756	1.53663	3.7473	0	1.37221	0	2.0863	1.72784	1.93356	3.11941	4.29701	1.331
AAEL000461-RH	1.39378	1.02442	1.33832	0	0	0	1.04315	0	0	2.0796	0	2.662
AAEL000461-RJ	0	2.56105	3.47963	0	0	0	5.21575	0.863922	3.86712	3.11941	2.14851	0
AAEL000461-RK	1.85837	0.512209	1.07066	0	0	0	1.04315	0	0	0	3.22276	2.662
AAEL000461-RN	2.78756	2.04884	2.9443	1.90219	1.37221	0	0	1.72784	0	10.398	2.14851	9.31701
AAEL000461-RO	1.85837	6.65872	6.15627	0	4.11663	0	3.12945	0	1.93356	1.0398	0	1.331
AAEL000465-RA	66.9014	65.5628	66.113	51.3592	50.7718	85.3293	76.1499	89.8479	100.545	67.5871	56.9354	45.2541
AAEL000467-RA	134.732	116.784	107.066	148.371	172.899	194.471	137.696	175.376	156.618	135.174	136.43	137.093
AAEL000468-RB	717.796	801.095	722.425	821.747	804.116	682.634	768.801	817.27	690.28	708.105	700.413	700.107
AAEL000469-RA	2192.88	2745.44	2416.2	1653.01	2018.52	1490.29	2871.79	2821.57	3128.5	1823.81	2497.64	2072.37
AAEL000471-RA	198.846	489.672	1518.19	106.523	90.566	79.3761	156.472	126.133	326.771	128.935	175.103	260.876
AAEL000474-RB	1015.14	901.488	721.087	1898.39	1665.86	2024.09	801.139	628.935	881.702	2055.69	1037.73	1822.14
AAEL000475-RA	93.8478	110.637	114.293	97.0118	94.6826	109.142	108.488	106.262	123.748	149.732	99.9055	113.135
AAEL000476-RH	0.929186	3.07326	0.802992	0	2.74442	0	1.04315	1.72784	0	0	0	1.331
AAEL000477-RA	3.25215	3.07326	5.62094	0	0	0	4.1726	0	3.86712	0	0	0
AAEL000478-RA	184.443	149.053	142.665	148.371	152.315	202.409	151.257	196.974	158.552	126.856	120.316	131.769
AAEL000483-RA	306.631	286.325	283.992	389.95	402.058	373.067	416.217	388.765	433.117	432.558	342.687	383.329
AAEL000484-RA	11.1502	5.12209	1.07066	13.3154	0	0	5.21575	0	3.86712	2.0796	1.07425	0
AAEL000485-RB	61.3263	99.3686	127.676	43.7504	39.7941	15.8752	130.394	60.4745	104.412	87.3434	97.757	114.466
AAEL000485-RC	1.39378	2.56105	4.01496	1.90219	1.37221	0	1.04315	0.863922	3.86712	1.0398	2.14851	2.662
AAEL000486-RA	2095.31	2411.99	2054.86	2372.03	2298.45	2238.4	2063.35	2253.11	1979.96	1747.91	2006.7	1903.33
AAEL000487-RA	168.647	195.152	171.84	213.046	204.46	200.425	144.998	228.939	150.818	190.284	177.252	243.573
AAEL000488-RB	3.25215	6.65872	6.95926	3.80439	1.37221	1.9844	2.0863	2.59177	5.80067	2.0796	2.14851	6.65501
AAEL000488-RC	0	0.512209	1.87365	5.70658	0	0	1.04315	0	0	0	1.07425	1.331
AAEL000488-RD	0	2.56105	1.87365	0	1.37221	0	1.04315	0.863922	1.93356	3.11941	1.07425	0
AAEL000495-RA	8.36267	16.3907	26.2311	11.4132	1.37221	7.93761	18.7767	26.7816	5.80067	1.0398	8.59402	3.99301
AAEL000498-RB	8.82727	12.293	20.3425	28.5329	9.60548	25.7972	12.5178	30.2373	9.66779	11.4378	20.4108	21.296
AAEL000500-RA	189.554	218.713	90.7381	1580.72	1501.2	375.052	451.684	210.797	336.439	338.975	367.395	839.862
AAEL000502-RA	27.411	14.8541	23.5544	15.2175	0	3.9688	23.9924	0	3.86712	16.6368	20.4108	9.31701
AAEL000505-RA	38.0966	39.4401	34.7963	66.5768	49.3996	75.4072	26.0787	35.4208	30.9369	67.5871	53.7126	71.8741
AAEL000507-RB	19.0483	17.4151	23.5544	51.3592	56.2607	29.766	28.165	22.462	27.0698	42.6319	34.3761	38.5991
AAEL000508-RA	16.2608	16.9029	22.2161	72.2833	28.8164	13.8908	8.3452	29.3733	23.2027	29.1145	26.8563	23.958
AAEL000509-RB	565.41	648.457	604.385	393.754	568.096	458.397	779.233	943.403	709.616	473.11	581.171	628.233
AAEL000510-RA	6.5043	6.65872	8.02992	1.90219	4.11663	0	5.21575	2.59177	3.86712	10.398	2.14851	2.662
AAEL000512-RA	6.9689	6.65872	8.56525	9.51097	2.74442	17.8596	5.21575	13.8227	11.6013	6.23881	12.891	5.32401
AAEL000515-RA	115.684	118.833	75.4812	110.327	94.6826	154.783	61.5458	50.1075	79.2759	86.3036	85.9402	102.487
AAEL000516-RA	119.865	156.224	157.386	176.904	153.688	79.3761	75.1068	42.3322	81.2094	140.373	111.722	138.424
AAEL000516-RB	0.929186	5.6343	1.87365	1.90219	5.48885	5.9532	4.1726	4.31961	7.73423	10.398	4.29701	5.32401
AAEL000519-RA	13.9378	22.5372	14.7215	19.0219	16.4665	15.8752	10.4315	6.91137	11.6013	39.5125	22.5593	15.972
AAEL000523-RC	0.929186	1.53663	0.535328	13.3154	6.86106	0	4.1726	1.72784	0	0	4.29701	10.648
AAEL000523-RE	1.85837	0.512209	0.267664	1.90219	1.37221	0	0	0	3.86712	1.0398	1.07425	1.331
AAEL000528-RA	33.4507	29.1959	26.4987	43.7504	48.0274	33.7348	34.4239	61.3384	23.2027	47.8309	20.4108	39.9301
AAEL000530-RA	84.5559	61.9773	130.888	43.7504	45.283	37.7036	74.0636	54.4271	58.0067	69.6667	76.272	54.5711
AAEL000533-RA	592.821	449.207	764.716	102.718	444.596	267.894	178.379	180.56	440.851	734.1	713.304	915.729
AAEL000536-RB	1.39378	2.04884	1.87365	0	4.11663	9.92201	1.04315	1.72784	1.93356	14.5572	1.07425	2.662
AAEL000541-RB	89.2019	161.346	137.312	81.7943	135.849	49.61	73.0205	83.8004	119.881	142.453	104.203	169.037
AAEL000541-RC	1.39378	1.53663	1.07066	3.80439	1.37221	5.9532	3.12945	0	1.93356	5.19901	3.22276	2.662
AAEL000543-RA	56.2158	32.7814	115.096	39.9461	41.1663	11.9064	29.2082	30.2373	30.9369	54.0697	56.9354	42.5921
AAEL000544-RA	1839.79	286.837	709.31	197.828	138.593	367.114	327.549	241.034	616.805	362.891	575.8	396.639
AAEL000545-RB	497.579	368.278	428.798	95.1097	153.688	323.457	91.7971	52.6992	77.3423	1614.81	557.537	1106.06
AAEL000546-RA	122.188	75.807	92.6117	106.523	94.6826	69.454	65.7184	58.7467	79.2759	83.1842	96.6828	77.1981
AAEL000547-RA	19.0483	13.8296	8.83291	22.8263	21.9554	13.8908	22.9493	6.91137	7.73423	16.6368	4.29701	14.641
AAEL000549-RC	1.85837	0	1.07066	5.70658	0	0	0	0	1.93356	2.0796	0	1.331
AAEL000549-RE	0	1.53663	1.60598	3.80439	0	0	1.04315	0	0	1.0398	0	1.331
AAEL000549-RG	0.929186	4.09767	3.7473	17.1197	6.86106	0	3.12945	0	5.80067	2.0796	1.07425	3.99301
AAEL000550-RA	288.048	368.791	382.492	228.263	246.998	315.52	403.699	455.287	357.708	243.314	309.385	242.242
AAEL000551-RA	1241.39	734.508	1062.89	3262.26	256.604	246.066	432.907	433.689	388.645	2724.28	1060.29	1606.52
AAEL000554-RB	6.9689	4.09767	2.9443	3.80439	19.211	31.7504	1.04315	1.72784	5.80067	5.19901	7.51977	26.62
AAEL000556-RA	579.347	178.761	491.163	41.8482	133.105	275.832	186.724	65.6581	319.037	1657.44	956.085	1621.16
AAEL000558-RB	0.929186	1.02442	1.87365	3.80439	0	0	0	3.45569	9.66779	3.11941	5.37126	5.32401
AAEL000559-RB	199.31	201.298	238.756	176.904	193.482	148.83	172.12	210.797	222.359	172.607	207.331	208.967
AAEL000561-RA	91.9894	54.8064	64.2394	47.5548	65.8661	79.3761	109.531	88.12	106.346	69.6667	83.7917	75.8671
AAEL000562-RA	247.163	240.738	236.615	226.361	255.231	255.988	285.823	349.888	235.894	192.363	236.336	218.284
AAEL000563-RA	0	1.53663	8.56525	1.90219	1.37221	0	1.04315	0.863922	5.80067	1.0398	5.37126	2.662
AAEL000566-RA	23.2297	5.6343	4.55029	49.457	13.7221	31.7504	14.6041	25.0537	17.402	14.5572	21.4851	27.951
AAEL000568-RB	346.586	374.425	365.897	473.646	378.73	456.412	320.247	456.151	390.579	375.369	426.478	351.384
AAEL000569-RA	137.055	131.638	124.731	167.393	166.038	194.471	102.229	125.269	119.881	220.438	290.048	154.396
AAEL000571-RB	2.32297	3.58546	1.33832	5.70658	1.37221	0	3.12945	3.45569	0	8.31842	1.07425	2.662
AAEL000572-RD	7.43349	10.2442	7.22693	3.80439	8.23327	1.9844	4.1726	6.04745	11.6013	8.31842	8.59402	11.979
AAEL000574-RA	5.57512	5.12209	4.28262	1.90219	2.74442	3.9688	10.4315	6.91137	7.73423	3.11941	5.37126	3.99301
AAEL000574-RB	1.39378	0.512209	0.535328	0	0	3.9688	0	0.863922	0	2.0796	2.14851	3.99301
AAEL000575-RA	292.694	539.868	826.279	239.676	266.209	309.567	369.275	311.876	407.981	277.627	384.583	187.671
AAEL000576-RB	32.9861	21.0006	13.1155	20.9241	15.0943	3.9688	15.6472	13.8227	17.402	43.6717	13.9653	23.958
AAEL000578-RA	45.0655	36.8791	35.867	28.5329	48.0274	21.8284	40.6828	39.7404	29.0034	68.6269	26.8563	22.627
AAEL000579-RB	320.105	302.203	306.208	285.329	363.636	321.473	396.397	423.322	282.299	263.07	277.157	218.284
AAEL000581-RA	210.461	319.106	325.212	188.317	334.82	246.066	204.457	160.689	160.485	324.418	214.851	356.708
AAEL000582-RC	0.929186	6.65872	4.01496	1.90219	2.74442	5.9532	9.38834	6.04745	11.6013	2.0796	3.22276	0
AAEL000583-RA	203.492	174.663	242.771	173.1	211.321	172.643	201.328	215.117	204.957	170.528	207.331	186.34
AAEL000584-RA	933.832	918.391	1036.93	399.461	561.234	394.896	635.278	933.899	844.965	415.921	467.3	419.266
AAEL000585-RB	12.544	13.3174	4.01496	39.9461	46.6552	25.7972	18.7767	9.50314	3.86712	17.6766	36.5246	14.641
AAEL000589-RA	209.067	238.689	207.707	302.449	240.137	206.378	231.579	211.661	218.492	306.742	237.41	304.799
AAEL000589-RC	2.78756	4.09767	3.21197	3.80439	9.60548	0	4.1726	0	0	3.11941	4.29701	7.98601
AAEL000589-RE	69.2244	107.052	132.761	41.8482	39.7941	5.9532	155.429	94.1675	114.08	63.4279	75.1977	70.5431
AAEL000590-RA	982.15	995.735	857.328	848.378	797.255	692.556	927.36	1000.42	937.776	834.961	717.601	749.354
AAEL000593-RA	149.134	132.15	125.534	87.5009	98.7992	146.846	155.429	209.933	114.08	79.025	148.247	91.8391
AAEL000594-RA	259.243	250.983	282.386	325.275	312.864	184.549	189.853	268.68	228.16	234.995	215.925	210.298
AAEL000595-RE	0.929186	0.512209	0.535328	0	4.11663	0	2.0863	0	1.93356	4.15921	0	0
AAEL000596-RB	175.616	191.566	158.992	330.982	137.221	255.988	162.731	158.098	210.758	1763.5	338.39	389.984
AAEL000597-RB	1289.71	855.902	629.278	2031.54	1785.25	2290	995.165	875.153	1152.4	2281.33	1061.36	2020.46
AAEL000599-RA	52.0344	42.0012	32.3873	38.0439	26.072	21.8284	25.0356	31.9651	38.6712	82.1444	55.8612	59.8951
AAEL000600-RA	21.3713	15.8785	16.8628	36.1417	27.4442	33.7348	28.165	15.5506	25.1363	43.6717	32.2276	31.944
AAEL000603-RB	2.32297	17.4151	8.83291	3.80439	1.37221	9.92201	4.1726	5.18353	7.73423	5.19901	7.51977	6.65501
AAEL000604-RC	1356.15	1673.9	1752.4	800.823	1063.46	732.244	1997.63	2185.72	1688	950.379	1192.42	1003.58
AAEL000605-RA	160.285	194.127	191.915	129.349	161.921	214.315	242.011	194.382	210.758	197.562	189.069	208.967
AAEL000609-RA	147.741	31.757	67.9867	114.132	74.0994	67.4696	60.5027	38.8765	98.6114	133.095	119.242	149.072
AAEL000613-RA	0	2.56105	1.07066	1.90219	0	0	1.04315	1.72784	3.86712	0	0	0
AAEL000618-RB	24.6234	20.4884	11.2419	7.60877	10.9777	13.8908	26.0787	15.5506	11.6013	21.8358	22.5593	39.9301
AAEL000622-RC	1941.07	2091.35	1796.03	2088.61	2379.41	2214.59	2394.03	2192.63	2293.2	1990.18	1835.9	2040.43
AAEL000623-RA	3.25215	4.09767	1.33832	1.90219	4.11663	3.9688	1.04315	7.7753	11.6013	8.31842	2.14851	0
AAEL000626-RA	13.4732	0	0.267664	0	0	1.9844	0	0	0	1.0398	1.07425	0
AAEL000626-RB	53.4282	26.6349	29.443	110.327	42.5386	49.61	23.9924	25.9177	25.1363	44.7115	50.4899	37.268
AAEL000626-RD	15.7962	14.8541	8.56525	49.457	42.5386	29.766	4.1726	17.2784	3.86712	27.0349	24.7078	21.296
AAEL000629-RA	130.551	121.906	166.219	106.523	82.3327	61.5164	95.9697	146.003	92.8108	64.4677	54.7869	51.9091
AAEL000630-RA	0	0.512209	2.9443	1.90219	0	1.9844	0	0	3.86712	0	0	0
AAEL000631-RB	4.18134	8.70756	8.02992	5.70658	8.23327	3.9688	5.21575	11.231	11.6013	8.31842	2.14851	3.99301
AAEL000633-RA	0.464593	2.04884	1.60598	1.90219	1.37221	1.9844	0	1.72784	0	1.0398	1.07425	1.331
AAEL000634-RA	518.021	497.355	499.729	319.568	381.475	277.816	564.344	529.584	469.855	333.776	472.671	375.343
AAEL000635-RA	0.464593	0.512209	0.535328	1.90219	0	3.9688	2.0863	0.863922	1.93356	0	2.14851	2.662
AAEL000635-RC	48.7823	45.0744	57.2801	77.9899	78.2161	93.2669	56.3301	99.351	23.2027	43.6717	45.1186	66.5501
AAEL000636-RB	0.464593	0	1.33832	0	1.37221	0	1.04315	1.72784	3.86712	2.0796	7.51977	3.99301
AAEL000637-RB	2.32297	6.14651	3.21197	11.4132	2.74442	15.8752	7.30205	4.31961	5.80067	1.0398	3.22276	3.99301
AAEL000641-RA	8551.76	6269.44	5839.36	11519.7	11338.6	8562.69	7941.5	7788.25	7705.23	8502.46	6885.96	8662.16
AAEL000642-RA	54.3574	25.0983	90.4704	64.6746	85.0771	99.2201	31.2945	32.829	61.8738	109.179	77.3462	69.2121
AAEL000643-RC	0.929186	2.04884	1.07066	0	0	1.9844	0	0.863922	0	1.0398	0	3.99301
AAEL000644-RA	209.531	139.833	143.736	367.123	345.797	617.149	136.653	127.86	210.758	422.16	146.098	319.44
AAEL000645-RB	171.899	162.37	154.71	110.327	128.988	176.612	173.163	204.749	168.22	85.2638	110.648	99.8251
AAEL000646-RA	1.39378	1.53663	2.40898	1.90219	1.37221	1.9844	3.12945	2.59177	0	2.0796	1.07425	3.99301
AAEL000647-RA	2106.93	3433.34	3006.67	4464.45	4725.9	3482.62	930.489	1187.03	630.34	3465.66	1726.32	2658.01
AAEL000649-RC	0.929186	0.512209	2.40898	1.90219	2.74442	0	2.0863	1.72784	0	2.0796	5.37126	1.331
AAEL000650-RA	48.7823	56.343	68.522	13.3154	24.6998	25.7972	113.703	44.9239	52.2061	42.6319	45.1186	73.2051
AAEL000651-RA	203.956	511.697	355.458	540.223	716.294	446.49	152.3	133.908	106.346	411.762	216.999	477.83
AAEL000652-RB	67.366	12.8052	39.8819	7.60877	21.9554	5.9532	11.4746	10.3671	81.2094	27.0349	52.6384	34.606
AAEL000654-RA	0	0.512209	1.07066	1.90219	2.74442	0	1.04315	0	1.93356	0	3.22276	1.331
AAEL000654-RB	52.499	62.4895	73.8753	72.2833	60.3773	25.7972	47.9849	30.2373	52.2061	89.423	75.1977	137.093
AAEL000656-RA	124.976	87.0756	129.817	127.447	113.894	79.3761	95.9697	68.2498	146.95	148.692	148.247	157.058
AAEL000658-RA	1.39378	1.02442	1.33832	9.51097	4.11663	7.93761	2.0863	0	1.93356	4.15921	5.37126	0
AAEL000659-RA	242.982	287.862	226.444	237.774	259.348	303.613	310.859	430.233	255.23	158.05	214.851	181.016
AAEL000660-RA	133.338	76.8314	65.0424	104.621	105.66	188.518	87.6246	114.902	88.9437	86.3036	91.3115	105.149
AAEL000661-RB	2.32297	1.02442	0.802992	1.90219	4.11663	3.9688	5.21575	3.45569	7.73423	3.11941	9.66828	1.331
AAEL000663-RA	584.923	336.009	805.669	429.896	547.512	763.994	380.75	323.971	529.795	657.155	807.838	609.599
AAEL000666-RB	12.544	11.2686	7.22693	5.70658	6.86106	13.8908	8.3452	4.31961	13.5349	4.15921	6.44552	9.31701
AAEL000666-RE	3.71674	1.53663	0.535328	5.70658	4.11663	0	1.04315	4.31961	5.80067	0	2.14851	2.662
AAEL000667-RB	1852.8	4360.44	3493.82	3629.38	3570.49	2192.76	818.872	1314.03	587.802	3493.74	1292.33	3201.06
AAEL000668-RA	28.3402	27.6593	24.3574	142.664	27.4442	47.6256	95.9697	126.133	9.66779	20.796	46.1929	22.627
AAEL000669-RB	23.2297	17.4151	16.5952	22.8263	8.23327	11.9064	23.9924	18.1424	29.0034	53.0299	31.1533	31.944
AAEL000670-RA	548.684	168.005	317.45	351.906	367.753	412.755	322.333	285.094	305.502	396.165	243.855	314.116
AAEL000672-RA	1128.96	1550.97	1638.37	926.368	1376.33	1023.95	2322.05	2519.2	1769.21	1030.44	1518.99	1135.34
AAEL000673-RA	276.433	314.496	258.028	211.143	292.281	339.333	348.412	271.271	349.974	231.876	312.608	191.664
AAEL000674-RA	446.938	469.696	443.252	252.992	407.547	341.317	557.042	666.084	483.389	220.438	420.033	259.545
AAEL000677-RA	189.089	217.689	201.819	211.143	257.976	273.847	232.622	306.692	212.691	177.806	206.257	195.657
AAEL000678-RA	28.3402	67.6116	34.261	34.2395	56.2607	27.7816	5.21575	2.59177	17.402	86.3036	4.29701	53.2401
AAEL000679-RA	431.142	375.449	376.336	481.255	455.574	680.65	475.676	433.689	373.177	539.657	486.637	505.781
AAEL000682-RA	2080.45	2152.82	2561.54	1552.19	1871.7	1248.19	2730.97	2047.49	2757.25	1777.02	1876.72	2293.32
AAEL000683-RB	16.2608	7.68314	6.95926	36.1417	2.74442	9.92201	8.3452	11.231	9.66779	19.7562	9.66828	7.98601
AAEL000685-RA	193.271	283.764	217.343	165.491	236.02	190.503	258.701	305.828	266.831	166.368	233.113	191.664
AAEL000687-RA	126.369	116.271	82.1728	220.654	256.604	218.284	41.726	107.126	32.8705	133.095	126.762	135.762
AAEL000689-RA	27.8756	21.5128	25.9634	19.0219	13.7221	11.9064	11.4746	3.45569	11.6013	23.9154	34.3761	23.958
AAEL000690-RB	46.4593	11.7808	27.3017	28.5329	21.9554	29.766	7.30205	14.6867	30.9369	44.7115	47.2671	34.606
AAEL000692-RA	88.2727	129.589	92.0764	100.816	96.0548	101.204	116.833	152.05	114.08	79.025	80.569	49.2471
AAEL000697-RB	16.2608	15.3663	8.56525	0	9.60548	17.8596	18.7767	15.5506	23.2027	5.19901	8.59402	9.31701
AAEL000697-RC	0	0.512209	0.802992	0	0	1.9844	3.12945	0.863922	1.93356	0	3.22276	0
AAEL000698-RB	1.39378	2.56105	1.87365	0	4.11663	0	2.0863	2.59177	0	0	3.22276	0
AAEL000699-RA	341.476	392.352	390.522	218.752	295.025	275.832	467.331	495.027	597.469	187.164	310.459	203.643
AAEL000701-RA	255.526	233.055	208.243	264.405	251.115	329.411	294.168	304.1	239.761	239.154	235.261	223.608
AAEL000703-RA	3615.46	3020.5	7803.21	1717.68	2618.18	2168.95	2541.11	2694.57	2200.39	3103.81	2982.13	3079.94
AAEL000704-RB	0.464593	1.53663	1.60598	1.90219	0	3.9688	0	0	9.66779	10.398	0	5.32401
AAEL000704-RD	0.464593	2.04884	1.33832	0	0	1.9844	0	0	7.73423	10.398	2.14851	1.331
AAEL000705-RA	1.39378	1.53663	0.535328	1.90219	0	0	1.04315	0	0	3.11941	1.07425	3.99301
AAEL000705-RB	1.39378	1.02442	0.535328	0	1.37221	0	5.21575	0	0	3.11941	1.07425	1.331
AAEL000706-RA	1146.15	1122.25	950.475	1255.45	1154.03	894.965	1272.64	1375.36	1034.45	1025.24	1097.89	1020.88
AAEL000707-RA	641.603	603.382	720.551	435.602	417.152	621.118	726.032	752.476	624.539	456.473	546.795	456.534
AAEL000708-RA	405.59	321.667	342.878	330.982	285.42	355.208	447.511	471.701	380.911	242.274	301.865	185.009
AAEL000709-RB	1287.39	1095.62	975.368	1312.51	1173.24	1186.67	1117.21	1522.23	1026.72	1157.3	1060.29	958.321
AAEL000709-RC	39.4904	73.7581	79.2285	114.132	79.5883	61.5164	40.6828	42.3322	48.3389	90.4628	71.9749	58.5641
AAEL000713-RA	80.8392	87.0756	105.995	72.2833	59.0051	39.688	94.9266	80.3447	135.349	127.896	89.163	101.156
AAEL000713-RB	4.64593	8.70756	7.22693	3.80439	5.48885	5.9532	2.0863	1.72784	11.6013	47.8309	7.51977	15.972
AAEL000713-RC	27.411	47.6355	27.3017	235.872	155.06	47.6256	18.7767	12.0949	30.9369	89.423	64.4552	162.382
AAEL000713-RD	141.236	187.469	270.073	95.1097	145.454	57.5476	116.833	59.6106	195.289	243.314	331.944	240.911
AAEL000714-RA	5.57512	3.58546	3.47963	1.90219	1.37221	1.9844	1.04315	3.45569	0	17.6766	5.37126	10.648
AAEL000715-RA	78.5162	28.6837	74.6783	26.6307	35.6775	11.9064	27.1219	27.6455	59.9403	41.5921	77.3462	59.8951
AAEL000716-RA	360.989	287.862	369.109	602.995	440.48	502.054	342.153	355.936	344.173	542.777	455.483	504.45
AAEL000719-RB	17.6545	22.5372	10.1712	20.9241	20.5832	35.7192	30.2513	34.5569	29.0034	25.9951	24.7078	30.613
AAEL000719-RC	29.734	32.7814	39.3466	26.6307	35.6775	29.766	54.2438	40.6043	21.2691	50.9503	40.8216	30.613
AAEL000719-RE	0	1.02442	0.535328	1.90219	0	0	1.04315	0	0	4.15921	3.22276	0
AAEL000719-RF	0.464593	1.02442	2.14131	0	1.37221	0	3.12945	0	1.93356	2.0796	3.22276	3.99301
AAEL000719-RG	13.4732	47.1232	34.7963	17.1197	19.211	3.9688	28.165	0.863922	67.6745	80.0648	102.054	66.5501
AAEL000719-RH	4.64593	9.73197	6.95926	1.90219	1.37221	0	7.30205	1.72784	3.86712	8.31842	6.44552	6.65501
AAEL000720-RA	71.0827	55.8308	65.5777	68.4789	60.3773	87.3137	83.452	95.0314	79.2759	63.4279	58.0097	51.9091
AAEL000721-RB	140.772	209.494	227.247	256.796	273.07	204.393	176.292	117.493	143.083	241.234	235.261	312.785
AAEL000722-RE	1.85837	2.56105	4.81795	3.80439	0	9.92201	2.0863	0.863922	1.93356	1.0398	0	5.32401
AAEL000722-RF	1.85837	2.04884	4.55029	1.90219	0	1.9844	3.12945	1.72784	5.80067	1.0398	0	3.99301
AAEL000724-RC	326.144	280.178	293.092	254.894	242.881	313.535	279.564	314.468	313.236	271.388	237.41	220.946
AAEL000726-RA	94.3124	97.3197	282.386	45.6526	171.526	125.017	85.5383	50.1075	181.754	635.319	346.984	565.676
AAEL000729-RF	0.464593	1.53663	2.14131	0	0	0	1.04315	0	0	3.11941	4.29701	1.331
AAEL000730-RA	56.2158	61.4651	66.113	30.4351	53.5162	31.7504	54.2438	72.5694	69.6081	41.5921	48.3414	37.268
AAEL000730-RB	27.8756	36.3669	30.246	15.2175	15.0943	11.9064	22.9493	25.0537	29.0034	10.398	23.6336	29.282
AAEL000732-RA	4.18134	6.14651	4.55029	0	4.11663	5.9532	7.30205	6.04745	1.93356	13.5174	3.22276	5.32401
AAEL000733-RA	19.0483	19.4639	37.2053	32.3373	43.9108	25.7972	20.863	22.462	29.0034	42.6319	23.6336	38.5991
AAEL000735-RA	109.179	183.883	316.647	129.349	107.032	105.173	113.703	117.493	94.7443	90.4628	82.7175	93.1701
AAEL000739-RA	1272.98	1194.47	1105.99	732.344	1110.12	722.322	1638.79	1823.74	1136.93	747.618	1165.56	890.44
AAEL000744-RA	1611.67	1764.05	3466.52	2611.71	1693.31	1146.98	1017.07	1644.91	862.367	2317.72	1307.37	2313.28
AAEL000746-RA	697.819	735.02	777.296	863.596	956.431	811.62	1047.32	1147.29	833.363	820.404	829.323	722.734
AAEL000747-RB	8.82727	9.73197	17.3982	0	5.48885	1.9844	14.6041	1.72784	11.6013	16.6368	16.1138	14.641
AAEL000749-RA	119.865	168.005	543.893	34.2395	145.454	176.612	83.452	56.1549	232.027	317.14	263.192	923.715
AAEL000750-RA	776.335	766.777	765.251	620.115	666.895	815.589	735.42	962.409	815.961	523.02	619.844	545.711
AAEL000751-RA	2.32297	1.02442	0.802992	0	1.37221	1.9844	3.12945	3.45569	1.93356	2.0796	9.66828	2.662
AAEL000752-RA	14.4024	28.1715	39.6143	17.1197	15.0943	13.8908	19.8198	12.0949	48.3389	34.3135	11.8168	39.9301
AAEL000753-RA	251.809	248.421	225.105	338.59	314.236	335.364	293.125	387.037	322.904	233.955	346.984	336.743
AAEL000755-RA	79.91	97.832	83.2435	64.6746	74.0994	73.4228	103.272	136.5	98.6114	33.2737	68.7522	50.5781
AAEL000757-RB	87.3435	152.638	122.322	273.916	443.224	579.445	122.048	185.743	108.279	248.513	98.8313	477.83
AAEL000757-RC	1.39378	4.60988	1.07066	9.51097	8.23327	3.9688	1.04315	4.31961	1.93356	1.0398	2.14851	6.65501
AAEL000758-RB	7825.6	7003.44	7325.16	6208.76	7043.56	7084.31	7564.92	6812.89	7836.71	6124.43	6724.82	6222.43
AAEL000759-RA	880.868	854.877	754.812	1129.9	1052.49	1016.01	1086.96	1188.76	825.629	1073.08	1089.29	1044.84
AAEL000762-RB	52.0344	6.14651	25.9634	32.3373	35.6775	47.6256	18.7767	5.18353	29.0034	67.5871	55.8612	10.648
AAEL000769-RA	47.3885	128.565	117.237	77.9899	68.6106	57.5476	142.911	167.601	125.681	59.2687	108.5	54.5711
AAEL000770-RC	3.71674	4.60988	4.55029	0	0	0	3.12945	6.04745	9.66779	4.15921	2.14851	5.32401
AAEL000770-RD	9.75645	7.17093	7.49459	11.4132	1.37221	0	12.5178	0.863922	5.80067	32.2339	2.14851	5.32401
AAEL000776-RA	1064.85	1784.02	1360.8	698.105	1004.46	672.712	2257.38	2583.13	1506.24	735.14	1416.94	786.622
AAEL000780-RA	214.642	135.223	95.8237	327.177	300.514	430.615	115.79	156.37	96.6779	317.14	81.6432	307.461
AAEL000782-RA	498.973	387.23	439.772	467.939	430.874	517.929	555.999	575.372	471.788	251.632	369.543	283.503
AAEL000785-RA	240.195	212.055	192.183	195.926	208.576	254.003	286.866	280.775	226.226	204.841	191.217	141.086
AAEL000786-RA	227.651	170.566	508.829	38.0439	43.9108	53.5788	128.307	132.18	197.223	92.5424	213.776	99.8251
AAEL000787-RA	65.9722	71.1971	68.7896	77.9899	69.9828	97.2357	55.2869	76.0251	71.5416	77.9852	61.2324	51.9091
AAEL000788-RC	0.464593	2.04884	0.802992	0	0	0	2.0863	0	0	2.0796	0	2.662
AAEL000791-RA	446.938	397.987	312.096	646.746	558.49	694.54	405.785	428.505	346.107	544.856	500.602	523.084
AAEL000793-RA	588.175	687.385	2197.52	285.329	592.795	484.194	465.245	385.309	1111.8	1191.61	1452.39	2720.57
AAEL000795-RA	8255.35	8920.12	7587.74	5843.54	5827.78	4917.35	6197.35	7498.84	5307.62	5742.83	6125.39	4437.56
AAEL000797-RA	32.0569	17.9273	37.7406	30.4351	48.0274	43.6568	12.5178	12.9588	13.5349	35.3533	19.3366	45.2541
AAEL000800-RA	677.841	536.283	659.524	730.442	719.039	851.308	1086.96	1836.7	456.32	488.707	566.131	557.69
AAEL000802-RB	359.595	463.037	402.567	441.309	477.53	398.865	412.044	361.983	438.918	454.394	352.355	436.569
AAEL000803-RB	211.39	186.956	134.635	310.057	266.209	347.27	165.861	149.458	172.087	408.642	234.187	315.447
AAEL000804-RC	91.9894	146.492	115.631	110.327	118.01	123.033	157.516	150.322	106.346	100.861	133.207	78.5291
AAEL000805-RA	844.63	963.978	855.989	1048.11	1042.88	690.572	1171.46	865.65	920.374	2094.16	1483.54	1052.82
AAEL000805-RB	16.2608	21.5128	13.3832	13.3154	27.4442	13.8908	25.0356	31.1012	38.6712	14.5572	25.7821	14.641
AAEL000807-RA	5.11052	3.07326	1.60598	5.70658	4.11663	3.9688	6.2589	7.7753	0	2.0796	3.22276	2.662
AAEL000807-RB	72.0119	86.0511	56.4771	93.2075	86.4493	81.3605	108.488	87.2561	85.0765	90.4628	80.569	42.5921
AAEL000809-RA	22.3005	12.8052	15.2568	11.4132	9.60548	9.92201	10.4315	24.1898	5.80067	11.4378	19.3366	13.31
AAEL000810-RF	3.71674	4.09767	2.67664	11.4132	5.48885	0	8.3452	4.31961	5.80067	3.11941	5.37126	6.65501
AAEL000811-RA	209.531	187.469	123.393	479.353	417.152	265.91	126.221	97.6232	88.9437	280.747	248.152	280.841
AAEL000812-RA	297.804	222.811	189.506	281.525	358.147	353.223	272.262	219.436	191.422	259.951	241.707	252.89
AAEL000813-RA	1.85837	0.512209	1.60598	0	1.37221	0	0	1.72784	0	0	0	0
AAEL000815-RA	0.929186	2.04884	1.07066	0	0	0	2.0863	0	1.93356	1.0398	2.14851	0
AAEL000820-RA	183.05	405.157	454.493	171.197	220.926	218.284	57.3732	47.5157	92.8108	152.851	99.9055	183.678
AAEL000822-RA	395.833	492.745	423.712	448.918	506.346	347.27	493.41	391.357	512.393	624.921	500.602	553.697
AAEL000823-RA	17566.3	17006.4	18663.1	19166.5	17016.8	22056.6	18353.2	19869.3	16035	14117.4	13959.9	14405.4
AAEL000824-RE	0.929186	0	1.60598	0	1.37221	0	1.04315	0	3.86712	1.0398	3.22276	3.99301
AAEL000824-RG	7.43349	6.14651	4.01496	3.80439	4.11663	3.9688	5.21575	6.04745	3.86712	4.15921	8.59402	2.662
AAEL000827-RA	1.39378	1.53663	0	0	1.37221	3.9688	0	0	1.93356	3.11941	2.14851	1.331
AAEL000829-RA	133.338	179.273	197.001	125.545	137.221	164.705	100.142	107.99	135.349	141.413	134.282	89.1771
AAEL000832-RB	672.731	588.016	591.27	517.397	675.128	492.132	616.501	761.979	732.818	403.443	562.909	471.175
AAEL000833-RA	6.9689	4.09767	3.21197	5.70658	9.60548	1.9844	4.1726	0.863922	3.86712	9.35822	9.66828	9.31701
AAEL000834-RB	0.929186	0	42.0232	0	0	1.9844	0	0	0	1.0398	1.07425	1.331
AAEL000834-RC	5.11052	2.56105	10.9742	1.90219	1.37221	7.93761	4.1726	0.863922	1.93356	1.0398	11.8168	1.331
AAEL000836-RA	116.613	191.566	171.305	135.056	149.571	130.97	187.767	192.655	197.223	116.458	163.286	89.1771
AAEL000839-RA	305.702	379.035	293.36	226.361	354.031	289.723	358.843	529.584	396.379	214.199	262.118	220.946
AAEL000842-RA	86.4143	224.86	65.0424	241.579	495.368	166.69	150.214	7.7753	156.618	273.468	210.554	173.03
AAEL000843-RA	1.39378	0.512209	0.802992	0	0	1.9844	0	0	0	2.0796	2.14851	0
AAEL000844-RA	376.32	382.62	330.03	353.808	448.713	486.178	391.181	398.268	342.24	286.985	329.796	282.172
AAEL000847-RA	408.842	354.449	290.415	424.189	370.497	545.71	364.059	356.8	415.715	336.896	343.761	362.032
AAEL000850-RB	0	1.02442	0	0	2.74442	0	2.0863	0	1.93356	1.0398	1.07425	5.32401
AAEL000850-RE	0.464593	0.512209	1.07066	0	1.37221	0	0	0	1.93356	2.0796	0	2.662
AAEL000851-RA	121.723	139.833	149.357	192.121	220.926	166.69	89.7109	74.2973	116.013	177.806	107.425	145.079
AAEL000854-RA	13.0086	10.7564	16.0598	32.3373	24.6998	19.844	9.38834	5.18353	19.3356	33.2737	20.4108	29.282
AAEL000854-RB	1.85837	1.02442	2.14131	0	2.74442	0	0	0.863922	0	0	1.07425	0
AAEL000855-RA	26.9464	19.4639	33.7257	32.3373	26.072	37.7036	15.6472	7.7753	27.0698	57.1891	52.6384	43.9231
AAEL000856-RA	2.78756	2.56105	7.76226	0	0	0	8.3452	7.7753	3.86712	3.11941	4.29701	1.331
AAEL000856-RB	2.32297	4.60988	0.535328	0	0	0	2.0863	0	0	1.0398	2.14851	2.662
AAEL000856-RC	0	1.53663	1.33832	0	0	0	2.0863	0	0	0	2.14851	0
AAEL000856-RD	0	3.07326	1.07066	1.90219	0	0	1.04315	0.863922	0	0	1.07425	1.331
AAEL000856-RF	1.39378	4.09767	1.60598	0	0	0	2.0863	0.863922	1.93356	1.0398	0	0
AAEL000856-RH	0.464593	0.512209	0.535328	0	0	0	5.21575	0.863922	1.93356	0	1.07425	1.331
AAEL000857-RA	27.411	33.8058	42.2909	11.4132	12.3499	1.9844	46.9417	31.1012	30.9369	15.597	47.2671	17.303
AAEL000857-RB	0.464593	0.512209	1.07066	5.70658	1.37221	0	3.12945	0.863922	0	1.0398	0	2.662
AAEL000859-RA	367.958	231.006	132.494	3598.95	507.718	291.707	293.125	720.511	135.349	318.179	484.488	210.298
AAEL000861-RB	1.39378	0.512209	0.535328	1.90219	1.37221	3.9688	3.12945	3.45569	5.80067	1.0398	0	1.331
AAEL000861-RC	0.464593	0.512209	1.60598	0	1.37221	1.9844	1.04315	2.59177	0	1.0398	1.07425	5.32401
AAEL000863-RA	40.8842	14.3419	37.7406	85.5987	24.6998	15.8752	15.6472	12.0949	21.2691	22.8756	18.2623	35.937
AAEL000867-RA	149.134	142.906	180.138	171.197	161.921	180.581	151.257	142.547	164.352	145.572	154.692	145.079
AAEL000869-RA	2.32297	4.60988	7.22693	0	4.11663	3.9688	6.2589	1.72784	1.93356	15.597	3.22276	17.303
AAEL000871-RA	4.64593	2.04884	3.21197	0	2.74442	1.9844	0	0.863922	1.93356	3.11941	1.07425	2.662
AAEL000874-RF	20.9067	12.8052	13.6509	22.8263	31.5609	63.5008	14.6041	19.0063	17.402	23.9154	19.3366	39.9301
AAEL000875-RA	472.956	400.548	413.006	346.199	448.713	619.133	535.136	572.78	510.459	392.005	447.963	335.412
AAEL000876-RA	5.11052	0.512209	2.67664	1.90219	1.37221	0	1.04315	0	1.93356	1.0398	6.44552	3.99301
AAEL000878-RA	8.82727	16.3907	4.81795	3.80439	5.48885	9.92201	10.4315	3.45569	1.93356	100.861	34.3761	54.5711
AAEL000881-RA	6.5043	0	0.267664	1.90219	0	0	1.04315	0	0	7.27861	0	1.331
AAEL000883-RB	1148.01	1034.15	1100.1	911.15	977.015	946.559	1214.23	1224.18	1115.66	1052.28	1072.1	1118.04
AAEL000885-RB	92.9186	183.883	129.817	167.393	193.482	91.2825	230.536	168.465	168.22	88.3832	165.435	94.5011
AAEL000886-RA	313.136	255.08	264.184	422.287	314.236	744.15	105.358	54.4271	146.95	370.17	258.895	445.886
AAEL000889-RA	58.0741	120.369	84.5818	22.8263	52.144	33.7348	83.452	107.99	77.3423	30.1543	47.2671	30.613
AAEL000890-RA	0.464593	3.07326	5.08562	7.60877	2.74442	7.93761	0	2.59177	5.80067	1.0398	1.07425	0
AAEL000893-RA	132.874	78.8802	61.5627	133.154	90.566	156.768	110.574	60.4745	59.9403	163.249	84.866	165.044
AAEL000894-RB	32.0569	17.9273	10.9742	9.51097	21.9554	25.7972	9.38834	42.3322	21.2691	11.4378	20.4108	11.979
AAEL000896-RA	2.32297	2.56105	11.7772	22.8263	12.3499	3.9688	0	0	3.86712	2.0796	5.37126	3.99301
AAEL000897-RA	73.4057	32.7814	74.6783	32.3373	32.9331	41.6724	41.726	31.9651	69.6081	67.5871	56.9354	43.9231
AAEL000898-RB	578.883	495.306	339.933	833.161	664.15	629.055	607.113	802.583	307.436	460.632	446.889	417.935
AAEL000899-RA	205.35	132.662	118.575	184.513	241.509	252.019	187.767	214.253	150.818	186.125	180.475	173.03
AAEL000900-RB	74.7995	123.442	106.798	72.2833	86.4493	75.4072	148.127	197.838	121.814	74.8658	120.316	62.5571
AAEL000902-RA	3.25215	5.12209	8.02992	1.90219	2.74442	0	5.21575	3.45569	0	4.15921	6.44552	3.99301
AAEL000902-RB	3.71674	2.04884	1.07066	1.90219	0	0	1.04315	0.863922	1.93356	2.0796	3.22276	1.331
AAEL000903-RA	113.825	106.027	90.2028	119.838	83.7049	134.939	95.9697	182.287	92.8108	79.025	88.0887	79.8601
AAEL000904-RA	234.619	211.542	238.221	197.828	189.365	170.659	306.686	213.389	166.286	176.766	229.89	153.065
AAEL000905-RB	133.803	164.931	122.59	401.363	285.42	257.972	126.221	316.195	67.6745	269.309	249.227	195.657
AAEL000910-RA	94.3124	147.516	173.714	205.437	85.0771	206.378	70.9342	48.3796	71.5416	298.423	139.653	260.876
AAEL000912-RA	12.0794	5.12209	14.7215	5.70658	10.9777	1.9844	4.1726	14.6867	9.66779	17.6766	9.66828	29.282
AAEL000915-RB	301.985	563.942	433.348	757.073	557.118	611.196	137.696	90.7118	92.8108	320.259	302.939	177.023
AAEL000918-RB	0	2.04884	1.07066	0	0	0	2.0863	0	1.93356	1.0398	0	0
AAEL000922-RA	182.12	233.055	244.377	152.175	262.092	166.69	327.549	398.268	315.17	155.97	257.821	171.699
AAEL000923-RA	4286.34	4846.01	4691.61	3273.67	4922.12	4222.81	6574.97	8239.22	5245.74	2528.8	4839.51	3682.88
AAEL000924-RA	593.285	600.821	757.489	424.189	448.713	456.412	759.413	606.473	761.822	328.577	580.097	420.597
AAEL000925-RA	263.424	305.789	293.36	268.209	325.214	228.206	305.643	321.379	282.299	266.189	252.449	287.496
AAEL000926-RB	85.0205	52.2453	33.9933	79.8921	85.0771	61.5164	80.3225	42.3322	67.6745	73.8259	93.46	86.5151
AAEL000928-RB	24.1588	11.2686	28.9077	3.80439	2.74442	1.9844	6.2589	2.59177	5.80067	14.5572	15.0395	11.979
AAEL000930-RB	1.39378	4.09767	1.33832	0	0	0	1.04315	0.863922	1.93356	0	1.07425	0
AAEL000930-RD	132.874	92.7099	68.2543	135.056	112.521	127.002	94.9266	98.4871	127.615	111.259	62.3067	106.48
AAEL000931-RA	1322.23	1137.62	1976.43	1550.29	828.816	2488.44	2561.97	1053.98	2304.8	1376.7	1648.98	2575.49
AAEL000932-RA	6.9689	1.53663	6.42394	13.3154	15.0943	45.6412	10.4315	8.63922	17.402	11.4378	11.8168	18.634
AAEL000933-RA	39.4904	30.7326	47.1089	53.2614	37.0497	45.6412	25.0356	18.1424	23.2027	61.3483	37.5989	70.5431
AAEL000934-RG	0.464593	2.56105	1.60598	0	1.37221	0	0	0	0	2.0796	1.07425	0
AAEL000934-RI	5.57512	5.12209	5.08562	5.70658	6.86106	11.9064	3.12945	6.04745	3.86712	19.7562	8.59402	19.965
AAEL000936-RA	41.8134	52.7575	61.8304	39.9461	43.9108	53.5788	60.5027	66.522	54.1396	37.4329	39.7474	46.5851
AAEL000937-RA	8.36267	3.07326	9.90357	17.1197	17.8387	27.7816	4.1726	5.18353	9.66779	7.27861	5.37126	18.634
AAEL000937-RB	42.7426	26.1227	33.458	74.1855	90.566	115.095	43.8123	43.1961	34.804	46.7911	35.4503	82.5221
AAEL000938-RA	105.463	109.613	98.2327	108.425	108.405	150.814	149.17	171.057	139.216	89.423	96.6828	89.1771
AAEL000939-RA	40.4196	45.5866	46.0382	30.4351	41.1663	13.8908	45.8986	31.1012	38.6712	41.5921	41.8959	46.5851
AAEL000941-RA	282.008	263.788	249.463	370.928	325.214	519.913	243.054	279.911	226.226	282.826	324.424	299.475
AAEL000942-RA	29.734	32.2692	35.867	41.8482	41.1663	31.7504	22.9493	38.0126	30.9369	28.0747	34.3761	41.2611
AAEL000942-RB	2.32297	1.53663	2.40898	5.70658	1.37221	1.9844	3.12945	0.863922	0	1.0398	2.14851	5.32401
AAEL000943-RA	54.822	38.9279	35.3316	57.0658	49.3996	73.4228	40.6828	32.829	40.6047	64.4677	51.5641	53.2401
AAEL000944-RA	161.214	146.492	121.519	213.046	187.993	222.253	212.802	232.395	168.22	192.363	212.702	179.685
AAEL000944-RB	10.6856	11.2686	12.5802	22.8263	17.8387	11.9064	13.5609	20.7341	9.66779	16.6368	12.891	11.979
AAEL000947-RA	46.4593	40.4645	37.7406	83.6965	89.1937	109.142	52.1575	74.2973	44.4718	76.9454	69.8264	65.2191
AAEL000948-RA	647.178	547.552	364.826	2564.16	1700.17	2083.62	490.28	463.062	411.848	1043.96	879.813	857.165
AAEL000949-RD	0	2.04884	2.40898	0	1.37221	0	1.04315	0	0	2.0796	3.22276	2.662
AAEL000949-RF	1.85837	0.512209	0.267664	0	1.37221	0	2.0863	0	0	1.0398	3.22276	2.662
AAEL000949-RI	1.39378	0	4.01496	0	2.74442	0	2.0863	0.863922	1.93356	4.15921	1.07425	1.331
AAEL000950-RA	2612.87	2201.99	2643.18	2238.88	2044.6	2853.57	2843.63	2518.33	2724.38	1719.83	1956.21	1585.22
AAEL000951-RA	6190.7	6679.21	6224.26	5729.41	6611.31	7336.33	6636.52	6780.06	6291.8	4720.7	4653.66	4695.77
AAEL000952-RB	8.82727	8.19535	9.10058	3.80439	2.74442	3.9688	7.30205	10.3671	29.0034	4.15921	4.29701	5.32401
AAEL000953-RB	1.39378	2.56105	1.07066	3.80439	0	1.9844	3.12945	1.72784	1.93356	1.0398	0	1.331
AAEL000953-RC	3.25215	3.58546	5.62094	7.60877	1.37221	1.9844	5.21575	1.72784	1.93356	10.398	4.29701	9.31701
AAEL000955-RA	1012.35	770.875	911.931	814.139	837.049	916.793	908.583	1030.66	964.845	752.817	788.502	754.678
AAEL000956-RB	11.1502	19.9762	25.9634	0	8.23327	7.93761	25.0356	35.4208	15.4685	5.19901	17.188	10.648
AAEL000956-RG	0.464593	0	3.47963	0	0	0	0	0	0	0	3.22276	0
AAEL000958-RB	420.457	283.252	302.728	515.494	540.651	664.774	334.851	287.686	363.509	502.224	475.894	480.492
AAEL000961-RA	3816.63	4392.71	4829.19	2311.16	3984.9	3121.46	6268.28	5251.78	4559.33	2197.1	4393.69	3496.54
AAEL000962-RA	72.4765	71.7093	67.9867	102.718	60.3773	140.892	68.8479	63.9302	67.6745	72.7861	88.0887	61.2261
AAEL000964-RA	10.6856	11.7808	5.88861	7.60877	6.86106	1.9844	6.2589	6.04745	5.80067	10.398	4.29701	3.99301
AAEL000965-RA	0	1.53663	1.60598	3.80439	0	0	3.12945	0	0	0	0	0
AAEL000967-RC	6.03971	14.3419	16.0598	5.70658	9.60548	0	21.9061	5.18353	13.5349	19.7562	17.188	13.31
AAEL000970-RC	6.03971	10.2442	10.1712	0	10.9777	3.9688	12.5178	11.231	5.80067	4.15921	5.37126	1.331
AAEL000970-RG	3.25215	7.68314	7.22693	3.80439	0	0	3.12945	4.31961	7.73423	2.0796	2.14851	1.331
AAEL000970-RI	0.464593	2.04884	0.802992	0	0	1.9844	2.0863	0.863922	0	1.0398	2.14851	0
AAEL000973-RA	188.16	170.053	152.301	135.056	123.499	136.924	152.3	226.348	185.622	199.642	206.257	206.305
AAEL000978-RB	1326.88	1260.03	1334.31	795.117	1037.39	1295.81	1733.71	1311.43	1626.12	858.877	1170.94	994.258
AAEL000980-RA	20.9067	15.8785	22.7514	13.3154	31.5609	25.7972	25.0356	39.7404	25.1363	23.9154	30.0791	30.613
AAEL000980-RB	114.29	168.005	126.337	180.708	122.127	186.534	178.379	177.104	199.156	72.7861	132.133	91.8391
AAEL000981-RA	8.36267	15.3663	13.3832	1.90219	1.37221	0	8.3452	2.59177	7.73423	4.15921	2.14851	2.662
AAEL000982-RA	169.112	158.785	175.855	194.024	194.854	287.738	206.544	220.3	168.22	170.528	150.395	141.086
AAEL000983-RB	6.03971	6.14651	5.62094	7.60877	2.74442	13.8908	1.04315	7.7753	1.93356	10.398	7.51977	6.65501
AAEL000983-RE	6.5043	4.09767	4.81795	11.4132	6.86106	3.9688	5.21575	4.31961	7.73423	7.27861	10.7425	3.99301
AAEL000983-RF	32.5215	28.6837	26.4987	81.7943	90.566	119.064	34.4239	38.8765	30.9369	61.3483	34.3761	63.8881
AAEL000983-RH	4.18134	4.60988	4.81795	5.70658	1.37221	1.9844	1.04315	7.7753	11.6013	3.11941	3.22276	2.662
AAEL000984-RC	12.544	18.4395	7.22693	1.90219	8.23327	1.9844	17.7335	8.63922	25.1363	9.35822	22.5593	6.65501
AAEL000985-RA	36.2383	73.7581	70.6633	30.4351	61.7495	37.7036	47.9849	59.6106	67.6745	83.1842	51.5641	94.5011
AAEL000985-RB	2.78756	5.12209	6.15627	7.60877	1.37221	5.9532	1.04315	2.59177	3.86712	5.19901	6.44552	7.98601
AAEL000986-RB	879.475	813.9	943.248	1011.97	1073.07	1129.12	782.362	787.033	908.772	1068.92	1380.42	1134.01
AAEL000987-RA	60037	48737.2	53389.9	41890.1	51375.6	71267.8	49224.1	49594.3	52306.6	41195.9	36164.7	41195.8
AAEL000993-RB	622.09	661.262	647.479	825.552	661.406	555.632	601.897	469.11	690.28	1249.84	967.902	1128.69
AAEL000994-RH	0.464593	1.53663	0.535328	0	2.74442	0	0	0.863922	0	13.5174	3.22276	2.662
AAEL000994-RJ	0	3.58546	1.07066	0	0	0	6.2589	0	0	3.11941	0	2.662
AAEL000994-RK	5.57512	5.6343	7.22693	3.80439	10.9777	0	3.12945	2.59177	9.66779	8.31842	12.891	15.972
AAEL000996-RA	1125.24	912.757	988.216	970.118	1192.45	1377.17	1221.53	1120.51	1185.27	747.618	917.412	918.391
AAEL000999-RA	533.353	796.998	764.181	408.972	727.272	410.771	874.159	993.51	792.759	627.001	820.729	638.881
AAEL001000-RA	203.027	254.568	223.499	458.429	688.85	418.709	382.836	285.094	380.911	347.294	269.637	355.377
AAEL001001-RA	95.2416	56.343	79.2285	91.3053	79.5883	113.111	77.1931	110.582	102.479	102.94	82.7175	78.5291
AAEL001005-RA	10174.6	5487.81	5242.73	10148.2	9826.41	9539.02	8888.68	9281.98	9062.59	8396.4	7041.73	8622.23
AAEL001007-RA	1548.49	1695.41	1580.29	1797.57	1812.69	1770.09	1558.47	1586.16	1755.67	1413.09	1162.34	1376.26
AAEL001008-RA	147.276	141.882	138.65	106.523	90.566	142.877	137.696	145.139	98.6114	111.259	122.465	98.4941
AAEL001009-RB	2735.99	2026.3	2237.14	1255.45	1597.25	1307.72	2672.55	2294.58	2560.03	1203.05	1638.24	1571.91
AAEL001010-RB	2.78756	4.09767	3.7473	5.70658	5.48885	3.9688	3.12945	10.3671	1.93356	5.19901	6.44552	3.99301
AAEL001014-RA	120.33	175.688	165.416	203.535	181.132	188.518	180.465	196.974	168.22	120.617	183.697	192.995
AAEL001015-RA	43.6717	53.2698	59.4214	20.9241	37.0497	23.8128	25.0356	19.8702	21.2691	79.025	47.2671	34.606
AAEL001016-RA	4.18134	3.07326	0.802992	1.90219	1.37221	3.9688	3.12945	2.59177	1.93356	3.11941	1.07425	2.662
AAEL001020-RB	13.4732	9.21977	15.5245	5.70658	5.48885	7.93761	4.1726	9.50314	5.80067	3.11941	6.44552	5.32401
AAEL001020-RD	1.39378	0	0.535328	0	1.37221	1.9844	0	0.863922	1.93356	3.11941	0	0
AAEL001022-RB	2.32297	2.04884	18.2012	1.90219	1.37221	5.9532	0	2.59177	3.86712	8.31842	3.22276	2.662
AAEL001024-RA	1.39378	2.04884	4.01496	1.90219	0	0	10.4315	1.72784	7.73423	8.31842	3.22276	5.32401
AAEL001024-RB	2.32297	3.07326	5.62094	1.90219	1.37221	1.9844	10.4315	1.72784	17.402	4.15921	1.07425	6.65501
AAEL001029-RA	686.204	589.041	663.539	601.093	636.706	748.119	880.418	1049.66	717.35	388.886	598.359	465.851
AAEL001030-RA	222.54	205.908	230.191	213.046	216.809	283.769	208.63	266.952	233.96	160.13	222.37	137.093
AAEL001031-RA	71.5473	53.782	69.5926	163.589	109.777	420.693	53.2006	55.291	59.9403	255.791	69.8264	150.403
AAEL001032-RA	2160.82	1863.93	2224.02	1196.48	1549.23	972.357	1877.67	1815.1	2268.06	1158.34	1435.2	1299.06
AAEL001033-RA	1.85837	3.58546	0.535328	0	0	1.9844	2.0863	1.72784	3.86712	0	0	1.331
AAEL001036-RA	5.57512	8.70756	10.1712	3.80439	1.37221	0	3.12945	3.45569	1.93356	10.398	7.51977	10.648
AAEL001037-RA	1747.8	1555.58	1818.51	1023.38	1336.53	1279.94	2297.02	2057	2159.78	1611.69	1400.83	1305.71
AAEL001038-RA	99.4229	107.052	97.6974	83.6965	96.0548	79.3761	113.703	151.186	81.2094	66.5473	90.2373	63.8881
AAEL001041-RS	1.39378	1.53663	2.40898	1.90219	8.23327	1.9844	3.12945	0	1.93356	3.11941	4.29701	2.662
AAEL001044-RA	1344.07	1517.68	1703.68	1112.78	1204.8	1256.13	1419.73	1371.91	1312.89	1277.92	1264.4	1132.68
AAEL001046-RB	0	0.512209	0.802992	0	0	0	1.04315	0	1.93356	3.11941	1.07425	2.662
AAEL001046-RC	4.18134	4.60988	2.40898	11.4132	2.74442	11.9064	6.2589	6.04745	1.93356	6.23881	8.59402	6.65501
AAEL001047-RA	718.261	899.439	1251.33	517.397	452.83	531.82	537.222	610.793	862.367	745.538	768.091	875.799
AAEL001048-RA	250.88	225.884	199.41	344.297	380.103	402.833	309.815	337.793	293.901	349.374	342.687	351.384
AAEL001050-RA	19.0483	10.2442	12.8479	13.3154	12.3499	1.9844	3.12945	5.18353	3.86712	19.7562	16.1138	18.634
AAEL001052-RA	1382.16	1287.69	1380.61	1900.29	2800.68	3363.56	2234.43	2698.03	1927.76	2165.91	2370.88	2401.13
AAEL001054-RB	66.9014	34.8302	62.6334	814.139	377.358	769.948	29.2082	80.3447	52.2061	80.0648	175.103	107.811
AAEL001059-RA	0	0	0.802992	0	4.11663	7.93761	0	0.863922	0	0	0	2.662
AAEL001061-RA	3.25215	3.07326	4.28262	7.60877	2.74442	7.93761	1.04315	9.50314	3.86712	11.4378	6.44552	7.98601
AAEL001061-RB	2916.25	2441.7	2313.42	3239.43	2559.17	4000.55	2492.08	3843.59	2434.35	1762.46	1781.11	1466.76
AAEL001061-RC	915.713	774.973	850.369	943.488	1049.74	1194.61	1056.71	1155.93	786.958	761.135	932.452	669.494
AAEL001062-RB	126.834	67.6116	96.359	235.872	59.0051	99.2201	58.4164	64.7941	54.1396	135.174	184.772	107.811
AAEL001063-RA	1.85837	0.512209	2.67664	0	0	0	0	0	1.93356	1.0398	4.29701	3.99301
AAEL001065-RA	116.613	107.564	126.337	161.686	171.526	230.191	108.488	84.6643	108.279	143.493	125.688	155.727
AAEL001067-RA	59.4679	21.5128	34.7963	32.3373	0	13.8908	4.1726	22.462	13.5349	17.6766	31.1533	29.282
AAEL001068-RA	202.563	189.005	315.308	254.894	336.192	519.913	134.566	142.547	158.552	523.02	497.379	380.667
AAEL001071-RA	45.0655	30.2203	90.4704	114.132	42.5386	81.3605	32.3376	41.4682	30.9369	66.5473	30.0791	15.972
AAEL001073-RA	0	10.7564	6.6916	11.4132	2.74442	7.93761	5.21575	3.45569	11.6013	1.0398	10.7425	5.32401
AAEL001074-RC	2.32297	2.56105	3.7473	1.90219	10.9777	0	2.0863	7.7753	1.93356	1.0398	7.51977	5.32401
AAEL001076-RF	2.78756	2.04884	3.21197	1.90219	0	0	1.04315	1.72784	1.93356	1.0398	4.29701	0
AAEL001077-RA	478.066	389.279	374.997	564.951	187.993	307.582	142.911	117.493	197.223	377.448	333.018	323.433
AAEL001080-RA	129.157	198.225	150.427	176.904	115.266	182.565	161.688	193.518	154.685	152.851	180.475	135.762
AAEL001082-RA	4716.55	1011.61	4657.62	3370.69	4105.66	7417.69	798.009	1085.95	3147.83	10086.1	26366.5	12049.6
AAEL001084-RA	70.1535	43.0256	74.6783	125.545	42.5386	77.3916	41.726	43.1961	54.1396	50.9503	63.3809	54.5711
AAEL001085-RA	1.39378	4.60988	2.40898	1.90219	5.48885	5.9532	5.21575	12.0949	7.73423	4.15921	6.44552	2.662
AAEL001086-RB	170.506	243.812	201.551	178.806	142.71	248.05	292.082	304.964	214.625	122.697	152.544	149.072
AAEL001087-RB	414.882	648.457	956.899	211.143	200.343	365.13	257.658	144.275	357.708	151.811	192.291	143.748
AAEL001088-RC	23.2297	60.4407	42.5586	45.6526	48.0274	13.8908	57.3732	24.1898	36.7376	35.3533	27.9306	61.2261
AAEL001090-RA	154.245	52.7575	101.98	108.425	94.6826	113.111	154.386	134.772	88.9437	166.368	83.7917	103.818
AAEL001091-RA	1876.49	1511.02	1784.78	3498.13	2644.25	4000.55	1233	1170.61	1751.8	3836.87	2909.08	3386.07
AAEL001092-RA	463.199	559.845	538.005	608.702	570.84	783.838	567.473	465.654	684.479	472.07	479.117	455.203
AAEL001095-RA	74.7995	85.0267	104.389	49.457	38.4219	57.5476	42.7691	63.9302	75.4088	67.5871	68.7522	47.9161
AAEL001098-RA	568.197	347.79	471.624	568.756	193.482	311.551	196.112	212.525	243.628	378.488	429.701	439.231
AAEL001099-RA	12.0794	19.9762	29.7107	5.70658	10.9777	0	23.9924	14.6867	17.402	19.7562	24.7078	17.303
AAEL001100-RB	7.43349	15.8785	16.8628	5.70658	10.9777	5.9532	4.1726	10.3671	23.2027	14.5572	8.59402	10.648
AAEL001100-RC	2.78756	18.9517	52.9975	9.51097	2.74442	7.93761	3.12945	3.45569	1.93356	13.5174	16.1138	19.965
AAEL001101-RA	807.927	973.71	1520.6	679.083	725.9	543.726	980.56	760.251	1109.86	907.747	1161.27	883.785
AAEL001102-RA	1462.07	1448.02	1557.54	1019.58	1200.68	1406.94	1476.06	1459.16	1399.9	939.981	1021.61	1015.55
AAEL001103-RA	630.453	490.184	469.75	711.42	583.19	708.431	617.544	695.457	611.004	603.085	523.161	503.119
AAEL001104-RA	13.4732	11.7808	12.0449	19.0219	12.3499	3.9688	8.3452	6.04745	13.5349	25.9951	9.66828	11.979
AAEL001105-RD	27.411	27.6593	22.4838	24.7285	21.9554	23.8128	28.165	25.0537	23.2027	17.6766	17.188	17.303
AAEL001106-RA	24.1588	25.6105	19.2718	30.4351	48.0274	13.8908	10.4315	10.3671	19.3356	33.2737	20.4108	29.282
AAEL001109-RA	195.594	149.565	189.238	279.622	225.043	343.301	150.214	196.974	175.954	260.99	204.108	236.918
AAEL001112-RB	781.91	911.732	1067.98	741.855	702.572	642.946	841.822	1099.77	821.762	683.15	820.729	574.993
AAEL001113-RA	717.332	1304.6	1080.29	2016.32	1613.72	650.884	1406.17	411.227	1140.8	1075.16	947.491	1968.55
AAEL001113-RB	19.9775	35.3424	59.9567	20.9241	13.7221	11.9064	12.5178	7.7753	15.4685	31.1941	22.5593	34.606
AAEL001114-RA	335.901	303.228	267.664	330.982	318.353	367.114	343.196	314.468	305.502	336.896	307.236	348.722
AAEL001116-RB	234.619	160.321	143.736	249.187	262.092	261.941	172.12	149.458	212.691	231.876	154.692	194.326
AAEL001118-RB	24.6234	19.4639	28.9077	32.3373	20.5832	51.5944	16.6904	57.0188	19.3356	32.2339	17.188	19.965
AAEL001119-RC	3.25215	1.02442	2.14131	0	0	5.9532	1.04315	0.863922	0	5.19901	1.07425	3.99301
AAEL001119-RF	6.5043	3.58546	3.21197	9.51097	8.23327	5.9532	3.12945	4.31961	3.86712	15.597	2.14851	6.65501
AAEL001119-RG	26.4818	27.1471	26.2311	17.1197	21.9554	7.93761	21.9061	28.5094	15.4685	13.5174	8.59402	9.31701
AAEL001123-RA	3.25215	1.53663	2.40898	3.80439	1.37221	1.9844	2.0863	0	1.93356	3.11941	1.07425	2.662
AAEL001124-RA	272.716	321.667	293.36	277.72	278.559	315.52	327.549	305.828	284.233	211.08	259.969	208.967
AAEL001127-RA	2.78756	3.58546	4.01496	1.90219	2.74442	3.9688	1.04315	1.72784	1.93356	18.7164	1.07425	6.65501
AAEL001127-RB	4.64593	3.58546	1.33832	1.90219	0	1.9844	1.04315	0	0	1.0398	0	0
AAEL001128-RA	297.804	383.645	478.316	116.034	79.5883	85.3293	438.123	278.183	330.638	197.562	443.666	189.002
AAEL001129-RA	2594.75	1988.4	2107.85	1780.45	2039.11	1905.03	2359.6	2334.32	2389.88	1584.66	1966.96	1890.02
AAEL001130-RA	0.929186	1.53663	1.07066	1.90219	0	0	1.04315	0	1.93356	1.0398	0	0
AAEL001131-RA	52.9636	50.1965	72.0016	68.4789	72.7272	136.924	65.7184	77.753	81.2094	50.9503	67.6779	43.9231
AAEL001132-RA	343.334	301.179	363.488	395.656	432.247	311.551	271.219	343.841	228.16	286.985	324.424	284.834
AAEL001134-RA	1158.23	1225.72	1780.5	802.725	934.476	940.606	587.293	798.264	885.569	881.752	554.315	626.902
AAEL001137-RA	4.18134	2.56105	2.14131	5.70658	2.74442	7.93761	10.4315	1.72784	0	2.0796	0	0
AAEL001139-RA	55.2866	57.3674	32.3873	66.5768	38.4219	5.9532	40.6828	15.5506	44.4718	101.901	39.7474	63.8881
AAEL001140-RB	364.706	250.47	175.855	477.45	323.842	563.57	261.831	228.075	264.897	458.553	203.034	515.098
AAEL001141-RA	197.917	136.76	123.393	203.535	193.482	172.643	134.566	139.955	116.013	135.174	138.579	174.361
AAEL001141-RB	396.298	212.055	218.146	346.199	367.753	533.804	242.011	233.259	322.904	248.513	186.92	282.172
AAEL001142-RG	59.9325	72.2215	62.3657	15.2175	26.072	29.766	104.315	94.1675	59.9403	39.5125	62.3067	45.2541
AAEL001143-RB	53.4282	40.4645	195.127	43.7504	42.5386	17.8596	27.1219	26.7816	30.9369	21.8358	24.7078	19.965
AAEL001144-RA	7.43349	6.14651	9.6359	3.80439	2.74442	1.9844	4.1726	3.45569	7.73423	4.15921	8.59402	3.99301
AAEL001146-RA	48.7823	37.9035	54.6035	135.056	102.916	125.017	73.0205	44.06	40.6047	54.0697	55.8612	67.8811
AAEL001148-RB	10.221	8.70756	10.1712	17.1197	30.1887	7.93761	8.3452	7.7753	13.5349	14.5572	6.44552	11.979
AAEL001151-RA	505.477	350.863	328.959	608.702	784.905	672.712	616.501	452.695	359.642	433.597	463.003	637.55
AAEL001152-RB	185.373	189.517	175.855	264.405	236.02	240.113	190.896	226.348	148.884	199.642	211.628	183.678
AAEL001154-RA	800.029	650.506	700.209	709.518	821.955	990.216	838.692	837.14	748.287	607.244	685.373	626.902
AAEL001155-RA	60.8617	92.1977	70.6633	51.3592	46.6552	73.4228	69.891	72.5694	54.1396	63.4279	61.2324	31.944
AAEL001159-RA	591.427	600.309	688.432	952.999	771.183	690.572	428.734	383.581	462.12	776.732	537.126	656.184
AAEL001162-RA	1.85837	0.512209	1.07066	1.90219	0	0	1.04315	0.863922	0	0	0	1.331
AAEL001163-RA	12.0794	6.65872	14.7215	43.7504	12.3499	0	17.7335	7.7753	13.5349	11.4378	29.0048	37.268
AAEL001164-RA	781.91	424.621	680.134	696.203	732.761	1133.09	498.625	449.239	634.207	782.971	802.467	835.869
AAEL001166-RA	8.36267	27.1471	18.2012	3.80439	10.9777	17.8596	19.8198	23.3259	21.2691	14.5572	10.7425	15.972
AAEL001166-RB	2.78756	1.53663	3.21197	0	1.37221	1.9844	0	1.72784	0	1.0398	1.07425	0
AAEL001166-RC	8.36267	8.19535	12.3125	1.90219	8.23327	5.9532	12.5178	6.04745	9.66779	11.4378	3.22276	0
AAEL001169-RA	703.394	898.927	945.925	483.157	570.84	438.553	956.568	921.805	852.699	545.896	770.239	511.105
AAEL001170-RA	207.208	168.517	209.313	245.383	218.182	269.879	155.429	167.601	208.824	213.159	165.435	224.939
AAEL001171-RA	991.906	913.781	915.946	604.897	713.55	736.213	977.431	940.811	922.307	576.05	733.715	622.909
AAEL001172-RA	5.57512	5.6343	7.49459	3.80439	5.48885	3.9688	2.0863	1.72784	1.93356	8.31842	3.22276	6.65501
AAEL001173-RB	1.85837	1.53663	0.535328	3.80439	0	0	1.04315	3.45569	0	1.0398	6.44552	0
AAEL001175-RA	246.234	216.152	247.857	144.567	227.787	164.705	371.361	397.404	222.359	171.567	215.925	133.1
AAEL001176-RA	1.85837	2.04884	0.802992	3.80439	2.74442	0	2.0863	5.18353	1.93356	1.0398	2.14851	3.99301
AAEL001176-RB	32.9861	54.2942	63.4364	72.2833	43.9108	15.8752	27.1219	19.0063	42.5383	83.1842	67.6779	75.8671
AAEL001177-RA	373.997	354.961	289.345	494.57	493.996	527.851	383.879	546.862	367.376	348.334	351.281	383.329
AAEL001178-RB	3.71674	4.09767	1.33832	0	2.74442	0	0	0	0	9.35822	7.51977	3.99301
AAEL001181-RB	162.608	92.1977	72.0016	180.708	208.576	269.879	74.0636	112.31	114.08	255.791	79.4947	162.382
AAEL001183-RA	152.387	142.394	206.101	178.806	168.782	142.877	137.696	137.364	156.618	220.438	197.663	174.361
AAEL001184-RA	1.85837	0	0.535328	0	2.74442	0	0	0.863922	0	1.0398	2.14851	1.331
AAEL001185-RA	134.732	112.174	113.222	119.838	145.454	164.705	130.394	160.689	121.814	174.687	125.688	99.8251
AAEL001187-RA	1217.7	1115.59	1104.38	1008.16	1342.02	1037.84	1368.61	1541.24	1361.22	678.991	1049.55	967.638
AAEL001188-RA	589.104	603.895	727.243	477.45	478.902	382.989	584.164	772.346	556.865	450.234	498.453	491.14
AAEL001189-RA	11.1502	7.17093	5.62094	7.60877	27.4442	1.9844	6.2589	2.59177	1.93356	8.31842	8.59402	10.648
AAEL001190-RA	317.782	350.863	328.424	391.852	370.497	420.693	365.102	416.41	351.908	250.592	315.83	307.461
AAEL001191-RA	3.71674	12.8052	13.3832	5.70658	6.86106	0	13.5609	6.91137	7.73423	6.23881	6.44552	7.98601
AAEL001194-RA	16685.4	10529	19453.3	4009.82	5218.52	3756.47	4023.43	4756.75	4860.96	4575.13	6447.67	4573.32
AAEL001195-RA	3.25215	4.09767	5.08562	13.3154	13.7221	0	4.1726	4.31961	7.73423	9.35822	2.14851	11.979
AAEL001196-RC	1.39378	1.02442	0.535328	0	1.37221	3.9688	0	0	1.93356	2.0796	3.22276	0
AAEL001198-RB	4.18134	3.58546	5.62094	3.80439	0	1.9844	2.0863	2.59177	0	3.11941	5.37126	5.32401
AAEL001201-RB	29.2694	38.4157	45.5029	45.6526	9.60548	13.8908	29.2082	18.1424	38.6712	50.9503	46.1929	18.634
AAEL001202-RA	52.9636	44.05	33.9933	77.9899	67.2384	75.4072	59.4595	65.6581	44.4718	49.9105	45.1186	38.5991
AAEL001203-RB	85.4851	56.343	55.6741	135.056	102.916	156.768	60.5027	54.4271	48.3389	161.169	95.6085	117.128
AAEL001204-RA	36.7028	25.0983	23.2868	7.60877	24.6998	0	33.3808	27.6455	15.4685	15.597	24.7078	17.303
AAEL001204-RC	18.5837	9.21977	6.42394	7.60877	2.74442	0	1.04315	22.462	1.93356	3.11941	3.22276	1.331
AAEL001205-RA	700.142	660.75	720.284	770.388	927.615	758.041	865.814	744.701	730.885	846.399	964.679	915.729
AAEL001206-RB	65.9722	63.5139	75.7489	41.8482	39.7941	13.8908	47.9849	27.6455	50.2725	58.2289	62.3067	70.5431
AAEL001206-RC	1.39378	2.04884	1.87365	0	2.74442	3.9688	0	0.863922	1.93356	7.27861	5.37126	2.662
AAEL001206-RD	2.32297	1.02442	1.87365	1.90219	2.74442	0	1.04315	0	3.86712	0	4.29701	2.662
AAEL001206-RE	76.6578	81.9535	78.9609	58.968	48.0274	19.844	81.3657	50.9714	110.213	55.1095	58.0097	62.5571
AAEL001207-RB	10.6856	17.9273	22.2161	5.70658	4.11663	3.9688	5.21575	3.45569	13.5349	6.23881	5.37126	7.98601
AAEL001207-RE	0	0	1.07066	0	0	3.9688	1.04315	0.863922	0	1.0398	1.07425	2.662
AAEL001208-RA	0.929186	1.02442	1.60598	0	0	0	0	0	1.93356	0	1.07425	1.331
AAEL001209-RB	53.4282	132.15	176.123	72.2833	76.8438	17.8596	26.0787	12.0949	54.1396	70.7065	39.7474	95.8321
AAEL001209-RF	3.25215	8.70756	5.62094	7.60877	4.11663	1.9844	4.1726	0.863922	0	3.11941	3.22276	10.648
AAEL001210-RA	617.444	468.159	624.995	715.225	613.379	851.308	397.44	486.388	545.263	752.817	857.254	625.571
AAEL001211-RA	383.754	380.571	396.946	329.079	334.82	414.74	376.577	498.483	369.31	210.04	290.048	260.876
AAEL001212-RA	524.99	537.307	638.914	380.439	443.224	323.457	577.905	638.438	554.931	420.08	476.968	451.21
AAEL001215-RA	886.443	980.368	993.301	954.901	1222.64	1029.9	1093.22	1029.79	918.44	1032.52	987.238	1112.72
AAEL001216-RA	4024.77	3846.18	3304.04	3359.27	4013.72	3192.9	4216.41	6145.94	3441.73	2565.19	3816.82	2242.74
AAEL001218-RA	1935.03	2277.79	2477.5	1696.76	1635.68	1819.7	1701.38	1746.85	1724.73	1361.1	1602.79	1533.31
AAEL001219-RA	0.929186	0.512209	1.07066	3.80439	0	0	1.04315	0.863922	0	1.0398	0	0
AAEL001221-RA	4.64593	4.60988	2.40898	11.4132	2.74442	5.9532	1.04315	5.18353	1.93356	3.11941	3.22276	7.98601
AAEL001223-RA	259.243	306.301	295.501	157.882	192.11	182.565	238.881	354.208	245.562	122.697	189.069	137.093
AAEL001227-RB	7.89808	6.65872	8.29758	11.4132	6.86106	19.844	6.2589	4.31961	1.93356	27.0349	5.37126	7.98601
AAEL001228-RA	0.929186	0	1.33832	0	0	0	0	0	0	2.0796	2.14851	2.662
AAEL001231-RC	0.464593	0.512209	0.802992	3.80439	1.37221	5.9532	0	0	0	1.0398	2.14851	0
AAEL001232-RA	48.3177	33.8058	112.419	298.644	61.7495	13.8908	16.6904	31.9651	69.6081	148.692	108.5	89.1771
AAEL001232-RB	9.29186	8.70756	24.6251	26.6307	5.48885	1.9844	3.12945	5.18353	3.86712	44.7115	13.9653	27.951
AAEL001233-RA	26.0172	10.2442	13.1155	38.0439	17.8387	29.766	12.5178	20.7341	32.8705	63.4279	56.9354	31.944
AAEL001235-RA	96.6353	103.978	244.913	136.958	93.3104	85.3293	74.0636	86.3922	58.0067	123.736	98.8313	126.445
AAEL001236-RA	584.923	567.528	522.48	669.572	558.49	587.383	557.042	594.378	641.941	557.334	571.503	594.958
AAEL001237-RB	1.85837	1.53663	0.267664	1.90219	4.11663	1.9844	1.04315	0	3.86712	3.11941	0	1.331
AAEL001238-RB	638.815	964.49	866.964	528.81	684.733	636.993	1092.18	1029.79	928.108	599.966	777.759	548.373
AAEL001240-RB	4.18134	46.0988	69.325	5.70658	17.8387	5.9532	1.04315	137.364	11.6013	6.23881	29.0048	49.2471
AAEL001241-RA	56.2158	24.0738	25.4281	51.3592	17.8387	21.8284	13.5609	12.0949	21.2691	77.9852	42.9701	53.2401
AAEL001242-RC	16.2608	29.1959	23.5544	9.51097	13.7221	5.9532	28.165	18.1424	36.7376	10.398	16.1138	9.31701
AAEL001244-RB	1207.48	1291.28	1444.31	1027.18	1097.77	799.714	1762.92	1253.55	1254.88	893.19	1167.71	1094.08
AAEL001245-RT	3.25215	3.07326	4.55029	3.80439	2.74442	0	5.21575	4.31961	3.86712	3.11941	8.59402	7.98601
AAEL001246-RA	91.0602	100.393	86.4555	144.567	113.894	101.204	142.911	190.927	133.415	120.617	133.207	103.818
AAEL001247-RA	684.346	679.702	584.311	876.911	764.322	902.903	680.133	695.457	636.141	674.832	598.359	632.226
AAEL001249-RA	98.9583	90.1488	93.4147	60.8702	79.5883	105.173	99.0992	172.784	96.6779	70.7065	91.3115	43.9231
AAEL001250-RA	302.45	343.692	283.992	334.786	424.013	273.847	305.643	418.138	270.698	311.941	345.909	244.904
AAEL001252-RB	5.57512	9.73197	11.7772	3.80439	4.11663	3.9688	18.7767	15.5506	11.6013	15.597	12.891	10.648
AAEL001254-RB	0.464593	0.512209	1.60598	0	5.48885	1.9844	1.04315	2.59177	1.93356	2.0796	1.07425	3.99301
AAEL001255-RB	30.1985	27.1471	33.9933	11.4132	35.6775	35.7192	38.5965	28.5094	46.4054	15.597	29.0048	33.275
AAEL001255-RC	15.7962	5.6343	16.0598	15.2175	2.74442	7.93761	9.38834	6.91137	13.5349	13.5174	8.59402	14.641
AAEL001256-RA	1.39378	0.512209	1.33832	3.80439	4.11663	1.9844	2.0863	0.863922	0	4.15921	2.14851	2.662
AAEL001257-RA	102.675	103.978	127.408	51.3592	79.5883	23.8128	143.955	178.832	94.7443	81.1046	117.094	51.9091
AAEL001260-RA	130.086	113.198	114.293	104.621	97.427	119.064	155.429	156.37	106.346	93.5822	89.163	49.2471
AAEL001261-RA	308.025	234.592	707.704	108.425	54.8885	67.4696	122.048	83.8004	259.097	114.378	152.544	79.8601
AAEL001268-RG	3.25215	2.56105	2.40898	1.90219	4.11663	0	5.21575	1.72784	3.86712	4.15921	0	1.331
AAEL001270-RB	211.39	226.396	217.343	275.818	246.998	202.409	200.285	274.727	187.555	214.199	175.103	200.981
AAEL001271-RA	19.0483	11.2686	33.458	9.51097	5.48885	13.8908	9.38834	9.50314	11.6013	10.398	17.188	6.65501
AAEL001271-RB	3.25215	3.07326	6.6916	0	2.74442	0	0	2.59177	0	0	3.22276	2.662
AAEL001273-RA	1594.48	1569.41	1561.02	1742.41	1963.63	1371.22	1686.77	1472.12	1641.59	1191.61	1082.85	1706.34
AAEL001275-RA	2.32297	10.7564	12.0449	3.80439	5.48885	1.9844	7.30205	4.31961	3.86712	10.398	5.37126	7.98601
AAEL001275-RB	4.64593	3.58546	6.15627	7.60877	8.23327	0	3.12945	0	7.73423	3.11941	3.22276	5.32401
AAEL001277-RC	150.528	182.859	214.934	114.132	130.36	55.5632	225.32	142.547	195.289	121.657	150.395	161.051
AAEL001281-RB	0.464593	0	1.60598	0	0	0	1.04315	0	0	2.0796	2.14851	2.662
AAEL001281-RE	11.6148	9.21977	11.2419	5.70658	5.48885	0	5.21575	0	13.5349	36.3931	9.66828	30.613
AAEL001281-RH	4.18134	2.56105	1.07066	0	0	1.9844	1.04315	0	5.80067	5.19901	2.14851	2.662
AAEL001281-RJ	0.464593	2.04884	2.40898	0	2.74442	5.9532	1.04315	0	1.93356	2.0796	2.14851	0
AAEL001281-RK	0.464593	1.02442	2.14131	0	0	0	1.04315	0	1.93356	1.0398	2.14851	2.662
AAEL001287-RA	807.463	229.982	289.077	513.592	174.271	222.253	247.226	171.92	641.941	487.667	431.85	358.039
AAEL001289-RA	0.464593	1.02442	0	1.90219	0	0	2.0863	0.863922	1.93356	3.11941	1.07425	0
AAEL001290-RA	0.464593	0	4.28262	0	1.37221	0	1.04315	0	0	1.0398	0	0
AAEL001292-RA	1.85837	0.512209	0.535328	1.90219	0	1.9844	1.04315	0	1.93356	1.0398	1.07425	1.331
AAEL001293-RD	3.71674	7.17093	8.56525	7.60877	9.60548	1.9844	1.04315	0	0	3.11941	0	2.662
AAEL001293-RE	6.03971	9.21977	9.10058	3.80439	1.37221	5.9532	0	2.59177	7.73423	3.11941	5.37126	1.331
AAEL001294-RA	367.028	158.785	219.752	249.187	50.7718	53.5788	136.653	82.9365	183.688	282.826	267.489	189.002
AAEL001295-RA	320.569	120.881	165.952	83.6965	119.382	186.534	103.272	76.0251	264.897	294.264	431.85	235.587
AAEL001299-RB	229.044	103.466	109.207	148.371	142.71	166.69	152.3	86.3922	150.818	251.632	160.064	228.932
AAEL001300-RA	123.582	147.004	135.973	106.523	102.916	105.173	115.79	127.86	135.349	119.577	94.5343	90.5081
AAEL001301-RA	35.7737	61.4651	17.3982	58.968	69.9828	59.532	11.4746	12.0949	5.80067	58.2289	5.37126	23.958
AAEL001304-RC	4.18134	9.21977	6.42394	11.4132	1.37221	0	7.30205	0	11.6013	12.4776	8.59402	7.98601
AAEL001305-RA	42.278	26.6349	58.8861	15.2175	37.0497	25.7972	34.4239	18.1424	21.2691	46.7911	34.3761	50.5781
AAEL001306-RA	417.669	124.467	182.012	51.3592	60.3773	91.2825	121.005	102.807	355.775	243.314	353.429	178.354
AAEL001306-RB	1.39378	0.512209	1.07066	1.90219	1.37221	0	1.04315	0.863922	0	2.0796	2.14851	1.331
AAEL001307-RA	43.6717	34.318	156.851	93.2075	83.7049	53.5788	29.2082	22.462	17.402	61.3483	41.8959	75.8671
AAEL001308-RA	1144.29	421.548	609.471	397.558	347.169	432.599	419.346	375.806	819.829	633.239	794.947	657.515
AAEL001309-RA	0.929186	2.04884	1.60598	0	1.37221	1.9844	2.0863	1.72784	1.93356	4.15921	0	6.65501
AAEL001312-RA	255.526	266.861	265.523	260.6	171.526	115.095	178.379	197.838	150.818	192.363	296.494	220.946
AAEL001314-RA	224.863	186.444	215.202	252.992	242.881	436.568	192.983	236.715	216.558	237.075	212.702	234.256
AAEL001315-RA	528.242	506.063	446.464	401.363	386.964	412.755	613.372	710.144	516.26	212.12	352.355	286.165
AAEL001316-RA	86.4143	50.7087	65.8453	57.0658	45.283	95.2513	26.0787	41.4682	38.6712	77.9852	63.3809	50.5781
AAEL001317-RA	384.683	400.548	475.907	601.093	517.324	603.258	537.222	615.112	458.253	385.767	446.889	380.667
AAEL001318-RB	7.89808	6.14651	4.28262	11.4132	0	3.9688	5.21575	2.59177	0	5.19901	1.07425	3.99301
AAEL001319-RB	46.9239	16.9029	61.2951	422.287	795.883	865.199	14.6041	18.1424	371.243	2450.81	4777.2	1722.32
AAEL001320-RA	11.1502	10.2442	12.5802	19.0219	8.23327	11.9064	6.2589	19.8702	7.73423	9.35822	7.51977	9.31701
AAEL001321-RA	111.502	190.03	210.116	41.8482	69.9828	7.93761	157.516	132.18	162.419	106.06	100.98	74.5361
AAEL001323-RA	72.9411	14.8541	26.2311	7.60877	15.0943	17.8596	19.8198	11.231	58.0067	39.5125	108.5	25.289
AAEL001324-RB	833.944	859.487	1008.02	557.343	680.617	585.398	1268.47	997.83	1117.6	581.249	905.595	665.501
AAEL001325-RA	29.734	58.9041	105.995	32.3373	20.5832	33.7348	33.3808	25.0537	48.3389	23.9154	44.0444	27.951
AAEL001326-RA	128.692	104.491	108.136	133.154	122.127	196.456	157.516	173.648	108.279	65.5075	99.9055	69.2121
AAEL001328-RA	19.9775	29.1959	34.5287	1.90219	1.37221	11.9064	20.863	11.231	17.402	12.4776	11.8168	2.662
AAEL001329-RB	7.89808	7.68314	4.01496	1.90219	5.48885	1.9844	8.3452	14.6867	11.6013	8.31842	4.29701	2.662
AAEL001331-RA	207.208	133.687	154.71	407.069	292.281	275.832	164.818	184.879	131.482	243.314	216.999	222.277
AAEL001332-RA	379.108	381.596	414.076	292.938	338.936	331.395	427.691	501.075	444.718	267.229	344.835	258.214
AAEL001333-RA	0.929186	0.512209	1.33832	7.60877	2.74442	1.9844	0	0	0	1.0398	2.14851	9.31701
AAEL001334-RA	180.262	239.202	207.172	163.589	238.765	226.222	198.198	330.018	228.16	223.557	212.702	226.27
AAEL001336-RA	714.079	554.723	588.593	760.877	650.428	740.182	503.841	573.644	589.735	624.921	654.22	593.627
AAEL001339-RA	758.68	664.848	709.577	481.255	665.523	702.478	726.032	869.969	707.682	615.563	683.225	677.48
AAEL001340-RA	4.18134	3.07326	2.40898	1.90219	1.37221	0	2.0863	6.91137	5.80067	7.27861	0	6.65501
AAEL001341-RA	275.039	158.785	146.948	241.579	236.02	252.019	211.759	238.442	257.163	161.169	156.841	138.424
AAEL001342-RA	2.78756	3.07326	3.21197	1.90219	2.74442	1.9844	0	0.863922	1.93356	4.15921	2.14851	2.662
AAEL001344-RA	29.734	24.0738	26.7664	20.9241	43.9108	39.688	44.8554	25.9177	30.9369	42.6319	25.7821	58.5641
AAEL001345-RA	10.221	3.58546	5.08562	9.51097	1.37221	7.93761	5.21575	5.18353	9.66779	7.27861	5.37126	9.31701
AAEL001346-RA	5.57512	1.53663	2.67664	1.90219	5.48885	0	7.30205	5.18353	1.93356	3.11941	3.22276	1.331
AAEL001346-RB	13.0086	9.21977	8.56525	9.51097	15.0943	41.6724	2.0863	8.63922	7.73423	22.8756	7.51977	11.979
AAEL001349-RA	84.5559	85.5389	101.712	119.838	69.9828	91.2825	70.9342	57.0188	67.6745	64.4677	108.5	86.5151
AAEL001350-RA	0.464593	2.56105	2.67664	3.80439	0	0	0	0	1.93356	0	1.07425	0
AAEL001350-RB	3.71674	10.7564	10.7066	3.80439	2.74442	1.9844	6.2589	6.04745	5.80067	5.19901	5.37126	3.99301
AAEL001351-RA	592.356	476.867	713.86	545.929	463.807	650.884	457.943	451.831	500.791	536.538	572.577	499.126
AAEL001352-RA	1133.14	1292.3	1423.44	905.444	972.898	758.041	1901.66	1337.35	1910.36	1158.34	1269.77	1010.23
AAEL001354-RA	227.186	215.64	239.827	359.514	296.398	321.473	203.414	272.999	245.562	286.985	236.336	275.517
AAEL001355-RA	20.9067	8.19535	17.1305	11.4132	8.23327	11.9064	12.5178	15.5506	9.66779	10.398	25.7821	19.965
AAEL001356-RA	1822.13	1138.13	1446.19	2240.78	2361.58	2514.24	1698.25	1667.37	1912.29	2034.89	1590.97	2413.11
AAEL001356-RC	79.91	85.0267	77.6226	102.718	101.544	55.5632	94.9266	52.6992	102.479	65.5075	74.1235	97.1631
AAEL001357-RA	1070.42	972.173	1151.22	703.811	964.665	732.244	1529.26	1663.91	1365.09	566.692	941.046	871.806
AAEL001358-RA	32.5215	15.8785	17.9335	38.0439	19.211	41.6724	10.4315	23.3259	19.3356	61.3483	35.4503	47.9161
AAEL001359-RA	360.06	404.645	335.651	329.079	322.47	339.333	409.958	424.186	456.32	324.418	291.123	290.158
AAEL001360-RA	0.464593	1.53663	0.535328	1.90219	0	1.9844	2.0863	1.72784	0	1.0398	1.07425	0
AAEL001361-RF	5.57512	7.68314	6.42394	1.90219	4.11663	1.9844	10.4315	7.7753	5.80067	10.398	6.44552	5.32401
AAEL001361-RG	0.464593	3.58546	2.40898	1.90219	1.37221	1.9844	1.04315	0.863922	3.86712	3.11941	1.07425	2.662
AAEL001363-RA	102.675	106.027	85.3848	131.251	91.9382	113.111	92.8403	131.316	56.0732	80.0648	91.3115	69.2121
AAEL001364-RC	4.64593	5.12209	0.802992	66.5768	0	1.9844	4.1726	3.45569	1.93356	7.27861	4.29701	9.31701
AAEL001366-RA	87.8081	93.7343	83.7788	98.914	83.7049	128.986	106.401	152.05	102.479	74.8658	80.569	78.5291
AAEL001368-RA	283.402	188.493	148.554	479.353	452.83	656.837	225.32	214.253	247.495	565.652	203.034	420.597
AAEL001370-RA	141.701	141.882	81.3699	85.5987	109.777	109.142	99.0992	55.291	119.881	92.5424	112.797	99.8251
AAEL001371-RA	563.087	416.938	475.104	515.494	579.073	555.632	500.712	626.343	427.316	406.563	458.706	425.921
AAEL001372-RA	6.03971	8.19535	10.9742	0	1.37221	0	9.38834	0.863922	9.66779	4.15921	5.37126	10.648
AAEL001372-RB	6.9689	4.60988	13.1155	1.90219	0	0	14.6041	2.59177	11.6013	3.11941	4.29701	13.31
AAEL001372-RC	0.929186	0.512209	1.60598	0	0	0	4.1726	0.863922	3.86712	0	1.07425	1.331
AAEL001373-RB	33.9153	20.4884	14.4539	36.1417	34.3053	39.688	15.6472	16.4145	7.73423	25.9951	21.4851	23.958
AAEL001374-RB	3.71674	2.04884	3.21197	0	2.74442	1.9844	1.04315	2.59177	0	5.19901	2.14851	7.98601
AAEL001378-RA	18.1191	35.3424	32.655	13.3154	17.8387	9.92201	49.028	41.4682	50.2725	27.0349	26.8563	22.627
AAEL001378-RB	1.39378	1.53663	1.60598	1.90219	5.48885	0	2.0863	0	0	4.15921	2.14851	3.99301
AAEL001379-RA	916.177	1081.27	998.119	1221.21	1167.75	1025.94	1001.42	1001.29	1020.92	1347.58	1079.62	1227.18
AAEL001381-RA	410.236	585.455	692.714	445.113	456.946	293.691	484.021	491.571	537.529	459.593	464.077	491.14
AAEL001382-RB	464.128	417.963	429.868	378.536	330.703	555.632	409.958	514.033	456.32	296.344	339.464	280.841
AAEL001385-RA	79.91	45.0744	59.9567	81.7943	64.4939	73.4228	63.6321	63.9302	52.2061	49.9105	48.3414	39.9301
AAEL001385-RB	0	2.04884	1.60598	5.70658	1.37221	5.9532	0	0.863922	3.86712	2.0796	1.07425	5.32401
AAEL001387-RI	0	0.512209	1.33832	1.90219	1.37221	0	6.2589	0	0	4.15921	0	0
AAEL001389-RA	17.6545	24.0738	17.1305	26.6307	39.7941	25.7972	31.2945	10.3671	19.3356	44.7115	30.0791	13.31
AAEL001389-RE	2.32297	3.07326	2.67664	1.90219	1.37221	1.9844	1.04315	0	3.86712	4.15921	0	5.32401
AAEL001390-RA	683.416	661.262	1061.82	2023.93	1359.86	1599.43	307.729	119.221	431.183	1510.83	1250.43	2463.68
AAEL001391-RA	26.0172	18.4395	10.4389	77.9899	8.23327	53.5788	15.6472	18.1424	3.86712	33.2737	18.2623	19.965
AAEL001392-RB	10.6856	3.07326	12.3125	45.6526	1.37221	3.9688	6.2589	6.91137	27.0698	6.23881	27.9306	3.99301
AAEL001394-RA	478.066	368.791	269.538	680.985	514.579	488.163	380.75	427.641	332.572	483.508	367.395	541.718
AAEL001395-RB	520.344	433.841	434.151	332.884	496.741	577.461	561.214	590.059	541.396	381.607	416.81	364.694
AAEL001396-RA	37.1674	187.981	197.804	55.1636	50.7718	23.8128	65.7184	26.7816	98.6114	25.9951	38.6731	75.8671
AAEL001397-RA	628.13	621.31	687.361	348.101	428.13	271.863	445.425	366.303	460.187	412.801	544.646	416.604
AAEL001399-RA	546.361	551.137	517.662	429.896	461.063	565.554	694.738	729.15	645.808	416.961	600.507	460.527
AAEL001400-RA	6.9689	5.12209	6.95926	13.3154	9.60548	7.93761	5.21575	8.63922	3.86712	12.4776	10.7425	3.99301
AAEL001401-RA	545.432	327.814	918.891	41.8482	90.566	172.643	595.638	318.787	465.987	367.05	502.75	310.123
AAEL001402-RA	829.299	316.545	796.3	157.882	271.698	130.97	1024.37	584.875	1175.6	408.642	704.71	331.419
AAEL001403-RA	23.2297	13.3174	16.3275	22.8263	21.9554	23.8128	23.9924	12.9588	9.66779	28.0747	35.4503	25.289
AAEL001403-RB	3.25215	0.512209	1.87365	3.80439	0	1.9844	2.0863	0.863922	1.93356	7.27861	3.22276	2.662
AAEL001405-RA	288.512	243.299	226.444	294.84	271.698	335.364	251.399	340.385	235.894	248.513	215.925	218.284
AAEL001407-RA	145.418	151.614	129.817	117.936	119.382	140.892	122.048	155.506	145.017	91.5026	145.024	99.8251
AAEL001410-RA	415.811	503.502	553.529	329.079	363.636	289.723	456.899	503.666	454.386	341.055	357.726	330.088
AAEL001411-RA	4693.32	4262.6	4421.27	5428.86	5136.19	4429.18	5598.58	4216.8	4735.28	5248.92	5481.91	5518.33
AAEL001412-RB	277.827	182.346	170.502	233.97	315.609	416.724	262.874	252.265	262.964	264.11	298.642	218.284
AAEL001416-RA	8.36267	14.3419	16.3275	3.80439	8.23327	0	11.4746	13.8227	9.66779	6.23881	10.7425	13.31
AAEL001416-RB	5.11052	7.17093	9.90357	3.80439	2.74442	0	7.30205	4.31961	11.6013	7.27861	2.14851	7.98601
AAEL001417-RA	61.7909	33.2936	55.4064	9.51097	20.5832	27.7816	45.8986	41.4682	46.4054	21.8358	39.7474	17.303
AAEL001420-RA	1705.99	2285.48	3937.07	365.221	525.557	462.365	2921.86	1512.73	3031.82	1623.13	1737.07	964.976
AAEL001421-RA	1.39378	1.53663	1.60598	0	1.37221	0	2.0863	0	0	1.0398	0	0
AAEL001421-RB	1.39378	5.12209	2.9443	0	0	1.9844	5.21575	0	0	1.0398	2.14851	2.662
AAEL001422-RA	236.942	242.275	288.542	211.143	207.204	295.676	214.889	260.904	189.489	230.836	232.039	170.368
AAEL001423-RA	68.7598	58.3918	53.2651	62.7724	54.8885	17.8596	75.1068	79.4808	87.0101	53.0299	79.4947	55.9021
AAEL001423-RB	10.6856	7.68314	12.5802	5.70658	13.7221	3.9688	30.2513	13.8227	11.6013	12.4776	9.66828	18.634
AAEL001424-RB	126.834	144.443	139.988	163.589	148.199	202.409	136.653	187.471	156.618	162.209	146.098	119.79
AAEL001425-RA	115.219	141.37	119.913	125.545	133.105	154.783	164.818	209.069	119.881	91.5026	132.133	73.2051
AAEL001426-RA	60.3971	24.586	25.4281	17.1197	37.0497	45.6412	41.726	25.9177	42.5383	15.597	15.0395	14.641
AAEL001426-RB	8.82727	4.60988	2.67664	3.80439	6.86106	5.9532	4.1726	2.59177	5.80067	3.11941	1.07425	2.662
AAEL001427-RA	90.5956	169.541	186.026	152.175	122.127	168.674	76.1499	80.3447	69.6081	59.2687	65.5294	49.2471
AAEL001428-RB	27.8756	19.4639	16.5952	32.3373	48.0274	39.688	12.5178	13.8227	9.66779	36.3931	19.3366	23.958
AAEL001432-RA	2178.94	2084.18	1878.73	2663.07	2760.89	2093.54	2646.47	2937.33	2372.48	2072.33	2445	2313.28
AAEL001433-RD	7.89808	10.7564	22.2161	9.51097	5.48885	0	6.2589	2.59177	3.86712	24.9553	15.0395	19.965
AAEL001434-RF	2.78756	5.6343	7.76226	15.2175	9.60548	1.9844	9.38834	0.863922	3.86712	7.27861	3.22276	5.32401
AAEL001434-RI	0.929186	3.07326	1.07066	3.80439	2.74442	0	2.0863	0	3.86712	4.15921	2.14851	0
AAEL001434-RN	0.929186	1.02442	2.40898	1.90219	0	0	4.1726	0	1.93356	1.0398	1.07425	0
AAEL001435-RA	33.4507	10.2442	35.5993	5.70658	4.11663	5.9532	10.4315	5.18353	19.3356	25.9951	27.9306	13.31
AAEL001438-RA	56.2158	35.8546	40.1496	60.8702	93.3104	83.3449	67.8047	43.1961	42.5383	60.3085	53.7126	75.8671
AAEL001439-RA	377.714	315.009	389.986	437.504	388.336	541.742	385.965	438.872	378.977	369.13	422.181	421.928
AAEL001442-RB	2.32297	0	0.535328	0	1.37221	0	3.12945	1.72784	0	0	0	0
AAEL001442-RG	0.464593	7.17093	5.35328	7.60877	8.23327	1.9844	9.38834	12.0949	5.80067	1.0398	5.37126	3.99301
AAEL001444-RB	10.6856	13.3174	7.76226	19.0219	12.3499	9.92201	6.2589	12.0949	11.6013	20.796	15.0395	10.648
AAEL001446-RD	6.5043	9.21977	6.42394	3.80439	5.48885	1.9844	6.2589	6.04745	7.73423	7.27861	3.22276	5.32401
AAEL001446-RI	5.11052	3.58546	4.55029	0	0	0	2.0863	1.72784	3.86712	7.27861	7.51977	7.98601
AAEL001448-RA	1.39378	3.07326	5.08562	0	0	0	3.12945	0.863922	3.86712	2.0796	4.29701	6.65501
AAEL001448-RB	1.85837	2.56105	3.47963	0	2.74442	0	0	0.863922	11.6013	3.11941	3.22276	1.331
AAEL001448-RD	1.39378	8.19535	6.95926	1.90219	2.74442	1.9844	2.0863	2.59177	3.86712	5.19901	3.22276	6.65501
AAEL001448-RE	3.71674	1.53663	1.60598	1.90219	0	0	2.0863	1.72784	1.93356	0	3.22276	1.331
AAEL001448-RF	0.929186	2.04884	3.47963	0	1.37221	0	5.21575	2.59177	1.93356	1.0398	5.37126	3.99301
AAEL001448-RI	32.5215	30.7326	25.1604	15.2175	13.7221	3.9688	25.0356	32.829	46.4054	13.5174	10.7425	19.965
AAEL001449-RA	10.6856	8.70756	6.42394	15.2175	6.86106	3.9688	5.21575	15.5506	5.80067	9.35822	0	6.65501
AAEL001451-RA	163.537	121.394	104.389	211.143	150.943	255.988	124.135	136.5	133.415	178.846	109.574	141.086
AAEL001452-RA	1.85837	0.512209	1.60598	1.90219	0	0	0	0.863922	0	0	0	0
AAEL001455-RE	1.39378	1.53663	2.67664	0	1.37221	1.9844	0	0	0	2.0796	3.22276	0
AAEL001457-RA	223.934	135.223	105.192	355.71	279.931	539.757	109.531	124.405	141.15	448.155	142.876	270.193
AAEL001458-RB	26.4818	31.2448	20.8778	11.4132	9.60548	13.8908	39.6397	33.6929	36.7376	10.398	11.8168	14.641
AAEL001463-RA	4.64593	8.70756	9.36824	9.51097	2.74442	7.93761	1.04315	3.45569	1.93356	6.23881	11.8168	3.99301
AAEL001464-RD	0.929186	0.512209	3.21197	0	2.74442	0	1.04315	0.863922	0	7.27861	2.14851	0
AAEL001472-RA	274.574	361.62	346.625	308.155	329.331	208.362	415.173	496.755	365.442	312.98	326.573	307.461
AAEL001473-RC	32.0569	30.7326	30.7814	22.8263	23.3276	9.92201	30.2513	23.3259	27.0698	19.7562	19.3366	17.303
AAEL001473-RD	0	1.02442	0.802992	0	0	0	3.12945	1.72784	0	0	1.07425	2.662
AAEL001473-RE	13.9378	15.8785	9.90357	34.2395	37.0497	23.8128	10.4315	10.3671	13.5349	32.2339	10.7425	31.944
AAEL001474-RA	12.544	5.6343	7.76226	15.2175	28.8164	41.6724	3.12945	5.18353	3.86712	31.1941	9.66828	27.951
AAEL001475-RA	8.36267	9.21977	10.4389	3.80439	8.23327	5.9532	6.2589	10.3671	7.73423	9.35822	20.4108	10.648
AAEL001476-RA	32.9861	30.7326	33.7257	17.1197	10.9777	3.9688	22.9493	18.1424	19.3356	14.5572	18.2623	15.972
AAEL001476-RB	2.32297	1.02442	1.33832	1.90219	0	1.9844	0	0	1.93356	1.0398	1.07425	0
AAEL001476-RD	0.464593	0	1.33832	0	0	1.9844	0	0	0	9.35822	4.29701	3.99301
AAEL001478-RB	113.825	236.641	199.677	192.121	167.41	43.6568	149.17	89.8479	162.419	224.597	187.994	294.151
AAEL001479-RA	1507.14	1460.82	1586.98	1531.27	1501.2	1537.91	1253.87	1250.96	1241.34	1265.44	1470.65	1460.11
AAEL001480-RA	1.85837	0.512209	0.535328	1.90219	2.74442	1.9844	1.04315	1.72784	3.86712	1.0398	0	3.99301
AAEL001480-RB	16.2608	39.4401	32.1197	9.51097	9.60548	5.9532	20.863	22.462	44.4718	24.9553	10.7425	19.965
AAEL001483-RA	2.78756	0.512209	2.67664	11.4132	2.74442	3.9688	3.12945	0.863922	1.93356	7.27861	2.14851	5.32401
AAEL001484-RC	3.71674	7.17093	11.5096	3.80439	1.37221	1.9844	9.38834	0.863922	9.66779	12.4776	8.59402	13.31
AAEL001484-RD	3.71674	6.65872	12.8479	5.70658	1.37221	3.9688	10.4315	2.59177	9.66779	11.4378	8.59402	11.979
AAEL001485-RA	113.361	40.4645	201.551	7.60877	10.9777	15.8752	25.0356	19.0063	50.2725	17.6766	49.4156	14.641
AAEL001490-RA	511.982	417.45	966.802	378.536	547.512	654.852	197.155	199.566	481.456	856.797	1810.12	1239.16
AAEL001491-RA	15.7962	26.6349	14.4539	20.9241	2.74442	97.2357	11.4746	19.8702	17.402	11.4378	7.51977	3.99301
AAEL001493-RD	0.464593	0.512209	0	1.90219	0	0	0	0	3.86712	5.19901	0	3.99301
AAEL001495-RA	3975.52	2870.42	2915.13	2332.09	2515.26	2129.26	4191.37	3844.45	3348.92	1962.11	2570.69	2767.15
AAEL001496-RA	14.867	9.73197	12.3125	28.5329	23.3276	31.7504	14.6041	15.5506	9.66779	32.2339	19.3366	25.289
AAEL001496-RB	1096.44	1077.18	926.117	777.997	979.759	940.606	1273.69	1561.11	1243.28	691.468	871.219	720.072
AAEL001497-RA	283.402	434.866	412.47	272.014	386.964	347.27	534.093	452.695	465.987	384.727	465.152	460.527
AAEL001498-RB	4.18134	8.19535	9.6359	17.1197	2.74442	1.9844	5.21575	3.45569	0	4.15921	3.22276	2.662
AAEL001500-RA	117.542	90.1488	75.2136	102.718	153.688	103.189	92.8403	88.9839	52.2061	145.572	120.316	103.818
AAEL001501-RA	289.906	261.739	276.765	272.014	278.559	484.194	240.968	319.651	282.299	283.866	272.86	222.277
AAEL001503-RC	43.2072	256.105	131.691	275.818	329.331	27.7816	211.759	10.3671	108.279	137.254	162.212	350.053
AAEL001505-RA	211.854	200.274	220.287	203.535	182.504	166.69	176.292	211.661	216.558	221.478	185.846	248.897
AAEL001506-RA	911.996	962.441	820.123	719.029	761.577	974.341	1159.98	1137.78	1419.23	558.374	812.135	741.368
AAEL001507-RA	365.635	455.354	419.429	403.265	513.207	418.709	389.095	414.682	394.446	445.035	360.949	435.238
AAEL001508-RA	11.6148	7.17093	25.1604	11.4132	20.5832	7.93761	21.9061	11.231	25.1363	7.27861	21.4851	9.31701
AAEL001509-RB	32.5215	34.318	42.8262	43.7504	48.0274	39.688	29.2082	24.1898	23.2027	36.3931	39.7474	31.944
AAEL001509-RC	1.39378	2.56105	1.33832	7.60877	5.48885	0	3.12945	0	0	1.0398	2.14851	3.99301
AAEL001511-RA	2008.44	2438.63	3215.18	888.324	1472.38	1704.6	1932.96	2369.74	1873.62	1917.4	1798.3	2378.5
AAEL001513-RA	25.5526	16.9029	20.3425	28.5329	23.3276	23.8128	21.9061	27.6455	19.3356	36.3931	23.6336	22.627
AAEL001515-RA	213.248	234.08	226.176	180.708	186.621	174.627	233.665	349.888	233.96	158.05	199.811	174.361
AAEL001516-RD	41.3488	32.7814	20.8778	58.968	78.2161	77.3916	23.9924	45.7879	27.0698	82.1444	35.4503	55.9021
AAEL001517-RA	10.221	12.293	10.1712	1.90219	0	5.9532	3.12945	0.863922	1.93356	34.3135	23.6336	27.951
AAEL001518-RB	4.18134	3.07326	1.87365	0	0	0	1.04315	0.863922	1.93356	1.0398	3.22276	0
AAEL001519-RB	48.7823	59.9285	73.3399	77.9899	53.5162	67.4696	53.2006	60.4745	36.7376	50.9503	46.1929	46.5851
AAEL001520-RA	1103.87	1165.28	1146.14	886.422	1202.06	976.325	1394.69	1611.21	1119.53	704.986	1093.59	846.517
AAEL001526-RD	0.464593	1.53663	1.33832	0	0	0	1.04315	0	0	2.0796	0	0
AAEL001526-RE	1.85837	2.04884	3.21197	3.80439	2.74442	0	1.04315	0.863922	0	0	4.29701	1.331
AAEL001526-RH	1.39378	1.53663	3.21197	0	1.37221	0	4.1726	2.59177	1.93356	2.0796	2.14851	2.662
AAEL001526-RN	98.9583	108.076	151.765	60.8702	87.8215	103.189	117.876	146.003	139.216	97.7414	103.128	75.8671
AAEL001526-RP	0.929186	0.512209	1.33832	0	1.37221	0	0	0.863922	0	1.0398	1.07425	3.99301
AAEL001526-RR	1.85837	2.04884	1.87365	0	1.37221	0	3.12945	0	1.93356	1.0398	1.07425	0
AAEL001532-RA	9.29186	16.9029	51.6592	11.4132	4.11663	0	15.6472	8.63922	5.80067	8.31842	15.0395	13.31
AAEL001532-RB	2.32297	8.70756	13.9185	1.90219	2.74442	1.9844	3.12945	1.72784	13.5349	7.27861	10.7425	3.99301
AAEL001532-RC	0	1.02442	0.535328	0	0	0	2.0863	0.863922	3.86712	1.0398	0	2.662
AAEL001532-RD	2.32297	0.512209	2.9443	0	1.37221	0	1.04315	0.863922	1.93356	5.19901	4.29701	1.331
AAEL001532-RH	2.78756	6.65872	6.15627	13.3154	2.74442	3.9688	4.1726	0.863922	0	5.19901	5.37126	3.99301
AAEL001533-RA	10.6856	34.8302	23.0191	9.51097	16.4665	7.93761	4.1726	1.72784	5.80067	6.23881	10.7425	6.65501
AAEL001536-RB	15.7962	31.757	23.5544	20.9241	26.072	11.9064	5.21575	43.1961	36.7376	16.6368	35.4503	19.965
AAEL001540-RB	1564.75	1515.63	1602.24	1247.84	1715.26	1363.28	2104.03	1758.08	1746	1232.17	1541.55	1573.24
AAEL001541-RA	23.6942	28.6837	35.064	20.9241	21.9554	7.93761	22.9493	18.1424	9.66779	25.9951	18.2623	27.951
AAEL001541-RB	1.85837	1.02442	1.07066	0	2.74442	0	1.04315	1.72784	1.93356	0	2.14851	1.331
AAEL001544-RB	79.4454	45.0744	62.901	83.6965	63.1217	91.2825	76.1499	72.5694	34.804	72.7861	52.6384	51.9091
AAEL001545-RD	2.78756	2.56105	3.47963	5.70658	2.74442	3.9688	4.1726	3.45569	0	3.11941	4.29701	0
AAEL001548-RA	313.136	169.541	203.157	526.907	474.785	484.194	140.825	134.772	137.283	452.314	496.305	420.597
AAEL001549-RE	2.32297	2.04884	3.21197	0	0	0	0	0	0	3.11941	3.22276	0
AAEL001551-RD	13.4732	6.65872	11.2419	0	5.48885	27.7816	6.2589	6.91137	5.80067	10.398	9.66828	10.648
AAEL001552-RB	3.71674	0	1.07066	3.80439	6.86106	1.9844	7.30205	0.863922	3.86712	2.0796	2.14851	5.32401
AAEL001553-RA	12.0794	5.12209	7.22693	0	5.48885	13.8908	5.21575	4.31961	0	5.19901	5.37126	10.648
AAEL001554-RB	3.25215	3.07326	2.40898	5.70658	9.60548	5.9532	4.1726	6.04745	1.93356	3.11941	2.14851	0
AAEL001556-RA	2.32297	1.02442	0.802992	1.90219	0	0	2.0863	0.863922	0	0	0	0
AAEL001556-RC	52.0344	32.2692	37.2053	74.1855	104.288	109.142	58.4164	56.1549	15.4685	51.9901	62.3067	62.5571
AAEL001557-RD	0.464593	3.07326	0.802992	1.90219	0	0	6.2589	3.45569	9.66779	0	0	0
AAEL001557-RH	0.929186	0.512209	0.535328	1.90219	4.11663	0	3.12945	0.863922	1.93356	1.0398	1.07425	0
AAEL001559-RA	115.684	207.957	171.305	121.74	234.648	127.002	348.412	316.195	253.296	141.413	254.598	239.58
AAEL001561-RE	8.36267	7.17093	5.62094	7.60877	6.86106	1.9844	8.3452	4.31961	15.4685	2.0796	2.14851	9.31701
AAEL001561-RF	1.85837	3.07326	0.535328	0	1.37221	3.9688	2.0863	0	3.86712	1.0398	1.07425	0
AAEL001561-RG	1.39378	2.04884	4.55029	5.70658	0	0	3.12945	2.59177	0	0	1.07425	1.331
AAEL001561-RH	3.25215	0	1.60598	5.70658	2.74442	0	5.21575	1.72784	0	0	2.14851	2.662
AAEL001561-RI	5.11052	16.3907	17.1305	13.3154	5.48885	3.9688	5.21575	9.50314	5.80067	30.1543	13.9653	9.31701
AAEL001561-RK	1.39378	4.09767	2.14131	1.90219	4.11663	0	1.04315	2.59177	0	2.0796	1.07425	3.99301
AAEL001561-RL	60.8617	36.3669	37.473	28.5329	16.4665	13.8908	26.0787	14.6867	32.8705	11.4378	32.2276	14.641
AAEL001561-RM	6.9689	7.68314	10.9742	3.80439	6.86106	7.93761	10.4315	6.91137	9.66779	9.35822	7.51977	3.99301
AAEL001561-RN	6.03971	0.512209	2.14131	3.80439	0	1.9844	2.0863	4.31961	1.93356	1.0398	1.07425	1.331
AAEL001562-RA	263.424	301.691	312.899	272.014	323.842	242.097	353.628	323.971	353.841	329.617	272.86	310.123
AAEL001564-RB	2.32297	1.53663	3.47963	0	2.74442	0	10.4315	3.45569	3.86712	2.0796	5.37126	1.331
AAEL001564-RD	109.644	120.881	129.549	62.7724	105.66	63.5008	143.955	89.8479	129.548	108.139	123.539	109.142
AAEL001565-RA	124.046	60.4407	57.8154	157.882	115.266	146.846	84.4951	75.1612	65.741	139.333	96.6828	126.445
AAEL001566-RA	110.573	75.807	124.731	97.0118	59.0051	63.5008	76.1499	104.535	77.3423	97.7414	161.138	95.8321
AAEL001569-RA	76.1933	89.1244	65.5777	136.958	104.288	210.347	99.0992	118.357	73.4752	91.5026	93.46	71.8741
AAEL001569-RB	0.929186	2.04884	0.267664	7.60877	0	0	1.04315	0	1.93356	0	0	1.331
AAEL001570-RB	0	0.512209	1.60598	1.90219	0	0	0	0.863922	0	4.15921	3.22276	0
AAEL001570-RC	3.25215	0.512209	0	0	0	0	0	0	3.86712	0	3.22276	0
AAEL001573-RA	157.032	134.711	266.861	182.611	178.387	226.222	154.386	222.892	164.352	136.214	211.628	175.692
AAEL001575-RA	9.29186	7.17093	5.08562	11.4132	5.48885	21.8284	12.5178	6.04745	17.402	5.19901	10.7425	43.9231
AAEL001577-RA	3385.02	4189.87	3516.84	6629.14	6250.42	4974.89	1491.7	2504.51	899.104	4564.73	2414.92	5316.02
AAEL001580-RA	289.906	279.666	295.769	232.068	236.02	252.019	371.361	447.511	340.306	169.488	293.271	194.326
AAEL001581-RA	633.24	614.139	644.803	599.191	588.679	484.194	550.783	581.419	593.602	431.518	464.077	537.725
AAEL001583-RB	5.57512	8.70756	6.95926	7.60877	6.86106	1.9844	2.0863	7.7753	3.86712	5.19901	11.8168	9.31701
AAEL001583-RC	14.4024	19.4639	36.4023	7.60877	12.3499	9.92201	17.7335	3.45569	15.4685	25.9951	25.7821	22.627
AAEL001583-RE	0	2.56105	2.40898	0	0	0	2.0863	0	1.93356	1.0398	2.14851	1.331
AAEL001583-RF	4.64593	2.04884	2.40898	3.80439	1.37221	5.9532	2.0863	4.31961	1.93356	5.19901	5.37126	2.662
AAEL001586-RD	7.89808	2.56105	5.88861	3.80439	0	5.9532	3.12945	0	9.66779	5.19901	8.59402	11.979
AAEL001586-RE	0.929186	1.02442	0.802992	0	2.74442	0	1.04315	0	0	0	2.14851	2.662
AAEL001587-RB	307.561	283.252	298.981	317.666	293.653	315.52	406.828	425.05	355.775	291.145	279.306	288.827
AAEL001588-RA	1626.54	1586.31	1570.92	1653.01	1982.85	1700.63	2104.03	2156.35	1568.12	1192.65	1508.25	1380.25
AAEL001591-RB	182.585	139.833	164.078	171.197	182.504	202.409	244.097	275.591	212.691	145.572	147.173	161.051
AAEL001593-RA	4.18134	3.58546	4.81795	11.4132	5.48885	17.8596	5.21575	6.04745	1.93356	12.4776	6.44552	11.979
AAEL001593-RD	543.109	258.666	615.627	633.43	875.471	1581.57	315.031	300.645	423.449	1387.1	1705.91	1225.85
AAEL001593-RE	15.3316	25.0983	16.8628	47.5548	38.4219	71.4384	17.7335	27.6455	9.66779	47.8309	12.891	49.2471
AAEL001594-RA	265.747	259.178	368.573	112.229	167.41	228.206	109.531	88.9839	160.485	179.886	98.8313	171.699
AAEL001595-RD	1.39378	0	1.07066	1.90219	0	1.9844	2.0863	5.18353	0	1.0398	1.07425	0
AAEL001596-RA	242.982	224.86	202.354	393.754	316.981	283.769	237.838	301.509	199.156	226.677	220.222	271.524
AAEL001597-RA	26.9464	31.757	27.0341	45.6526	41.1663	39.688	44.8554	47.5157	48.3389	50.9503	36.5246	29.282
AAEL001601-RB	28.3402	18.4395	19.2718	36.1417	39.7941	33.7348	19.8198	29.3733	11.6013	22.8756	20.4108	30.613
AAEL001601-RC	3.71674	4.60988	1.87365	5.70658	2.74442	5.9532	5.21575	3.45569	0	3.11941	4.29701	5.32401
AAEL001604-RB	6.5043	7.68314	2.67664	3.80439	10.9777	0	1.04315	0	9.66779	7.27861	3.22276	7.98601
AAEL001604-RC	59.0033	137.784	184.956	106.523	78.2161	15.8752	125.178	51.8353	102.479	112.299	153.618	122.452
AAEL001605-RA	16.2608	26.1227	24.8928	13.3154	12.3499	17.8596	31.2945	22.462	23.2027	13.5174	16.1138	17.303
AAEL001605-RB	11.6148	13.8296	10.7066	9.51097	13.7221	1.9844	9.38834	6.91137	19.3356	8.31842	11.8168	18.634
AAEL001607-RA	0	2.04884	1.33832	0	0	0	1.04315	1.72784	0	1.0398	2.14851	0
AAEL001610-RA	105.463	118.833	85.3848	102.718	161.921	148.83	141.868	147.731	117.947	126.856	108.5	82.5221
AAEL001612-RA	206.279	344.205	301.657	127.447	212.693	142.877	316.074	276.455	386.712	163.249	227.742	195.657
AAEL001615-RA	242.982	233.567	192.718	272.014	259.348	349.255	238.881	346.433	232.027	199.642	232.039	251.559
AAEL001616-RC	13.0086	16.9029	26.2311	26.6307	23.3276	11.9064	30.2513	19.8702	23.2027	25.9951	16.1138	45.2541
AAEL001619-RA	388.864	282.227	289.077	311.96	311.492	410.771	369.275	422.458	388.645	206.921	306.162	202.312
AAEL001622-RA	0	5.6343	3.21197	3.80439	4.11663	0	2.0863	1.72784	3.86712	1.0398	8.59402	3.99301
AAEL001622-RB	4.18134	7.17093	6.6916	0	0	1.9844	2.0863	2.59177	3.86712	6.23881	3.22276	2.662
AAEL001623-RA	3408.72	3494.29	3511.48	2520.41	2865.18	2861.51	2641.25	3158.5	2430.48	2256.37	2293.53	2225.43
AAEL001624-RA	162.608	217.177	186.562	144.567	157.804	194.471	246.183	253.129	224.293	100.861	141.801	114.466
AAEL001625-RA	6.5043	10.2442	13.9185	7.60877	2.74442	9.92201	6.2589	6.91137	11.6013	25.9951	55.8612	11.979
AAEL001626-RA	198.381	313.984	316.647	228.263	279.931	162.721	486.108	544.271	261.03	233.955	339.464	258.214
AAEL001627-RA	159.82	215.64	207.707	228.263	329.331	246.066	282.693	225.484	206.891	247.473	220.222	276.848
AAEL001628-RA	90.131	118.833	111.348	123.643	131.732	138.908	111.617	122.677	92.8108	113.338	83.7917	123.783
AAEL001631-RA	88.2727	90.661	78.4256	85.5987	50.7718	91.2825	97.0129	85.5283	75.4088	57.1891	61.2324	57.2331
AAEL001632-RB	2.32297	1.02442	1.60598	0	1.37221	3.9688	1.04315	6.04745	0	0	4.29701	2.662
AAEL001635-RA	416.74	514.77	561.827	264.405	400.686	355.208	663.443	772.346	558.798	318.179	467.3	355.377
AAEL001636-RA	3214.05	2492.41	2830.81	2446.22	2465.86	2133.23	2912.47	2380.97	2838.46	2484.09	2795.21	2634.05
AAEL001637-RB	2.78756	1.02442	1.87365	1.90219	1.37221	0	1.04315	0	0	0	2.14851	0
AAEL001638-RA	213.248	228.958	224.838	209.241	200.343	196.456	238.881	296.325	222.359	221.478	190.143	186.34
AAEL001640-RA	1.39378	2.04884	3.7473	20.9241	2.74442	3.9688	7.30205	6.04745	0	1.0398	3.22276	3.99301
AAEL001641-RA	0	1.53663	4.01496	0	0	1.9844	4.1726	1.72784	0	0	2.14851	1.331
AAEL001641-RB	2.32297	2.56105	2.14131	5.70658	2.74442	1.9844	1.04315	0.863922	11.6013	5.19901	5.37126	3.99301
AAEL001642-RC	32.9861	38.4157	19.0041	28.5329	17.8387	23.8128	49.028	46.6518	36.7376	10.398	20.4108	14.641
AAEL001644-RA	45.0655	51.7331	43.0939	36.1417	37.0497	29.766	61.5458	68.2498	63.8074	21.8358	34.3761	43.9231
AAEL001645-RA	41.3488	42.0012	44.1646	55.1636	49.3996	83.3449	30.2513	47.5157	30.9369	83.1842	76.272	69.2121
AAEL001646-RC	0.464593	5.6343	2.14131	9.51097	13.7221	1.9844	1.04315	0.863922	7.73423	0	3.22276	1.331
AAEL001649-RA	213.713	196.688	204.763	285.329	252.487	250.035	204.457	242.762	174.02	236.035	250.301	227.601
AAEL001650-RA	68.2952	58.9041	40.6849	13.3154	1.37221	1.9844	35.4671	29.3733	21.2691	3.11941	20.4108	37.268
AAEL001651-RA	6.5043	7.17093	6.15627	11.4132	9.60548	17.8596	13.5609	11.231	23.2027	4.15921	6.44552	11.979
AAEL001651-RC	33.4507	35.8546	27.8371	36.1417	35.6775	21.8284	16.6904	34.5569	29.0034	30.1543	35.4503	34.606
AAEL001651-RD	0.929186	1.02442	4.01496	0	0	1.9844	3.12945	0.863922	0	2.0796	3.22276	1.331
AAEL001652-RB	34.8445	23.5616	21.1455	38.0439	45.283	61.5164	41.726	16.4145	13.5349	43.6717	42.9701	42.5921
AAEL001653-RA	65.5076	81.4413	64.7747	76.0877	69.9828	127.002	81.3657	69.9777	79.2759	91.5026	78.4205	58.5641
AAEL001654-RA	0.464593	3.58546	1.60598	0	0	0	2.0863	0	1.93356	0	1.07425	0
AAEL001655-RA	872.041	846.682	900.154	547.832	584.562	444.506	1072.36	920.941	933.908	562.533	838.992	734.713
AAEL001656-RA	4.18134	13.3174	10.7066	22.8263	34.3053	0	7.30205	1.72784	1.93356	14.5572	6.44552	21.296
AAEL001656-RB	24.6234	49.1721	49.7855	11.4132	16.4665	3.9688	23.9924	44.06	46.4054	32.2339	22.5593	14.641
AAEL001657-RB	195.129	160.321	177.997	157.882	159.177	196.456	200.285	166.737	162.419	251.632	199.811	226.27
AAEL001658-RA	9.75645	2.04884	16.8628	7.60877	13.7221	3.9688	5.21575	5.18353	1.93356	5.19901	20.4108	5.32401
AAEL001666-RA	1337.1	2008.37	2311.28	844.574	1730.36	982.279	3579.05	3852.23	2565.83	1043.96	2244.11	1377.59
AAEL001667-RA	171.899	108.588	218.949	901.64	174.271	535.788	216.975	438.008	114.08	71.7463	207.331	113.135
AAEL001670-RA	219.288	277.617	231.262	272.014	289.537	303.613	259.744	282.502	212.691	255.791	296.494	250.228
AAEL001671-RA	19.0483	10.2442	14.7215	11.4132	16.4665	15.8752	12.5178	6.91137	11.6013	34.3135	26.8563	18.634
AAEL001672-RB	7.43349	8.70756	3.47963	1.90219	2.74442	15.8752	3.12945	1.72784	15.4685	3.11941	4.29701	10.648
AAEL001673-RA	11980	9481.5	9351.91	24922.5	21462.8	17817.9	10961.4	13695.8	12001.6	31056.8	20386.1	29384.5
AAEL001677-RA	30.6631	2.04884	78.6932	32.3373	28.8164	27.7816	3.12945	3.45569	102.479	47.8309	127.836	26.62
AAEL001680-RB	48.7823	33.8058	40.1496	138.86	54.8885	89.2981	114.746	47.5157	94.7443	191.324	98.8313	65.2191
AAEL001682-RA	0.929186	2.04884	2.67664	1.90219	6.86106	1.9844	2.0863	2.59177	0	3.11941	6.44552	1.331
AAEL001683-RA	13.0086	6.14651	66.916	7.60877	9.60548	9.92201	1.04315	1.72784	42.5383	32.2339	66.6037	6.65501
AAEL001686-RA	24.6234	38.9279	31.049	55.1636	28.8164	53.5788	22.9493	40.6043	11.6013	37.4329	21.4851	15.972
AAEL001687-RA	30.1985	29.1959	44.6999	36.1417	21.9554	37.7036	25.0356	35.4208	13.5349	25.9951	52.6384	38.5991
AAEL001688-RA	0.929186	1.53663	0.267664	0	0	0	5.21575	1.72784	3.86712	0	1.07425	2.662
AAEL001690-RA	15.3316	15.8785	2.67664	34.2395	312.864	51.5944	95.9697	37.1486	61.8738	42.6319	557.537	103.818
AAEL001691-RA	172.364	249.958	228.317	136.958	189.365	148.83	228.45	343.841	166.286	117.498	242.781	130.438
AAEL001693-RA	72.0119	65.0506	46.3059	167.393	282.676	115.095	127.264	146.867	79.2759	113.338	306.162	212.96
AAEL001694-RA	2.32297	3.07326	4.81795	3.80439	6.86106	7.93761	2.0863	6.04745	9.66779	6.23881	5.37126	3.99301
AAEL001697-RB	9.75645	11.2686	10.1712	5.70658	8.23327	19.844	21.9061	16.4145	13.5349	6.23881	5.37126	6.65501
AAEL001698-RA	9.29186	17.4151	13.3832	7.60877	8.23327	1.9844	11.4746	8.63922	9.66779	11.4378	9.66828	7.98601
AAEL001698-RB	0	0.512209	1.33832	1.90219	1.37221	1.9844	0	6.91137	0	1.0398	0	1.331
AAEL001703-RA	92616.6	165095	111679	272299	365395	326980	168590	97279.3	107318	131839	122107	127909
AAEL001704-RA	0	0.512209	27.3017	11.4132	56.2607	71.4384	1.04315	0	0	198.602	409.29	71.8741
AAEL001705-RA	356.807	277.617	299.248	418.482	421.269	488.163	335.894	384.445	270.698	347.294	306.162	350.053
AAEL001706-RA	582.135	522.453	475.907	414.678	595.54	579.445	735.42	754.204	572.333	492.866	576.874	468.513
AAEL001707-RA	263.889	213.591	233.938	237.774	223.67	240.113	190.896	211.661	172.087	219.398	226.667	231.594
AAEL001708-RA	1131.28	392.352	219.484	58.968	32.9331	39.688	357.8	122.677	344.173	2393.62	978.644	1884.7
AAEL001710-RB	608.152	584.943	793.624	351.906	396.569	246.066	621.717	549.454	703.815	379.528	460.855	485.816
AAEL001715-RA	118.936	70.1727	98.768	22.8263	17.8387	21.8284	56.3301	60.4745	75.4088	54.0697	34.3761	58.5641
AAEL001715-RB	32.0569	23.0494	33.7257	7.60877	8.23327	13.8908	27.1219	16.4145	27.0698	17.6766	6.44552	35.937
AAEL001716-RC	23.2297	18.9517	13.6509	15.2175	20.5832	49.61	14.6041	37.1486	7.73423	33.2737	21.4851	18.634
AAEL001717-RA	127.763	127.028	114.293	116.034	107.032	184.549	144.998	174.512	139.216	97.7414	110.648	73.2051
AAEL001719-RA	426.032	385.694	424.783	220.654	259.348	212.331	385.965	366.303	348.04	243.314	246.004	230.263
AAEL001724-RA	0.464593	1.02442	1.87365	0	1.37221	0	1.04315	0	1.93356	1.0398	2.14851	1.331
AAEL001725-RA	4.64593	4.09767	2.14131	1.90219	2.74442	0	2.0863	4.31961	1.93356	1.0398	1.07425	1.331
AAEL001725-RC	4.18134	3.58546	4.28262	0	1.37221	0	3.12945	0	1.93356	6.23881	3.22276	2.662
AAEL001726-RA	1.39378	7.17093	0	1.90219	2.74442	1.9844	1.04315	2.59177	1.93356	2.0796	5.37126	3.99301
AAEL001729-RA	504.548	350.351	350.372	272.014	310.12	382.989	616.501	432.825	407.981	530.299	504.899	463.189
AAEL001730-RA	22.7651	12.293	9.90357	15.2175	6.86106	29.766	10.4315	6.91137	15.4685	17.6766	5.37126	7.98601
AAEL001732-RB	3.71674	3.58546	2.40898	5.70658	4.11663	0	5.21575	1.72784	0	3.11941	5.37126	3.99301
AAEL001735-RA	4.64593	3.07326	2.9443	3.80439	1.37221	1.9844	1.04315	0.863922	1.93356	2.0796	4.29701	5.32401
AAEL001737-RA	145.418	66.5872	225.105	30.4351	43.9108	11.9064	36.5102	26.7816	112.146	41.5921	89.163	71.8741
AAEL001740-RA	282.473	255.08	234.474	264.405	248.37	244.081	329.635	387.037	309.369	179.886	233.113	207.636
AAEL001742-RH	0.929186	2.56105	6.15627	3.80439	6.86106	0	4.1726	2.59177	3.86712	1.0398	2.14851	3.99301
AAEL001742-RK	6.5043	6.14651	6.6916	1.90219	0	0	10.4315	0	1.93356	4.15921	8.59402	3.99301
AAEL001744-RB	388.864	221.274	170.77	545.929	426.758	654.852	218.018	223.756	249.429	579.17	229.89	491.14
AAEL001745-RA	5.11052	0	2.14131	3.80439	9.60548	7.93761	1.04315	1.72784	1.93356	17.6766	12.891	10.648
AAEL001747-RB	61.3263	39.9523	169.967	17.1197	19.211	15.8752	16.6904	13.8227	38.6712	18.7164	33.3018	38.5991
AAEL001748-RA	773.547	703.775	775.69	391.852	493.996	474.272	1036.89	1020.29	1046.05	349.374	601.582	485.816
AAEL001749-RA	90.5956	104.491	125.802	28.5329	48.0274	17.8596	110.574	82.9365	98.6114	68.6269	93.46	69.2121
AAEL001749-RB	29.2694	27.1471	37.473	5.70658	9.60548	1.9844	27.1219	10.3671	19.3356	10.398	9.66828	19.965
AAEL001751-RA	6.03971	22.5372	16.0598	11.4132	2.74442	3.9688	10.4315	19.8702	3.86712	13.5174	11.8168	7.98601
AAEL001752-RB	334.972	463.549	386.239	380.439	404.802	311.551	317.117	355.072	348.04	508.463	510.27	528.408
AAEL001754-RA	270.393	117.808	80.0315	311.96	323.842	422.677	136.653	153.778	135.349	259.951	120.316	228.932
AAEL001756-RA	226.721	285.301	261.24	211.143	211.321	259.957	261.831	299.781	210.758	211.08	235.261	183.678
AAEL001759-RA	11436.4	11793.1	10982	10730.3	11930	14146.8	12160	13988.6	10580.4	9518.35	9373.93	9004.23
AAEL001761-RA	257.385	235.104	258.831	171.197	234.648	240.113	343.196	361.983	363.509	145.572	200.885	127.776
AAEL001762-RB	1.85837	6.65872	5.88861	1.90219	1.37221	0	5.21575	1.72784	0	0	0	1.331
AAEL001764-RA	149.599	138.809	153.639	157.882	177.015	224.237	191.939	266.088	210.758	123.736	154.692	125.114
AAEL001765-RA	294.552	308.35	265.255	258.698	377.358	244.081	296.254	321.379	324.838	327.538	282.529	342.067
AAEL001767-RB	38.5612	68.636	20.8778	163.589	421.269	105.173	123.092	25.9177	48.3389	127.896	73.0492	189.002
AAEL001767-RC	51.5698	130.101	35.3316	175.002	477.53	109.142	158.559	32.829	87.0101	128.935	113.871	334.081
AAEL001767-RD	114.754	96.2953	70.6633	77.9899	107.032	67.4696	80.3225	80.3447	71.5416	71.7463	54.7869	89.1771
AAEL001769-RA	2044.67	1721.02	1797.1	2784.81	2796.57	2982.56	2145.76	1942.1	1860.08	2223.1	1687.65	2072.37
AAEL001775-RA	71.5473	69.1482	71.4663	74.1855	59.0051	119.064	67.8047	71.7055	81.2094	60.3085	60.1582	49.2471
AAEL001778-RA	129.157	122.418	126.337	116.034	124.871	132.955	101.185	116.629	121.814	131.015	84.866	115.797
AAEL001779-RA	901.775	1041.83	1154.97	1320.12	1214.41	1012.04	754.197	926.988	709.616	1080.35	1063.51	1072.79
AAEL001781-RA	51.1052	49.6843	43.0939	49.457	65.8661	43.6568	65.7184	104.535	67.6745	38.4727	41.8959	39.9301
AAEL001782-RB	110.573	111.662	105.192	135.056	146.827	160.737	92.8403	103.671	100.545	163.249	137.504	165.044
AAEL001789-RA	75.2641	105.515	100.374	79.8921	94.6826	119.064	86.5814	120.949	106.346	81.1046	92.3858	81.1911
AAEL001794-RB	401.408	234.592	375.8	509.788	325.214	216.3	276.435	301.509	433.117	295.304	334.093	372.68
AAEL001795-RA	350.303	393.889	363.22	264.405	271.698	420.693	325.463	481.204	290.034	297.383	324.424	255.552
AAEL001796-RA	0.929186	0.512209	1.87365	0	1.37221	0	2.0863	0	0	0	0	1.331
AAEL001796-RD	3.71674	2.04884	1.60598	0	0	0	1.04315	0	0	3.11941	2.14851	1.331
AAEL001797-RA	14.867	12.8052	12.5802	32.3373	19.211	23.8128	7.30205	25.9177	13.5349	23.9154	25.7821	15.972
AAEL001798-RC	1.85837	3.58546	4.81795	0	2.74442	0	2.0863	0	0	1.0398	1.07425	3.99301
AAEL001799-RA	0.464593	1.53663	0.535328	0	0	0	0	0	1.93356	6.23881	0	2.662
AAEL001800-RA	3.71674	4.60988	2.9443	15.2175	2.74442	0	3.12945	3.45569	1.93356	3.11941	5.37126	1.331
AAEL001800-RB	0.929186	2.56105	4.81795	1.90219	4.11663	1.9844	1.04315	1.72784	3.86712	1.0398	0	1.331
AAEL001801-RA	0	1.02442	2.14131	0	2.74442	0	0	0.863922	0	0	0	2.662
AAEL001805-RA	43.2072	53.2698	48.4472	51.3592	68.6106	123.033	57.3732	79.4808	65.741	56.1493	69.8264	55.9021
AAEL001807-RB	60.3971	131.638	200.48	148.371	282.676	192.487	76.1499	19.0063	129.548	146.612	46.1929	226.27
AAEL001808-RD	1.85837	2.04884	1.87365	3.80439	1.37221	0	2.0863	0	1.93356	5.19901	1.07425	2.662
AAEL001810-RA	1257.19	1165.28	1374.99	827.454	845.282	898.934	858.512	1092.86	912.639	811.046	757.348	626.902
AAEL001811-RA	314.065	302.203	294.966	194.024	249.742	277.816	322.333	356.8	293.901	139.333	180.475	175.692
AAEL001812-RA	0.929186	7.68314	16.3275	1.90219	5.48885	0	0	0	3.86712	2.0796	0	7.98601
AAEL001813-RC	0	1.53663	3.21197	0	0	0	0	0	0	0	0	0
AAEL001815-RA	993.3	722.727	1129.54	545.929	483.018	666.759	718.73	700.641	626.473	716.424	671.408	717.41
AAEL001816-RA	95.2416	85.5389	48.4472	289.133	230.532	446.49	62.589	45.7879	44.4718	146.612	181.549	99.8251
AAEL001817-RA	98.4937	74.7825	83.7788	81.7943	61.7495	128.986	92.8403	75.1612	92.8108	162.209	123.539	134.431
AAEL001818-RB	0.464593	2.04884	2.40898	1.90219	0	1.9844	0	1.72784	0	2.0796	4.29701	2.662
AAEL001818-RC	12.0794	49.6843	67.719	24.7285	6.86106	5.9532	11.4746	3.45569	11.6013	22.8756	12.891	31.944
AAEL001819-RA	4.18134	10.2442	11.2419	3.80439	4.11663	5.9532	15.6472	15.5506	7.73423	9.35822	6.44552	10.648
AAEL001819-RB	14.867	32.2692	28.9077	3.80439	17.8387	5.9532	28.165	34.5569	32.8705	12.4776	32.2276	30.613
AAEL001820-RA	5.57512	4.09767	5.62094	7.60877	0	13.8908	4.1726	5.18353	3.86712	10.398	8.59402	0
AAEL001822-RA	1.85837	0	0.535328	0	0	0	0	0.863922	0	2.0796	2.14851	2.662
AAEL001827-RA	121.723	178.249	170.234	97.0118	178.387	160.737	213.846	219.436	160.485	147.652	158.989	141.086
AAEL001830-RA	495.721	505.038	562.897	625.822	657.289	640.962	598.768	539.087	531.728	511.583	472.671	559.021
AAEL001831-RA	723.371	517.331	554.064	637.235	669.639	1016.01	713.514	788.761	605.204	413.841	468.374	428.583
AAEL001832-RA	948.699	767.802	951.546	711.42	647.684	758.041	971.172	586.603	931.975	622.841	682.151	734.713
AAEL001833-RA	290.371	118.833	88.5968	146.469	311.492	93.2669	154.386	182.287	172.087	85.2638	1219.28	73.2051
AAEL001835-RA	229.509	76.8314	105.46	144.567	226.415	355.208	124.135	98.4871	83.143	146.612	146.098	211.629
AAEL001836-RA	0.929186	1.02442	0.802992	11.4132	6.86106	23.8128	1.04315	2.59177	1.93356	7.27861	2.14851	3.99301
AAEL001837-RA	355.414	366.23	156.316	4791.62	3227.44	297.66	825.131	290.278	299.701	684.19	572.577	1937.94
AAEL001838-RA	485.5	509.136	411.667	587.778	515.951	720.338	541.395	670.403	431.183	471.03	511.344	485.816
AAEL001839-RA	27.411	8.70756	6.42394	7.60877	27.4442	21.8284	5.21575	2.59177	17.402	29.1145	12.891	22.627
AAEL001840-RA	94.3124	143.419	200.748	281.525	386.964	160.737	51.1143	48.3796	65.741	172.607	82.7175	154.396
AAEL001843-RD	5.57512	6.14651	0	1.90219	2.74442	0	4.1726	1.72784	1.93356	4.15921	3.22276	5.32401
AAEL001844-RA	64.5784	131.638	92.0764	209.241	189.365	156.768	59.4595	61.3384	69.6081	220.438	91.3115	171.699
AAEL001845-RB	609.081	517.331	766.857	540.223	509.09	551.664	648.839	531.312	640.008	628.04	515.641	622.909
AAEL001846-RB	2.32297	3.07326	2.14131	9.51097	4.11663	5.9532	8.3452	1.72784	7.73423	4.15921	7.51977	7.98601
AAEL001847-RA	0	2.04884	2.67664	0	0	0	2.0863	0	1.93356	3.11941	1.07425	0
AAEL001847-RB	31.1277	51.7331	56.2094	20.9241	9.60548	1.9844	41.726	8.63922	54.1396	20.796	40.8216	31.944
AAEL001850-RD	6.9689	4.09767	7.76226	3.80439	5.48885	5.9532	6.2589	3.45569	3.86712	14.5572	5.37126	10.648
AAEL001850-RE	0	1.53663	0.535328	3.80439	2.74442	0	1.04315	0	0	1.0398	1.07425	1.331
AAEL001850-RF	7.89808	1.02442	3.7473	1.90219	2.74442	0	0	2.59177	3.86712	5.19901	5.37126	0
AAEL001851-RA	40.8842	66.5872	99.571	100.816	50.7718	55.5632	35.4671	41.4682	63.8074	179.886	59.0839	190.333
AAEL001851-RB	0	3.07326	1.33832	0	0	0	1.04315	2.59177	0	5.19901	1.07425	3.99301
AAEL001852-RB	1560.57	1184.74	1633.02	878.813	1015.44	1109.28	996.208	1077.31	1183.34	764.255	917.412	841.193
AAEL001853-RA	444.616	475.33	466.806	460.331	487.135	337.348	447.511	424.186	435.051	368.09	363.098	347.391
AAEL001855-RA	22.7651	11.7808	20.3425	11.4132	9.60548	21.8284	8.3452	6.04745	15.4685	40.5523	25.7821	26.62
AAEL001856-RA	338.224	381.596	419.965	311.96	358.147	375.052	437.08	507.122	311.303	358.732	461.929	372.68
AAEL001857-RA	62.2555	78.8802	183.885	53.2614	127.616	77.3916	74.0636	73.4334	75.4088	91.5026	228.816	45.2541
AAEL001859-RA	297.804	310.911	338.06	369.025	356.775	339.333	336.937	295.461	295.834	329.617	327.647	351.384
AAEL001863-RA	12557.9	53611.4	32231.3	75619.8	142510	56269.7	57350.3	29146.1	48116.6	45781.4	55077	51278.2
AAEL001864-RA	1175.42	2331.58	4033.7	1283.98	1182.85	839.402	851.21	882.064	1078.93	1823.81	1187.05	1707.68
AAEL001865-RA	951.951	765.241	968.141	1166.04	1027.79	1395.03	762.542	848.371	920.374	1074.12	1437.35	1108.72
AAEL001867-RA	2.78756	6.14651	1.87365	5.70658	9.60548	41.6724	3.12945	1.72784	5.80067	10.398	11.8168	7.98601
AAEL001869-RA	35.3091	55.3186	70.128	20.9241	23.3276	13.8908	68.8479	29.3733	58.0067	35.3533	48.3414	38.5991
AAEL001869-RB	19.5129	15.8785	25.1604	19.0219	21.9554	5.9532	21.9061	4.31961	25.1363	23.9154	23.6336	14.641
AAEL001871-RA	113.361	120.881	103.854	117.936	127.616	152.799	135.609	157.234	94.7443	97.7414	105.277	98.4941
AAEL001874-RA	247.163	201.298	218.949	114.132	182.504	206.378	232.622	259.177	179.821	152.851	151.47	138.424
AAEL001875-RB	82.233	119.857	118.04	104.621	112.521	71.4384	133.523	114.902	117.947	121.657	143.95	127.776
AAEL001876-RA	84.5559	137.784	131.423	51.3592	67.2384	19.844	187.767	97.6232	112.146	112.299	108.5	106.48
AAEL001876-RB	10.221	15.3663	17.3982	7.60877	8.23327	0	10.4315	3.45569	13.5349	18.7164	24.7078	18.634
AAEL001877-RA	4.18134	5.6343	12.0449	19.0219	1.37221	9.92201	6.2589	1.72784	5.80067	30.1543	7.51977	25.289
AAEL001878-RF	2.78756	3.58546	2.67664	1.90219	4.11663	3.9688	2.0863	0.863922	3.86712	10.398	1.07425	7.98601
AAEL001879-RA	1097.37	961.929	888.644	859.791	817.838	990.216	989.949	1134.33	1007.38	538.617	702.561	543.049
AAEL001881-RA	13.4732	9.73197	10.1712	28.5329	28.8164	9.92201	15.6472	10.3671	11.6013	33.2737	12.891	19.965
AAEL001882-RA	6.5043	9.21977	19.0041	5.70658	0	5.9532	4.1726	5.18353	9.66779	4.15921	10.7425	1.331
AAEL001883-RA	103.604	108.588	109.207	138.86	138.593	85.3293	218.018	158.962	158.552	167.408	150.395	137.093
AAEL001886-RB	151.922	167.492	157.119	152.175	145.454	140.892	189.853	220.3	201.09	118.537	143.95	97.1631
AAEL001887-RC	16.7253	16.9029	95.556	7.60877	5.48885	3.9688	17.7335	16.4145	5.80067	8.31842	18.2623	14.641
AAEL001887-RD	1.85837	9.73197	17.1305	1.90219	5.48885	0	3.12945	3.45569	3.86712	2.0796	4.29701	3.99301
AAEL001888-RC	0.929186	9.21977	6.6916	1.90219	8.23327	0	10.4315	13.8227	19.3356	5.19901	13.9653	10.648
AAEL001888-RE	4.64593	13.8296	10.1712	5.70658	2.74442	1.9844	9.38834	4.31961	1.93356	8.31842	6.44552	11.979
AAEL001888-RG	0.464593	0.512209	1.87365	1.90219	1.37221	0	2.0863	0.863922	3.86712	5.19901	1.07425	1.331
AAEL001889-RA	7.89808	16.3907	17.9335	5.70658	21.9554	7.93761	15.6472	31.1012	3.86712	4.15921	13.9653	10.648
AAEL001891-RB	0.464593	3.07326	0.535328	0	0	0	0	1.72784	1.93356	3.11941	0	2.662
AAEL001893-RA	29.734	25.0983	28.1047	28.5329	26.072	15.8752	20.863	26.7816	42.5383	41.5921	40.8216	53.2401
AAEL001894-RA	6.5043	6.14651	7.49459	1.90219	13.7221	11.9064	3.12945	6.04745	3.86712	11.4378	9.66828	11.979
AAEL001896-RA	79.4454	110.637	117.772	53.2614	69.9828	9.92201	93.8834	51.8353	83.143	83.1842	80.569	55.9021
AAEL001896-RB	66.4368	92.7099	113.757	30.4351	43.9108	11.9064	62.589	81.2086	59.9403	80.0648	77.3462	69.2121
AAEL001897-RA	1.85837	4.60988	9.36824	11.4132	1.37221	1.9844	10.4315	1.72784	5.80067	3.11941	3.22276	2.662
AAEL001898-RC	2.78756	2.56105	0	0	1.37221	0	5.21575	0.863922	0	5.19901	6.44552	5.32401
AAEL001898-RD	24.1588	27.6593	42.0232	5.70658	10.9777	5.9532	40.6828	38.0126	32.8705	31.1941	23.6336	22.627
AAEL001898-RF	6.03971	3.58546	1.33832	5.70658	2.74442	1.9844	2.0863	1.72784	1.93356	0	2.14851	1.331
AAEL001898-RG	3.25215	12.293	14.7215	13.3154	2.74442	0	10.4315	1.72784	9.66779	5.19901	5.37126	6.65501
AAEL001898-RH	1.39378	1.02442	1.60598	0	2.74442	0	0	0	1.93356	3.11941	1.07425	1.331
AAEL001899-RA	62.7201	35.8546	39.3466	148.371	164.665	301.629	45.8986	47.5157	59.9403	205.881	91.3115	129.107
AAEL001900-RA	201.169	265.324	192.183	370.928	631.217	486.178	183.594	99.351	117.947	382.647	258.895	271.524
AAEL001901-RB	2.78756	4.09767	1.87365	9.51097	1.37221	3.9688	3.12945	0	3.86712	5.19901	3.22276	11.979
AAEL001903-RB	31.1277	33.2936	23.0191	58.968	50.7718	51.5944	27.1219	38.0126	25.1363	54.0697	41.8959	26.62
AAEL001904-RA	1681.83	1786.07	1695.92	2273.12	2596.22	2448.75	2134.28	1941.23	1889.09	1923.63	1761.77	2059.06
AAEL001905-RA	29.2694	10.2442	15.2568	47.5548	35.6775	53.5788	33.3808	29.3733	27.0698	49.9105	27.9306	33.275
AAEL001906-RA	1071.82	1039.27	974.029	1430.45	1653.51	1016.01	1275.77	908.846	1125.33	1495.24	1283.73	1549.29
AAEL001910-RA	1148.94	1051.05	1160.32	694.3	736.878	664.774	1094.26	1009.06	1173.67	795.449	1044.17	717.41
AAEL001912-RA	45.0655	33.2936	32.1197	41.8482	46.6552	49.61	25.0356	18.1424	21.2691	48.8707	36.5246	51.9091
AAEL001913-RA	295.946	404.133	518.733	330.982	295.025	89.2981	272.262	251.401	297.768	525.1	368.469	440.562
AAEL001914-RA	0.929186	2.56105	0.802992	0	0	1.9844	2.0863	0.863922	1.93356	1.0398	3.22276	1.331
AAEL001915-RF	0.929186	1.53663	4.01496	0	0	0	0	0	0	0	7.51977	2.662
AAEL001916-RA	68.2952	40.9767	59.4214	34.2395	43.9108	25.7972	35.4671	39.7404	34.804	30.1543	35.4503	33.275
AAEL001916-RB	290.371	271.471	347.963	188.317	137.221	125.017	216.975	206.477	232.027	236.035	200.885	141.086
AAEL001917-RA	1218.63	1305.62	1026.22	968.216	1126.59	1268.03	1682.6	1758.08	1558.45	784.011	1230.02	1027.53
AAEL001918-RB	3.25215	2.56105	10.4389	0	1.37221	0	5.21575	0.863922	9.66779	3.11941	6.44552	6.65501
AAEL001918-RD	4.18134	2.56105	1.60598	1.90219	0	0	0	4.31961	0	1.0398	2.14851	2.662
AAEL001919-RC	0.929186	3.58546	4.28262	0	0	0	4.1726	1.72784	1.93356	0	0	1.331
AAEL001919-RD	196.987	172.102	115.096	169.295	167.41	138.908	162.731	193.518	201.09	133.095	143.95	169.037
AAEL001919-RE	589.104	481.477	432.01	519.299	506.346	539.757	500.712	438.872	473.722	625.961	461.929	573.662
AAEL001920-RA	130.086	117.296	152.301	195.926	126.243	117.08	84.4951	99.351	146.95	319.219	380.286	327.426
AAEL001922-RB	196.523	256.617	236.347	142.664	163.293	146.846	275.391	342.977	284.233	134.134	211.628	139.755
AAEL001925-RC	1.39378	3.58546	1.87365	0	0	0	1.04315	0.863922	0	0	3.22276	1.331
AAEL001928-RA	1401.21	1316.38	1828.41	1432.35	886.449	1014.03	403.699	619.432	1614.52	3658.02	5112.37	3427.33
AAEL001929-RA	37.632	28.6837	27.3017	20.9241	13.7221	21.8284	28.165	16.4145	30.9369	18.7164	17.188	22.627
AAEL001930-RC	2.32297	3.07326	2.67664	3.80439	0	0	2.0863	3.45569	7.73423	6.23881	2.14851	0
AAEL001930-RD	9.29186	13.8296	19.5395	20.9241	5.48885	9.92201	6.2589	14.6867	3.86712	8.31842	11.8168	9.31701
AAEL001931-RA	137.055	123.955	159.528	125.545	124.871	146.846	134.566	146.867	150.818	140.373	148.247	182.347
AAEL001932-RA	107.321	99.3686	122.59	135.056	90.566	172.643	122.048	104.535	104.412	72.7861	79.4947	74.5361
AAEL001934-RB	170.041	136.248	139.721	186.415	157.804	140.892	243.054	246.218	139.216	125.816	121.391	111.804
AAEL001935-RA	399.085	436.402	422.641	483.157	378.73	428.631	346.326	418.138	388.645	530.299	429.701	387.322
AAEL001936-RA	19.0483	10.2442	11.7772	36.1417	30.1887	23.8128	7.30205	16.4145	19.3356	33.2737	40.8216	33.275
AAEL001937-RB	147.276	190.03	263.114	216.85	230.532	206.378	125.178	158.098	94.7443	244.353	162.212	231.594
AAEL001938-RA	69.689	186.956	156.316	136.958	108.405	93.2669	74.0636	47.5157	27.0698	123.736	69.8264	181.016
AAEL001939-RC	4.64593	5.12209	3.7473	0	4.11663	3.9688	4.1726	1.72784	9.66779	3.11941	7.51977	5.32401
AAEL001940-RA	3.25215	7.68314	4.55029	3.80439	9.60548	0	4.1726	3.45569	9.66779	9.35822	6.44552	3.99301
AAEL001940-RB	3.71674	7.17093	11.2419	5.70658	5.48885	3.9688	16.6904	7.7753	1.93356	5.19901	8.59402	7.98601
AAEL001940-RD	2.32297	7.17093	5.35328	0	0	1.9844	4.1726	5.18353	7.73423	3.11941	11.8168	1.331
AAEL001940-RE	1.85837	1.53663	1.60598	0	0	0	2.0863	3.45569	0	2.0796	4.29701	0
AAEL001943-RA	227.651	186.444	161.669	197.828	216.809	349.255	243.054	250.537	262.964	250.592	213.776	179.685
AAEL001946-RA	97.5645	106.027	155.513	119.838	91.9382	27.7816	64.6753	49.2435	133.415	300.503	233.113	328.757
AAEL001946-RB	111.967	112.686	112.151	79.8921	75.4716	43.6568	79.2794	73.4334	94.7443	81.1046	122.465	85.1841
AAEL001946-RC	11.1502	12.8052	24.8928	7.60877	9.60548	1.9844	5.21575	1.72784	15.4685	24.9553	30.0791	31.944
AAEL001946-RD	119.4	84.0023	286.668	51.3592	24.6998	25.7972	33.3808	11.231	139.216	151.811	170.806	182.347
AAEL001949-RA	41.8134	61.9773	59.6891	41.8482	60.3773	65.4852	22.9493	40.6043	23.2027	84.224	56.9354	23.958
AAEL001950-RB	124.511	182.346	159.528	148.371	149.571	154.783	170.033	191.791	141.15	146.612	164.361	146.41
AAEL001951-RA	0.464593	0	1.07066	0	0	7.93761	1.04315	0	1.93356	1.0398	31.1533	2.662
AAEL001951-RB	0.929186	0	2.40898	5.70658	0	5.9532	4.1726	2.59177	1.93356	3.11941	4.29701	1.331
AAEL001952-RA	439.97	462.525	502.138	302.449	492.624	367.114	379.706	451.831	378.977	405.523	442.592	431.245
AAEL001954-RA	241.124	257.129	286.4	247.285	209.948	220.269	266.003	240.17	214.625	255.791	169.732	227.601
AAEL001958-RA	0.464593	3.07326	0.802992	0	1.37221	0	0	1.72784	0	0	1.07425	0
AAEL001958-RB	21.3713	12.8052	17.9335	5.70658	4.11663	9.92201	13.5609	19.8702	17.402	3.11941	4.29701	7.98601
AAEL001959-RA	654.147	946.05	1051.92	1713.88	1299.48	849.324	822.002	751.612	690.28	1146.9	743.383	1030.2
AAEL001960-RA	9.75645	14.3419	21.6808	32.3373	30.1887	7.93761	14.6041	6.91137	9.66779	25.9951	21.4851	9.31701
AAEL001962-RA	159.355	142.394	123.125	154.078	128.988	188.518	266.003	221.164	174.02	189.244	179.4	119.79
AAEL001963-RA	545.897	170.566	392.663	207.339	241.509	186.534	231.579	155.506	458.253	606.205	676.779	544.38
AAEL001964-RA	1020.71	267.373	595.552	646.746	113.894	230.191	249.313	121.813	611.004	637.399	524.235	431.245
AAEL001965-RA	661.58	413.353	1054.86	308.155	246.998	545.71	376.577	171.057	386.712	1313.27	592.988	1031.53
AAEL001968-RA	20.4421	25.0983	32.3873	32.3373	53.5162	45.6412	47.9849	63.0663	27.0698	13.5174	35.4503	15.972
AAEL001968-RB	184.908	159.297	171.84	313.862	378.73	343.301	143.955	193.518	127.615	314.02	232.039	346.06
AAEL001969-RA	3257.73	1882.88	2090.99	5210.11	1211.66	2190.78	1598.1	1721.8	1641.59	5385.14	2590.02	3785.37
AAEL001971-RA	296.875	295.032	282.921	292.938	318.353	323.457	378.663	401.724	392.512	201.722	189.069	226.27
AAEL001972-RA	396.762	301.691	320.929	407.069	434.991	621.118	380.75	458.742	388.645	375.369	406.068	332.75
AAEL001974-RA	198.381	134.711	138.382	184.513	189.365	226.222	176.292	213.389	181.754	155.97	155.767	135.762
AAEL001976-RA	210.461	250.47	230.191	175.002	203.087	228.206	288.952	310.148	264.897	121.657	192.291	139.755
AAEL001978-RA	72.0119	76.3192	67.4513	89.4031	97.427	99.2201	70.9342	84.6643	59.9403	105.02	94.5343	105.149
AAEL001980-RA	1.39378	0	2.14131	0	0	0	0	1.72784	0	1.0398	0	0
AAEL001981-RA	0.464593	1.02442	1.07066	0	0	0	0	2.59177	0	0	1.07425	1.331
AAEL001982-RA	134.732	163.907	188.703	171.197	204.46	148.83	218.018	197.838	199.156	174.687	216.999	174.361
AAEL001984-RA	510.588	551.137	520.339	395.656	522.813	527.851	759.413	817.27	686.413	350.413	560.76	437.9
AAEL001985-RA	277.362	171.59	208.778	116.034	72.7272	75.4072	123.092	137.364	145.017	241.234	146.098	255.552
AAEL001986-RA	116.613	135.735	141.059	144.567	141.338	103.189	232.622	241.898	181.754	144.532	184.772	121.121
AAEL001988-RA	5.11052	3.58546	2.67664	7.60877	0	3.9688	3.12945	0.863922	0	4.15921	1.07425	1.331
AAEL001992-RB	0	0.512209	1.33832	0	0	0	1.04315	1.72784	1.93356	0	0	2.662
AAEL001992-RE	1.39378	1.53663	1.87365	0	2.74442	0	1.04315	0	0	0	0	2.662
AAEL001992-RK	2.78756	3.58546	3.21197	3.80439	2.74442	0	9.38834	9.50314	5.80067	5.19901	5.37126	5.32401
AAEL001992-RM	6.5043	5.12209	5.62094	3.80439	2.74442	0	7.30205	3.45569	1.93356	1.0398	5.37126	3.99301
AAEL001992-RR	3.71674	3.07326	8.29758	9.51097	1.37221	3.9688	6.2589	6.04745	7.73423	1.0398	1.07425	3.99301
AAEL001993-RA	2.78756	0.512209	0.535328	1.90219	1.37221	0	0	0.863922	0	0	0	0
AAEL001997-RA	787.485	726.313	485.543	836.965	574.957	1744.29	437.08	685.09	638.074	588.528	373.84	290.158
AAEL001998-RA	1626.08	2385.36	1861.6	3792.97	4432.24	2728.55	1494.83	834.548	1446.3	2304.2	1710.21	3006.73
AAEL002005-RB	36.2383	21.5128	21.9484	131.251	79.5883	216.3	27.1219	69.1137	19.3356	53.0299	85.9402	13.31
AAEL002006-RA	256.455	239.714	206.101	175.002	279.931	297.66	285.823	393.084	266.831	119.577	214.851	145.079
AAEL002006-RB	7.43349	5.6343	2.9443	9.51097	4.11663	15.8752	3.12945	5.18353	3.86712	12.4776	11.8168	7.98601
AAEL002007-RA	4.18134	0.512209	1.07066	1.90219	0	0	0	0	0	2.0796	1.07425	2.662
AAEL002009-RA	263.424	257.129	266.058	488.864	403.43	418.709	296.254	255.721	303.569	387.846	290.048	368.687
AAEL002010-RA	150.528	144.443	143.468	146.469	177.015	188.518	198.198	222.028	114.08	157.01	192.291	199.65
AAEL002011-RB	57.6095	52.7575	54.0681	125.545	90.566	150.814	35.4671	39.7404	44.4718	131.015	42.9701	109.142
AAEL002012-RB	1.85837	5.6343	2.9443	0	4.11663	3.9688	4.1726	6.91137	3.86712	2.0796	0	5.32401
AAEL002012-RC	1.85837	2.04884	1.07066	1.90219	0	0	0	5.18353	0	1.0398	1.07425	2.662
AAEL002015-RA	0.464593	0.512209	7.49459	1.90219	2.74442	0	3.12945	4.31961	0	7.27861	7.51977	6.65501
AAEL002016-RB	605.829	668.945	646.944	525.005	705.317	577.461	926.317	938.219	775.357	610.364	770.239	644.205
AAEL002019-RA	117.077	133.174	130.888	98.914	120.755	162.721	140.825	131.316	152.751	136.214	148.247	119.79
AAEL002022-RA	12.544	16.9029	12.5802	3.80439	4.11663	5.9532	5.21575	5.18353	11.6013	3.11941	4.29701	2.662
AAEL002023-RA	1681.83	1518.7	1719.74	2666.87	1114.24	1589.51	1711.81	1815.1	1409.56	2282.37	1862.75	1697.03
AAEL002024-RA	0.464593	0	1.33832	0	2.74442	0	0	0	0	3.11941	1.07425	1.331
AAEL002028-RA	0.929186	11.7808	8.02992	7.60877	4.11663	3.9688	3.12945	6.04745	7.73423	2.0796	4.29701	5.32401
AAEL002031-RB	367.493	545.503	618.839	684.789	749.227	430.615	313.988	164.145	363.509	756.976	529.607	724.065
AAEL002034-RA	8.36267	9.73197	11.2419	24.7285	5.48885	7.93761	6.2589	10.3671	9.66779	11.4378	13.9653	7.98601
AAEL002036-RB	3530.91	4607.32	4530.21	2432.9	3901.2	3436.98	5313.8	4514.86	4994.38	3491.66	4226.11	3959.73
AAEL002039-RA	19.9775	8.19535	18.4688	34.2395	20.5832	23.8128	23.9924	31.1012	15.4685	33.2737	17.188	19.965
AAEL002043-RA	51.5698	55.3186	73.8753	60.8702	64.4939	63.5008	59.4595	53.5631	44.4718	90.4628	111.722	71.8741
AAEL002047-RA	12236.5	9320.16	10570.1	10654.2	11633.6	15210.4	10245.8	10903.6	9284.94	8765.53	9052.73	9559.25
AAEL002048-RA	26.9464	49.6843	67.4513	20.9241	17.8387	25.7972	63.6321	54.4271	42.5383	36.3931	40.8216	31.944
AAEL002048-RB	18.1191	36.8791	33.1903	17.1197	21.9554	25.7972	22.9493	23.3259	30.9369	23.9154	34.3761	27.951
AAEL002049-RD	22.7651	43.0256	41.2203	34.2395	19.211	9.92201	11.4746	6.04745	32.8705	46.7911	39.7474	57.2331
AAEL002049-RE	14.4024	7.17093	5.35328	11.4132	12.3499	25.7972	5.21575	4.31961	3.86712	12.4776	7.51977	13.31
AAEL002050-RB	112.896	97.832	89.9351	135.056	111.149	89.2981	77.1931	111.446	92.8108	100.861	113.871	115.797
AAEL002055-RA	6957.75	3975.77	2519.25	7262.57	5057.97	5635.7	3686.49	3144.68	3762.7	6242.97	2815.62	6040.09
AAEL002056-RB	0.464593	1.53663	1.33832	0	2.74442	0	3.12945	2.59177	0	0	0	0
AAEL002057-RA	87.3435	39.4401	34.7963	60.8702	57.6329	91.2825	34.4239	30.2373	46.4054	69.6667	41.8959	57.2331
AAEL002061-RA	1076.46	980.881	1123.92	998.651	1147.17	1091.42	1230.92	1142.97	1100.19	1042.92	1269.77	1205.89
AAEL002065-RA	134.267	132.662	189.238	119.838	134.477	148.83	178.379	198.702	127.615	98.7812	121.391	95.8321
AAEL002068-RA	1013.28	1025.96	1478.31	985.336	1095.02	1111.26	1014.98	1201.72	918.44	876.553	1088.22	846.517
AAEL002069-RA	183.979	191.566	199.142	192.121	182.504	200.425	200.285	243.626	174.02	141.413	203.034	142.417
AAEL002070-RC	0.929186	0.512209	3.47963	0	0	1.9844	1.04315	2.59177	0	2.0796	3.22276	0
AAEL002075-RA	13.4732	4.60988	5.62094	3.80439	9.60548	5.9532	9.38834	6.91137	9.66779	11.4378	5.37126	14.641
AAEL002077-RA	1494.13	1393.21	1265.78	1478	1532.76	1581.57	1257	1286.38	1390.23	1411.01	1436.28	1301.72
AAEL002078-RA	252.274	273.52	276.497	258.698	259.348	252.019	248.27	330.882	284.233	214.199	255.672	200.981
AAEL002079-RA	69.2244	65.5628	68.522	51.3592	63.1217	69.454	55.2869	118.357	58.0067	53.0299	75.1977	46.5851
AAEL002083-RA	11888.9	11037.1	9284.46	11943.9	12437.7	11184.1	10965.6	10325.6	9584.65	13018.3	9169.82	12777.6
AAEL002084-RB	1786.36	1304.6	1613.21	1211.7	1189.71	1254.14	1477.1	1539.51	1564.25	824.563	985.09	954.328
AAEL002088-RB	5.11052	3.58546	6.15627	7.60877	0	0	0	1.72784	5.80067	13.5174	2.14851	5.32401
AAEL002089-RA	377.714	488.648	425.318	610.604	808.233	593.336	499.669	533.904	564.599	586.448	519.938	563.014
AAEL002091-RA	3.25215	2.04884	4.81795	0	1.37221	0	5.21575	0	1.93356	0	1.07425	0
AAEL002091-RB	3.71674	1.02442	1.33832	3.80439	0	0	1.04315	0.863922	1.93356	0	4.29701	2.662
AAEL002091-RC	0	2.04884	1.33832	0	0	0	1.04315	0.863922	1.93356	2.0796	2.14851	1.331
AAEL002091-RD	0.464593	1.02442	2.40898	1.90219	2.74442	0	2.0863	0	3.86712	1.0398	0	0
AAEL002092-RA	7.43349	12.8052	113.222	28.5329	13.7221	15.8752	9.38834	8.63922	15.4685	65.5075	15.0395	33.275
AAEL002094-RA	3.25215	1.53663	2.40898	7.60877	4.11663	1.9844	1.04315	0.863922	9.66779	1.0398	1.07425	3.99301
AAEL002097-RC	173.293	210.518	174.249	211.143	227.787	140.892	215.932	242.762	208.824	180.926	174.029	165.044
AAEL002098-RA	380.502	382.62	339.13	264.405	386.964	337.348	404.742	492.435	375.11	225.637	312.608	283.503
AAEL002099-RA	13.4732	17.4151	13.1155	17.1197	15.0943	5.9532	15.6472	10.3671	5.80067	21.8358	18.2623	26.62
AAEL002102-RA	1.85837	1.02442	2.14131	0	0	0	0	3.45569	0	1.0398	1.07425	1.331
AAEL002102-RB	13.0086	20.4884	19.2718	24.7285	15.0943	3.9688	18.7767	22.462	25.1363	18.7164	17.188	19.965
AAEL002103-RA	1335.24	733.484	829.491	549.734	557.118	1109.28	832.433	826.773	986.114	473.11	677.854	596.289
AAEL002104-RB	136.59	289.398	214.667	133.154	175.643	125.017	332.765	308.42	313.236	158.05	223.445	186.34
AAEL002105-RA	107.786	124.467	106.798	125.545	137.221	125.017	140.825	193.518	172.087	87.3434	95.6085	71.8741
AAEL002106-RA	85.4851	108.588	98.768	110.327	112.521	113.111	127.264	194.382	100.545	75.9056	92.3858	74.5361
AAEL002107-RA	360.524	477.379	423.712	690.496	473.413	255.988	433.95	584.011	390.579	374.329	436.147	348.722
AAEL002108-RA	295.481	322.692	293.895	311.96	244.254	333.379	363.016	444.056	322.904	185.085	263.192	179.685
AAEL002109-RA	5.57512	0.512209	2.40898	3.80439	1.37221	15.8752	5.21575	6.04745	3.86712	18.7164	12.891	3.99301
AAEL002111-RB	1.39378	1.02442	1.33832	1.90219	2.74442	0	1.04315	0	1.93356	1.0398	0	0
AAEL002112-RA	4.18134	4.09767	1.87365	13.3154	15.0943	5.9532	3.12945	9.50314	3.86712	9.35822	6.44552	3.99301
AAEL002113-RA	98.0291	87.5878	141.594	98.914	120.755	138.908	130.394	183.151	90.8772	121.657	139.653	135.762
AAEL002115-RB	11.1502	14.3419	16.8628	9.51097	8.23327	7.93761	5.21575	23.3259	7.73423	9.35822	9.66828	7.98601
AAEL002116-RA	240.195	227.933	157.119	188.317	192.11	228.206	243.054	245.354	197.223	200.682	143.95	157.058
AAEL002117-RA	2.32297	1.53663	1.07066	3.80439	1.37221	3.9688	0	4.31961	3.86712	0	2.14851	2.662
AAEL002118-RA	2469.31	1977.64	2093.4	2301.65	2391.76	2291.98	1871.41	1943.82	2132.71	2039.05	2134.54	2124.28
AAEL002119-RA	655.076	631.042	683.882	920.661	994.853	706.447	654.055	767.163	628.406	1024.21	918.486	1187.25
AAEL002120-RB	48.7823	58.9041	40.9526	51.3592	31.5609	57.5476	54.2438	66.522	48.3389	43.6717	56.9354	41.2611
AAEL002120-RC	66.4368	64.5384	34.5287	45.6526	48.0274	45.6412	76.1499	101.079	52.2061	35.3533	38.6731	29.282
AAEL002120-RD	73.8703	76.8314	66.6483	49.457	64.4939	81.3605	88.6677	91.5757	83.143	43.6717	42.9701	38.5991
AAEL002124-RA	563.551	252.007	305.672	441.309	177.015	321.473	192.983	167.601	388.645	716.424	668.185	532.401
AAEL002125-RC	37.1674	40.4645	25.4281	9.51097	32.9331	17.8596	52.1575	49.2435	32.8705	29.1145	27.9306	15.972
AAEL002125-RE	0.929186	1.02442	1.60598	0	0	0	2.0863	0.863922	0	1.0398	1.07425	0
AAEL002125-RF	4.64593	6.65872	11.5096	0	0	0	5.21575	1.72784	7.73423	4.15921	8.59402	2.662
AAEL002125-RG	0.464593	1.53663	1.33832	0	0	0	3.12945	0.863922	0	0	0	0
AAEL002125-RK	0.464593	0.512209	1.07066	0	0	0	1.04315	0.863922	1.93356	3.11941	3.22276	0
AAEL002125-RR	0.464593	1.02442	1.33832	0	0	0	1.04315	0	5.80067	1.0398	2.14851	3.99301
AAEL002128-RA	1.39378	6.65872	5.35328	1.90219	2.74442	3.9688	5.21575	6.04745	5.80067	4.15921	5.37126	1.331
AAEL002129-RA	236.013	266.861	241.701	209.241	200.343	234.159	165.861	199.566	193.356	138.294	121.391	143.748
AAEL002130-RA	55.7512	22.5372	35.867	108.425	41.1663	31.7504	60.5027	31.1012	59.9403	88.3832	170.806	133.1
AAEL002130-RC	0	3.07326	8.56525	0	0	0	1.04315	0	0	3.11941	0	1.331
AAEL002132-RB	25.088	36.3669	28.9077	47.5548	45.283	29.766	29.2082	20.7341	17.402	38.4727	32.2276	43.9231
AAEL002133-RA	11.1502	13.8296	8.56525	17.1197	24.6998	21.8284	6.2589	18.1424	7.73423	24.9553	16.1138	22.627
AAEL002134-RA	1.85837	3.58546	2.67664	1.90219	6.86106	0	2.0863	0	9.66779	12.4776	11.8168	7.98601
AAEL002135-RA	350.768	215.64	248.392	311.96	253.859	359.177	260.787	290.278	319.037	253.712	279.306	222.277
AAEL002137-RD	646.249	726.825	718.143	722.833	852.143	811.62	673.875	681.634	601.336	750.737	626.289	742.699
AAEL002138-RA	4.18134	7.17093	4.01496	3.80439	6.86106	5.9532	5.21575	0.863922	7.73423	7.27861	4.29701	5.32401
AAEL002139-RA	318.711	266.861	257.493	365.221	271.698	381.005	336.937	325.699	319.037	274.508	210.554	294.151
AAEL002140-RA	180.727	175.176	171.037	197.828	187.993	202.409	207.587	205.613	129.548	199.642	180.475	175.692
AAEL002141-RA	226.257	75.807	115.096	155.98	128.988	178.596	112.66	61.3384	185.622	273.468	235.261	147.741
AAEL002142-RA	450.655	582.382	488.219	399.461	451.458	277.816	599.811	724.83	489.19	278.667	438.295	339.405
AAEL002145-RA	10.6856	22.5372	25.1604	9.51097	13.7221	3.9688	19.8198	12.0949	23.2027	4.15921	17.188	9.31701
AAEL002148-RA	298.269	239.714	380.618	300.547	244.254	404.818	223.234	236.715	280.366	363.931	382.434	330.088
AAEL002152-RA	918.5	639.749	553.529	755.171	749.227	650.884	916.928	637.574	657.41	748.658	609.101	774.643
AAEL002153-RA	25.5526	13.8296	10.1712	22.8263	16.4665	31.7504	12.5178	9.50314	15.4685	38.4727	22.5593	22.627
AAEL002155-RA	1137.79	958.343	1005.35	1329.63	1310.46	1414.88	1073.4	1053.12	1167.87	1207.21	1169.86	1225.85
AAEL002157-RA	211.39	184.395	173.982	190.219	209.948	289.723	220.105	288.55	187.555	128.935	161.138	93.1701
AAEL002157-RB	210.461	113.71	144.806	66.5768	54.8885	97.2357	63.6321	75.1612	102.479	101.901	142.876	117.128
AAEL002158-RA	1591.7	1405.5	1741.96	1681.54	1280.27	1323.6	946.137	1041.89	945.51	1401.65	1205.31	1203.23
AAEL002159-RA	329.396	252.007	275.694	233.97	219.554	297.66	360.93	323.107	280.366	186.125	234.187	185.009
AAEL002160-RA	2098.1	2186.62	1841.8	1843.23	2195.54	2121.32	1936.09	1970.61	1802.08	1728.15	1684.43	1633.14
AAEL002161-RA	238.336	178.249	180.138	380.439	293.653	476.256	238.881	211.661	226.226	284.906	235.261	324.764
AAEL002163-RA	1193.07	1030.56	905.507	2025.84	1567.07	1817.71	971.172	1065.22	916.506	1513.95	1069.96	1381.58
AAEL002165-RA	456.695	279.666	537.737	492.668	483.018	672.712	112.66	160.689	168.22	222.518	310.459	376.674
AAEL002167-RA	5.57512	1.53663	4.01496	0	4.11663	9.92201	1.04315	2.59177	3.86712	3.11941	8.59402	1.331
AAEL002169-RB	3181.53	3479.44	4443.22	2411.98	3046.31	1908.99	5371.18	3457.41	4598	2543.36	3785.67	3326.17
AAEL002170-RA	6.5043	14.8541	12.3125	5.70658	9.60548	3.9688	6.2589	15.5506	9.66779	19.7562	11.8168	15.972
AAEL002173-RB	42.7426	18.9517	17.9335	41.8482	24.6998	35.7192	19.8198	35.4208	25.1363	31.1941	16.1138	23.958
AAEL002174-RA	726.623	543.454	584.043	842.672	730.016	771.932	569.56	640.166	522.061	727.861	575.8	660.177
AAEL002175-RA	644.391	426.67	654.171	553.538	548.885	561.586	426.648	365.439	667.077	829.762	2004.56	947.673
AAEL002176-RB	131.944	339.082	535.863	110.327	137.221	132.955	95.9697	166.737	121.814	154.931	97.757	109.142
AAEL002178-RD	17.6545	25.6105	28.3724	5.70658	10.9777	1.9844	20.863	13.8227	29.0034	16.6368	18.2623	9.31701
AAEL002179-RA	383.289	271.983	293.092	283.427	318.353	408.787	357.8	411.227	309.369	224.597	366.32	260.876
AAEL002183-RA	114.754	98.8564	88.0615	154.078	163.293	146.846	106.401	149.458	85.0765	108.139	84.866	131.769
AAEL002184-RA	601.183	471.232	489.557	1011.97	1075.81	1123.17	474.633	563.277	537.529	839.12	702.561	807.918
AAEL002185-RA	188.625	86.5634	105.995	355.71	736.878	811.62	200.285	146.003	906.839	1292.47	5387.38	1448.13
AAEL002186-RA	222.54	261.739	276.497	213.046	234.648	259.957	286.866	327.426	247.495	227.717	306.162	186.34
AAEL002190-RA	1086.68	1176.54	1151.22	869.302	869.982	1027.92	1050.45	944.266	1098.26	591.647	717.601	664.17
AAEL002191-RA	1.39378	0	0.802992	0	1.37221	1.9844	0	0	0	4.15921	1.07425	0
AAEL002194-RA	127.298	34.318	441.913	20.9241	8.23327	31.7504	46.9417	84.6643	34.804	9.35822	36.5246	10.648
AAEL002195-RB	352.626	409.255	362.149	277.72	411.663	381.005	609.199	657.444	435.051	309.861	493.082	296.813
AAEL002198-RA	81.7684	84.0023	73.0723	152.175	118.01	101.204	65.7184	92.4396	71.5416	114.378	89.163	109.142
AAEL002207-RA	597.931	479.94	452.085	572.56	620.24	867.183	523.661	555.502	483.389	514.702	518.864	539.056
AAEL002208-RA	0.464593	2.56105	1.60598	1.90219	1.37221	7.93761	0	0	5.80067	2.0796	0	0
AAEL002209-RA	168.183	102.954	99.571	287.231	230.532	313.535	115.79	108.854	123.748	268.269	135.356	252.89
AAEL002211-RA	8.82727	8.70756	6.15627	7.60877	0	3.9688	4.1726	2.59177	1.93356	1.0398	4.29701	1.331
AAEL002213-RA	14.4024	9.21977	7.49459	1.90219	4.11663	9.92201	3.12945	6.91137	0	0	1.07425	0
AAEL002214-RB	6.03971	7.68314	9.10058	0	4.11663	0	9.38834	16.4145	13.5349	4.15921	10.7425	9.31701
AAEL002214-RD	1.85837	5.12209	4.55029	1.90219	0	1.9844	6.2589	5.18353	1.93356	3.11941	4.29701	2.662
AAEL002214-RE	2.78756	2.04884	0.535328	0	0	0	2.0863	3.45569	3.86712	0	0	1.331
AAEL002215-RA	53.4282	33.2936	42.2909	60.8702	63.1217	53.5788	78.2362	64.7941	54.1396	25.9951	39.7474	29.282
AAEL002215-RB	5.57512	4.09767	4.55029	3.80439	4.11663	3.9688	1.04315	4.31961	0	6.23881	1.07425	2.662
AAEL002216-RB	662.974	615.675	628.743	715.225	771.183	996.169	682.22	603.017	709.616	861.996	635.958	827.883
AAEL002217-RA	8.82727	3.07326	2.40898	49.457	8.23327	7.93761	2.0863	11.231	13.5349	23.9154	17.188	7.98601
AAEL002219-RA	190.483	262.763	266.861	148.371	256.604	208.362	235.752	359.391	290.034	151.811	257.821	198.319
AAEL002220-RB	3.71674	2.56105	1.33832	1.90219	0	11.9064	7.30205	2.59177	5.80067	3.11941	1.07425	3.99301
AAEL002221-RA	208.138	208.469	279.441	230.165	234.648	299.645	196.112	279.047	243.628	234.995	222.37	192.995
AAEL002222-RA	126.369	116.271	97.965	95.1097	126.243	95.2513	89.7109	102.807	92.8108	100.861	93.46	89.1771
AAEL002225-RA	214.177	170.053	246.251	273.916	240.137	317.504	216.975	234.123	210.758	200.682	157.915	185.009
AAEL002228-RA	1560.1	1088.96	2085.37	595.386	712.178	321.473	1040.02	571.916	1442.43	810.006	895.927	1192.58
AAEL002229-RA	0.464593	1.53663	1.60598	3.80439	1.37221	3.9688	0	0.863922	0	6.23881	2.14851	2.662
AAEL002231-RA	5.11052	2.04884	13.9185	13.3154	21.9554	41.6724	10.4315	6.91137	5.80067	116.458	36.5246	54.5711
AAEL002232-RA	410.7	368.791	327.353	336.688	338.936	458.397	443.339	466.518	402.18	268.269	348.058	295.482
AAEL002235-RA	41.8134	55.8308	74.9459	13.3154	15.0943	7.93761	60.5027	23.3259	75.4088	30.1543	56.9354	43.9231
AAEL002237-RA	1.39378	1.02442	6.6916	1.90219	23.3276	3.9688	4.1726	11.231	5.80067	5.19901	2.14851	2.662
AAEL002238-RA	518.95	428.719	414.879	315.764	481.646	442.521	578.948	567.597	419.582	487.667	590.839	476.499
AAEL002240-RB	668.549	725.288	831.097	688.594	629.845	587.383	752.111	730.014	756.021	824.563	673.557	720.072
AAEL002242-RA	11.6148	6.14651	11.7772	0	8.23327	1.9844	1.04315	6.91137	5.80067	0	1.07425	5.32401
AAEL002244-RA	1.39378	4.09767	2.40898	0	2.74442	1.9844	4.1726	6.91137	7.73423	2.0796	3.22276	2.662
AAEL002246-RA	0.464593	0.512209	1.60598	0	1.37221	0	0	0	3.86712	1.0398	3.22276	1.331
AAEL002248-RB	158.426	191.566	191.915	235.872	198.971	220.269	234.709	218.572	175.954	221.478	223.445	234.256
AAEL002249-RA	459.482	510.16	478.048	458.429	515.951	633.024	681.177	675.587	560.732	318.179	452.261	354.046
AAEL002250-RB	219.288	247.397	247.857	197.828	273.07	210.347	343.196	454.423	332.572	179.886	224.519	196.988
AAEL002253-RB	299.662	324.741	311.026	182.611	408.919	218.284	506.971	438.008	477.589	318.179	450.112	429.914
AAEL002254-RA	167.253	182.859	430.939	62.7724	57.6329	57.5476	164.818	101.943	123.748	136.214	120.316	91.8391
AAEL002255-RA	47.3885	9.21977	17.3982	9.51097	15.0943	45.6412	10.4315	11.231	27.0698	22.8756	45.1186	27.951
AAEL002257-RB	20.9067	41.4889	26.4987	85.5987	57.6329	53.5788	33.3808	23.3259	3.86712	19.7562	22.5593	37.268
AAEL002258-RC	52.0344	26.1227	31.5844	45.6526	67.2384	111.126	30.2513	48.3796	32.8705	55.1095	32.2276	55.9021
AAEL002260-RB	39.955	45.5866	35.3316	45.6526	43.9108	9.92201	44.8554	31.1012	54.1396	29.1145	35.4503	27.951
AAEL002260-RC	1.39378	1.53663	2.9443	0	1.37221	5.9532	1.04315	2.59177	1.93356	3.11941	1.07425	1.331
AAEL002261-RB	3.25215	2.56105	5.35328	0	0	0	0	3.45569	0	3.11941	0	1.331
AAEL002261-RC	0	2.04884	0.535328	1.90219	0	3.9688	0	0.863922	0	1.0398	2.14851	0
AAEL002261-RE	124.511	10.7564	46.0382	17.1197	26.072	9.92201	34.4239	13.8227	77.3423	40.5523	107.425	63.8881
AAEL002263-RA	52.499	27.6593	33.458	327.177	146.827	246.066	64.6753	114.902	32.8705	133.095	50.4899	129.107
AAEL002263-RB	35.7737	31.757	29.1754	159.784	49.3996	43.6568	17.7335	33.6929	9.66779	19.7562	50.4899	21.296
AAEL002264-RA	1.39378	4.60988	5.62094	15.2175	2.74442	0	3.12945	6.04745	9.66779	0	2.14851	10.648
AAEL002267-RA	578.883	574.699	544.964	1441.86	1766.04	1724.44	581.034	316.195	396.379	1429.73	817.507	1047.5
AAEL002269-RA	0	5.12209	82.9758	1.90219	0	0	1.04315	0.863922	1.93356	0	1.07425	0
AAEL002269-RB	45.0655	53.782	95.0207	30.4351	31.5609	37.7036	21.9061	32.829	36.7376	47.8309	42.9701	34.606
AAEL002271-RA	1371.01	1085.37	1089.66	1008.16	1045.63	1154.92	1155.81	1274.28	1214.27	784.011	962.531	839.862
AAEL002272-RA	1157.3	1206.76	1222.69	880.715	1160.89	813.605	1315.41	1355.49	1361.22	1102.19	1296.62	1168.62
AAEL002273-RB	2.78756	1.53663	0.535328	7.60877	1.37221	1.9844	2.0863	1.72784	1.93356	5.19901	1.07425	2.662
AAEL002276-RA	70.1535	95.7831	314.238	76.0877	50.7718	21.8284	69.891	22.462	75.4088	50.9503	58.0097	54.5711
AAEL002279-RA	176.081	213.079	200.213	247.285	266.209	271.863	299.384	292.006	216.558	210.04	264.266	195.657
AAEL002281-RA	0.464593	1.02442	1.87365	1.90219	1.37221	0	1.04315	3.45569	0	0	1.07425	3.99301
AAEL002282-RA	3.25215	3.58546	3.7473	3.80439	8.23327	0	5.21575	4.31961	5.80067	5.19901	4.29701	7.98601
AAEL002282-RB	4.64593	8.70756	4.28262	5.70658	1.37221	5.9532	1.04315	3.45569	1.93356	2.0796	3.22276	1.331
AAEL002284-RA	158.426	123.955	111.884	127.447	101.544	138.908	144.998	183.151	106.346	71.7463	97.757	93.1701
AAEL002285-RB	65.043	101.417	81.9052	66.5768	98.7992	85.3293	93.8834	107.99	98.6114	53.0299	81.6432	71.8741
AAEL002286-RA	150.064	145.98	127.14	182.611	153.688	220.269	174.206	241.898	177.887	136.214	151.47	107.811
AAEL002287-RB	1.39378	3.58546	3.21197	1.90219	4.11663	0	3.12945	0.863922	3.86712	5.19901	0	1.331
AAEL002287-RC	1.85837	0.512209	0.535328	1.90219	1.37221	0	1.04315	1.72784	5.80067	0	1.07425	2.662
AAEL002287-RD	2.78756	4.60988	3.21197	1.90219	2.74442	1.9844	8.3452	0.863922	1.93356	1.0398	6.44552	5.32401
AAEL002288-RB	168.647	65.5628	146.145	216.85	142.71	115.095	106.401	146.003	197.223	138.294	128.91	106.48
AAEL002290-RB	169.112	192.078	239.292	190.219	163.293	107.158	189.853	199.566	160.485	201.722	228.816	200.981
AAEL002291-RB	0.929186	1.53663	0.535328	1.90219	0	11.9064	3.12945	1.72784	1.93356	11.4378	1.07425	6.65501
AAEL002292-RA	40.4196	57.3674	61.0274	178.806	229.159	132.955	50.0712	65.6581	29.0034	71.7463	120.316	99.8251
AAEL002293-RA	2.32297	3.58546	5.35328	7.60877	6.86106	7.93761	6.2589	16.4145	7.73423	6.23881	5.37126	5.32401
AAEL002293-RB	0.929186	2.56105	2.14131	1.90219	4.11663	1.9844	0	0.863922	0	2.0796	7.51977	0
AAEL002295-RA	1076.46	1178.59	911.396	4451.13	2648.37	2359.45	714.557	637.574	425.383	1892.44	1419.09	2012.47
AAEL002296-RA	717.332	803.144	1267.12	1034.79	703.944	621.118	600.854	779.257	599.403	664.434	696.116	610.93
AAEL002298-RA	274.574	266.861	230.726	201.632	181.132	230.191	301.47	298.053	286.167	158.05	228.816	177.023
AAEL002299-RD	59.0033	37.3913	46.0382	55.1636	53.5162	49.61	39.6397	26.7816	34.804	54.0697	37.5989	55.9021
AAEL002301-RA	1.39378	2.56105	1.33832	1.90219	0	0	3.12945	0	0	1.0398	7.51977	6.65501
AAEL002303-RC	15.7962	22.025	9.36824	24.7285	32.9331	33.7348	16.6904	21.598	15.4685	12.4776	10.7425	21.296
AAEL002304-RA	358.201	357.01	368.306	372.83	343.053	343.301	332.765	482.068	290.034	326.498	365.246	295.482
AAEL002306-RA	1384.95	1081.79	1114.55	1415.23	1631.56	1329.55	1214.23	941.675	1175.6	1596.1	1241.84	1621.16
AAEL002307-RA	0.464593	0.512209	2.40898	0	0	0	1.04315	0	0	0	0	0
AAEL002308-RA	0	1.53663	0.535328	0	2.74442	0	1.04315	0	1.93356	1.0398	1.07425	1.331
AAEL002308-RB	0	3.58546	1.87365	0	1.37221	0	3.12945	0	0	1.0398	1.07425	1.331
AAEL002309-RA	785.162	777.021	639.717	2244.59	793.138	4583.97	365.102	676.451	369.31	1852.93	494.156	700.107
AAEL002310-RA	20.9067	23.5616	30.7814	15.2175	28.8164	41.6724	39.6397	34.5569	17.402	11.4378	24.7078	9.31701
AAEL002312-RA	335.436	310.399	401.764	319.568	322.47	325.442	404.742	381.853	435.051	364.971	379.211	400.632
AAEL002316-RA	35.7737	54.8064	41.7556	49.457	61.7495	81.3605	35.4671	47.5157	54.1396	29.1145	36.5246	27.951
AAEL002317-RA	1.39378	1.02442	1.33832	0	0	0	1.04315	1.72784	0	1.0398	0	3.99301
AAEL002320-RA	189.089	238.177	248.392	159.784	138.593	117.08	316.074	333.474	218.492	146.612	165.435	125.114
AAEL002321-RB	1.85837	1.02442	0.267664	0	1.37221	0	2.0863	0.863922	0	2.0796	0	0
AAEL002322-RA	416.74	462.013	421.571	260.6	289.537	313.535	517.402	570.188	508.526	246.433	341.612	228.932
AAEL002324-RB	152.851	105.003	138.65	266.307	181.132	254.003	104.315	114.902	145.017	210.04	154.692	231.594
AAEL002329-RB	0.929186	2.56105	1.87365	0	0	1.9844	4.1726	3.45569	0	1.0398	1.07425	2.662
AAEL002331-RA	359.13	346.766	441.646	403.265	314.236	373.067	395.354	325.699	295.834	340.015	356.652	323.433
AAEL002334-RA	5533.3	5094.43	4858.9	4822.06	4986.62	5369.79	4802.66	5295.84	4791.36	4058.35	4092.9	3997
AAEL002335-RB	1.39378	1.02442	0.267664	0	1.37221	5.9532	3.12945	1.72784	0	3.11941	4.29701	2.662
AAEL002337-RA	669.014	581.357	490.36	612.506	627.101	960.45	716.644	827.637	785.024	605.165	628.438	594.958
AAEL002341-RB	117.077	139.833	82.9758	64.6746	105.66	117.08	132.48	166.737	191.422	81.1046	98.8313	65.2191
AAEL002343-RA	0	1.53663	1.87365	0	1.37221	0	1.04315	0	1.93356	0	0	3.99301
AAEL002346-RC	3.71674	6.65872	9.90357	9.51097	5.48885	1.9844	13.5609	2.59177	0	11.4378	35.4503	19.965
AAEL002346-RD	4.64593	2.56105	6.15627	0	0	0	5.21575	0	7.73423	1.0398	1.07425	1.331
AAEL002346-RE	0.464593	3.58546	3.21197	0	0	0	1.04315	0	1.93356	0	3.22276	0
AAEL002347-RA	62.2555	33.8058	18.7365	222.557	323.842	117.08	33.3808	37.1486	38.6712	162.209	121.391	121.121
AAEL002348-RB	102.675	29.1959	47.9119	77.9899	56.2607	97.2357	37.5534	43.1961	32.8705	67.5871	44.0444	61.2261
AAEL002350-RA	688.062	573.162	577.887	810.334	735.505	932.669	597.725	556.366	628.406	879.673	972.199	865.151
AAEL002351-RA	326.609	276.593	220.823	439.407	477.53	406.802	319.204	343.841	239.761	302.582	209.479	323.433
AAEL002351-RB	118.471	65.5628	62.901	108.425	139.966	71.4384	91.7971	55.291	46.4054	102.94	90.2373	113.135
AAEL002353-RB	39.4904	57.3674	32.1197	81.7943	46.6552	85.3293	44.8554	16.4145	29.0034	18.7164	50.4899	33.275
AAEL002355-RB	0.929186	0.512209	1.07066	5.70658	5.48885	0	3.12945	1.72784	0	3.11941	7.51977	3.99301
AAEL002358-RB	29.2694	38.9279	40.9526	24.7285	23.3276	13.8908	34.4239	24.1898	29.0034	39.5125	36.5246	30.613
AAEL002358-RD	0.464593	1.02442	2.40898	0	0	0	2.0863	0	0	0	0	0
AAEL002360-RB	8.82727	10.2442	8.56525	24.7285	34.3053	29.766	13.5609	18.1424	13.5349	34.3135	37.5989	11.979
AAEL002361-RA	5.11052	3.07326	12.3125	3.80439	2.74442	3.9688	10.4315	28.5094	9.66779	2.0796	3.22276	3.99301
AAEL002362-RA	127.763	103.466	117.504	112.229	108.405	172.643	115.79	200.43	117.947	68.6269	92.3858	81.1911
AAEL002367-RA	46.4593	29.1959	35.064	45.6526	20.5832	53.5788	21.9061	16.4145	29.0034	79.025	45.1186	86.5151
AAEL002369-RA	1260.44	1506.92	1545.49	947.292	1258.32	825.511	1781.7	1397.83	1742.14	1221.77	1269.77	1338.99
AAEL002370-RB	1169.38	1307.67	1548.17	939.683	1082.67	877.105	1280.99	1250.09	1401.83	970.135	1060.29	867.813
AAEL002371-RC	1.85837	13.8296	5.62094	1.90219	1.37221	1.9844	14.6041	9.50314	5.80067	4.15921	6.44552	3.99301
AAEL002371-RE	0.464593	2.04884	0.267664	1.90219	1.37221	0	1.04315	3.45569	1.93356	2.0796	1.07425	0
AAEL002372-RB	30845.7	21816	24552.8	24665.7	24714.9	34024.5	24645.4	24673.6	25434	19757.3	17789.6	21266.7
AAEL002373-RA	135.661	66.075	78.4256	119.838	177.015	45.6412	98.056	49.2435	50.2725	263.07	281.454	240.911
AAEL002374-RB	7.43349	3.07326	4.01496	5.70658	15.0943	15.8752	8.3452	9.50314	3.86712	2.0796	3.22276	7.98601
AAEL002375-RA	1017.46	923.513	1014.71	806.53	867.238	1287.88	1189.19	1169.75	1314.82	697.707	814.284	798.601
AAEL002377-RA	434.394	494.794	554.064	618.213	673.756	857.261	487.151	700.641	438.918	514.702	561.834	463.189
AAEL002378-RB	280.15	270.446	245.18	100.816	133.105	63.5008	317.117	158.098	328.705	563.573	358.8	259.545
AAEL002380-RA	14.867	12.293	9.10058	0	1.37221	3.9688	6.2589	7.7753	13.5349	12.4776	10.7425	7.98601
AAEL002384-RA	556.118	630.017	573.069	441.309	386.964	551.664	588.336	717.055	605.204	327.538	445.815	310.123
AAEL002385-RB	148.205	126.003	191.647	106.523	126.243	160.737	95.9697	77.753	110.213	88.3832	96.6828	79.8601
AAEL002386-RA	615.121	557.284	627.672	661.963	631.217	559.601	605.027	577.964	535.596	603.085	546.795	520.422
AAEL002388-RA	7.43349	13.3174	18.2012	5.70658	8.23327	1.9844	10.4315	19.0063	7.73423	4.15921	8.59402	9.31701
AAEL002388-RB	18.1191	19.4639	13.3832	11.4132	8.23327	9.92201	17.7335	32.829	15.4685	10.398	16.1138	10.648
AAEL002390-RA	6.5043	13.8296	19.0041	5.70658	1.37221	5.9532	6.2589	1.72784	3.86712	9.35822	12.891	6.65501
AAEL002390-RB	15.3316	25.6105	35.064	17.1197	12.3499	1.9844	20.863	6.91137	13.5349	21.8358	23.6336	25.289
AAEL002397-RA	370.281	133.687	188.703	133.154	105.66	125.017	115.79	120.085	232.027	183.005	187.994	182.347
AAEL002399-RA	1503.42	1588.36	2370.43	1512.24	1637.05	1422.82	1405.12	1625.9	1131.13	1424.53	1491.06	1280.42
AAEL002401-RA	629.988	581.357	592.876	743.757	680.617	926.715	575.818	749.02	543.33	595.807	654.22	596.289
AAEL002402-RB	531.03	319.106	395.34	450.82	300.514	371.083	624.847	349.024	440.851	325.458	325.499	483.154
AAEL002404-RH	1.85837	0	0.802992	0	0	0	2.0863	0	0	0	3.22276	1.331
AAEL002406-RA	94.3124	176.2	117.772	104.621	116.638	75.4072	129.351	244.49	150.818	48.8707	138.579	50.5781
AAEL002407-RB	2249.56	2300.84	2396.66	1453.28	1789.36	1718.49	2322.05	2392.2	2221.66	1692.8	2154.95	1655.77
AAEL002408-RB	98.0291	106.54	95.2884	79.8921	63.1217	67.4696	138.739	176.24	150.818	72.7861	77.3462	67.8811
AAEL002411-RC	309.419	290.423	167.825	490.766	397.941	565.554	224.277	285.958	193.356	430.478	380.286	387.322
AAEL002411-RD	85.4851	77.3436	92.3441	146.469	139.966	196.456	78.2362	110.582	63.8074	162.209	122.465	113.135
AAEL002412-RA	328.932	362.132	420.232	323.373	374.614	337.348	269.133	279.047	245.562	382.647	326.573	389.984
AAEL002413-RA	205.35	258.666	385.971	106.523	97.427	132.955	222.191	238.442	146.95	90.4628	98.8313	69.2121
AAEL002415-RF	9.29186	9.21977	13.6509	22.8263	27.4442	3.9688	8.3452	4.31961	9.66779	11.4378	13.9653	10.648
AAEL002416-RA	0	4.09767	1.60598	5.70658	6.86106	0	0	2.59177	0	5.19901	2.14851	3.99301
AAEL002416-RB	45.0655	76.3192	97.965	34.2395	37.0497	35.7192	50.0712	83.8004	61.8738	43.6717	55.8612	29.282
AAEL002417-RC	22.3005	16.3907	35.5993	5.70658	4.11663	7.93761	2.0863	3.45569	25.1363	24.9553	45.1186	17.303
AAEL002417-RO	2.32297	1.53663	2.67664	0	0	0	0	0	0	0	5.37126	3.99301
AAEL002417-RP	0.464593	1.02442	1.33832	3.80439	0	0	1.04315	0	1.93356	5.19901	1.07425	1.331
AAEL002418-RA	49.7115	42.5134	48.4472	110.327	85.0771	156.768	62.589	68.2498	75.4088	108.139	108.5	82.5221
AAEL002419-RA	284.796	281.203	281.583	365.221	281.303	222.253	272.262	271.271	230.093	370.17	271.786	295.482
AAEL002422-RB	0	0.512209	1.33832	0	0	0	1.04315	0.863922	3.86712	0	3.22276	3.99301
AAEL002422-RD	1.39378	2.56105	8.29758	0	0	0	9.38834	0	0	5.19901	5.37126	1.331
AAEL002422-RF	0.929186	2.04884	6.15627	1.90219	0	0	0	0	1.93356	1.0398	1.07425	2.662
AAEL002422-RI	6.9689	7.17093	9.90357	0	0	0	11.4746	0.863922	1.93356	3.11941	3.22276	3.99301
AAEL002422-RJ	0.929186	3.07326	2.9443	0	0	0	0	0.863922	1.93356	0	2.14851	1.331
AAEL002422-RL	1.85837	0	1.33832	1.90219	0	0	4.1726	0	3.86712	0	1.07425	0
AAEL002422-RM	0.464593	2.56105	1.87365	0	0	0	1.04315	0	1.93356	0	0	1.331
AAEL002422-RO	0.464593	0.512209	1.60598	0	1.37221	0	2.0863	0.863922	0	0	0	1.331
AAEL002423-RA	35.7737	32.2692	27.8371	49.457	30.1887	41.6724	33.3808	31.9651	23.2027	32.2339	33.3018	49.2471
AAEL002425-RA	3.25215	3.07326	0	3.80439	2.74442	1.9844	2.0863	1.72784	3.86712	2.0796	4.29701	1.331
AAEL002426-RA	200.24	273.52	297.642	357.612	343.053	226.222	271.219	225.484	193.356	269.309	255.672	314.116
AAEL002427-RB	58.0741	69.1482	76.2842	43.7504	65.8661	27.7816	70.9342	65.6581	96.6779	67.5871	78.4205	61.2261
AAEL002428-RB	0.929186	2.04884	1.87365	0	2.74442	0	3.12945	0	5.80067	1.0398	1.07425	1.331
AAEL002428-RC	23.2297	27.6593	36.67	13.3154	12.3499	5.9532	14.6041	12.0949	15.4685	21.8358	16.1138	33.275
AAEL002428-RD	4.18134	1.02442	3.47963	0	0	1.9844	2.0863	0	0	3.11941	4.29701	0
AAEL002430-RA	65.5076	99.8808	84.8495	68.4789	104.288	77.3916	109.531	130.452	59.9403	44.7115	104.203	103.818
AAEL002432-RA	20.4421	7.68314	18.4688	13.3154	39.7941	27.7816	9.38834	1.72784	0	13.5174	23.6336	47.9161
AAEL002433-RA	60.3971	67.0994	66.3807	97.0118	102.916	128.986	78.2362	124.405	102.479	88.3832	65.5294	61.2261
AAEL002435-RA	7.43349	7.17093	8.56525	9.51097	13.7221	9.92201	10.4315	10.3671	1.93356	12.4776	7.51977	9.31701
AAEL002435-RB	52.9636	44.05	36.67	38.0439	48.0274	67.4696	41.726	61.3384	30.9369	37.4329	35.4503	29.282
AAEL002435-RC	37.632	34.8302	42.2909	51.3592	41.1663	33.7348	49.028	57.0188	32.8705	24.9553	25.7821	23.958
AAEL002435-RE	299.198	247.397	232.065	251.089	273.07	396.88	321.29	385.309	212.691	189.244	208.405	146.41
AAEL002435-RF	0.929186	1.02442	3.21197	3.80439	0	0	0	1.72784	1.93356	0	2.14851	1.331
AAEL002436-RD	65.5076	74.2703	83.7788	45.6526	31.5609	15.8752	62.589	51.8353	96.6779	174.687	160.064	173.03
AAEL002436-RE	9.75645	7.68314	11.5096	3.80439	4.11663	0	5.21575	9.50314	3.86712	20.796	18.2623	9.31701
AAEL002436-RF	13.0086	14.3419	13.6509	5.70658	15.0943	9.92201	22.9493	13.8227	5.80067	19.7562	18.2623	21.296
AAEL002437-RB	322.892	433.329	441.378	294.84	301.887	257.972	381.793	400.86	425.383	336.896	337.315	306.13
AAEL002438-RB	2.32297	3.07326	3.7473	5.70658	4.11663	9.92201	0	0.863922	5.80067	6.23881	4.29701	5.32401
AAEL002439-RA	0.929186	0.512209	0	3.80439	2.74442	1.9844	3.12945	2.59177	0	0	0	0
AAEL002442-RA	48.3177	55.3186	43.6292	36.1417	52.144	57.5476	90.754	115.766	61.8738	37.4329	36.5246	37.268
AAEL002446-RB	265.747	222.811	202.622	264.405	311.492	297.66	297.298	380.126	233.96	193.403	259.969	239.58
AAEL002446-RC	2.78756	3.07326	2.9443	0	5.48885	1.9844	2.0863	2.59177	1.93356	2.0796	4.29701	3.99301
AAEL002447-RA	9.29186	11.7808	89.6674	3.80439	4.11663	0	3.12945	2.59177	3.86712	1.0398	7.51977	0
AAEL002449-RA	11.1502	3.07326	9.6359	45.6526	23.3276	15.8752	9.38834	6.04745	17.402	23.9154	19.3366	62.5571
AAEL002450-RA	32.5215	39.9523	36.1346	39.9461	53.5162	55.5632	44.8554	53.5631	42.5383	31.1941	27.9306	22.627
AAEL002451-RB	488.752	467.135	723.228	330.982	367.753	232.175	554.955	534.768	616.805	377.448	380.286	416.604
AAEL002453-RB	91.5248	143.931	114.56	104.621	137.221	109.142	123.092	133.908	133.415	102.94	90.2373	110.473
AAEL002454-RA	26.0172	26.1227	15.2568	38.0439	32.9331	73.4228	17.7335	22.462	17.402	27.0349	19.3366	26.62
AAEL002455-RB	10.221	13.3174	16.8628	7.60877	16.4665	0	8.3452	1.72784	19.3356	23.9154	19.3366	19.965
AAEL002455-RC	29.734	18.4395	29.7107	5.70658	26.072	21.8284	32.3376	14.6867	27.0698	13.5174	24.7078	22.627
AAEL002456-RB	2.32297	3.07326	2.40898	1.90219	0	0	0	0.863922	1.93356	8.31842	2.14851	0
AAEL002456-RC	3.71674	2.04884	2.67664	3.80439	0	1.9844	1.04315	0	0	10.398	1.07425	6.65501
AAEL002462-RA	60.8617	88.1	89.1321	49.457	49.3996	55.5632	100.142	133.044	100.545	36.3931	63.3809	51.9091
AAEL002463-RB	2589.18	1974.05	2346.88	2183.72	2391.76	1734.37	2381.51	1890.26	1921.96	2146.15	2307.5	2335.91
AAEL002464-RA	513.84	606.456	542.02	996.749	808.233	976.325	546.61	533.04	603.27	725.782	704.71	749.354
AAEL002465-RB	524.99	501.453	497.32	397.558	451.458	353.223	518.445	489.844	543.33	436.717	514.567	439.231
AAEL002467-RA	366.099	5.12209	8.29758	4137.27	144.082	244.081	52.1575	131.316	19.3356	90.4628	587.616	34.606
AAEL002469-RJ	0.464593	0.512209	1.33832	5.70658	0	0	1.04315	0.863922	3.86712	2.0796	0	1.331
AAEL002469-RK	0.464593	2.04884	1.87365	0	2.74442	0	1.04315	0	0	1.0398	2.14851	0
AAEL002469-RM	4.18134	10.7564	9.90357	3.80439	2.74442	9.92201	16.6904	14.6867	9.66779	4.15921	16.1138	6.65501
AAEL002472-RD	0.929186	0	0.267664	1.90219	2.74442	0	1.04315	3.45569	0	0	3.22276	1.331
AAEL002474-RD	473.42	515.282	398.819	654.354	639.451	478.241	466.288	307.556	539.463	857.837	746.606	771.981
AAEL002476-RB	0.464593	2.04884	1.07066	0	0	3.9688	0	0	0	0	1.07425	1.331
AAEL002481-RA	31.1277	12.8052	56.4771	5.70658	0	15.8752	11.4746	6.04745	38.6712	3.11941	26.8563	5.32401
AAEL002483-RA	439.505	420.012	438.434	353.808	407.547	365.13	609.199	694.593	508.526	242.274	437.221	312.785
AAEL002485-RA	0.929186	2.04884	2.40898	1.90219	0	0	0	0.863922	1.93356	2.0796	0	0
AAEL002486-RB	20.4421	13.8296	10.9742	11.4132	8.23327	9.92201	26.0787	27.6455	23.2027	17.6766	13.9653	19.965
AAEL002487-RB	912.925	1409.09	1945.92	1344.85	1642.54	1430.75	1090.09	917.485	1106	2036.97	1915.39	2039.09
AAEL002488-RA	180.727	178.249	192.45	199.73	174.271	174.627	194.026	211.661	172.087	196.523	291.123	207.636
AAEL002490-RA	3.25215	0	1.07066	0	0	0	0	1.72784	0	0	0	1.331
AAEL002493-RA	171.899	169.029	193.253	152.175	248.37	263.925	212.802	253.129	179.821	202.761	266.415	204.974
AAEL002499-RA	735.915	583.406	1261.77	576.364	1110.12	488.163	1085.92	861.33	1206.54	726.822	819.655	1187.25
AAEL002501-RA	130.086	126.003	123.928	93.2075	116.638	39.688	136.653	115.766	121.814	77.9852	109.574	149.072
AAEL002502-RA	314.994	237.665	454.226	416.58	640.823	615.164	529.92	379.262	496.924	456.473	445.815	761.333
AAEL002503-RA	93.3832	77.3436	148.554	81.7943	76.8438	93.2669	43.8123	46.6518	81.2094	119.577	69.8264	77.1981
AAEL002504-RB	744.278	581.87	1746.51	829.356	1296.74	1016.01	930.489	734.334	1492.71	697.707	1293.4	1337.66
AAEL002506-RA	507.8	353.424	539.343	264.405	267.581	240.113	202.371	173.648	257.163	420.08	718.675	503.119
AAEL002508-RA	593.285	686.873	866.428	608.702	712.178	648.899	694.738	816.406	607.137	588.528	884.11	798.601
AAEL002510-RA	0.929186	1.53663	1.60598	1.90219	0	0	2.0863	0	0	2.0796	0	2.662
AAEL002510-RB	3.25215	23.0494	1219.21	3.80439	4.11663	0	4.1726	0.863922	17.402	10.398	3.22276	2.662
AAEL002512-RA	60.3971	39.9523	109.475	100.816	104.288	77.3916	55.2869	60.4745	94.7443	95.6618	100.98	171.699
AAEL002514-RB	186.302	289.398	422.909	133.154	341.681	170.659	437.08	379.262	423.449	172.607	307.236	308.792
AAEL002518-RD	10.6856	3.58546	8.83291	7.60877	9.60548	1.9844	3.12945	1.72784	3.86712	9.35822	0	2.662
AAEL002518-RE	9.29186	2.56105	2.67664	13.3154	4.11663	7.93761	6.2589	3.45569	3.86712	18.7164	4.29701	11.979
AAEL002520-RA	0.929186	0	1.33832	1.90219	0	0	1.04315	0.863922	5.80067	3.11941	1.07425	1.331
AAEL002523-RA	69.689	84.0023	67.4513	104.621	122.127	146.846	90.754	124.405	110.213	98.7812	102.054	107.811
AAEL002524-RA	24.1588	8.19535	33.1903	34.2395	6.86106	21.8284	15.6472	15.5506	17.402	42.6319	25.7821	25.289
AAEL002525-RA	492.004	505.038	800.851	424.189	407.547	323.457	424.562	387.037	444.718	562.533	504.899	585.641
AAEL002526-RA	427.426	296.569	880.615	641.039	959.176	881.074	583.121	529.584	837.231	579.17	880.887	1287.08
AAEL002527-RA	46.4593	40.9767	66.113	74.1855	74.0994	57.5476	65.7184	66.522	54.1396	32.2339	64.4552	58.5641
AAEL002527-RB	4.64593	1.53663	2.67664	0	1.37221	11.9064	4.1726	3.45569	0	10.398	3.22276	3.99301
AAEL002529-RA	570.985	437.427	533.454	338.59	415.78	470.303	543.481	672.995	568.466	321.299	424.33	340.736
AAEL002531-RA	125.905	118.833	153.907	136.958	142.71	142.877	127.264	149.458	108.279	128.935	127.836	143.748
AAEL002534-RA	2395.44	2898.08	2921.82	5023.69	2638.76	4377.59	3576.96	5745.08	3049.22	3420.95	2441.78	2473
AAEL002537-RB	31.1277	29.7081	28.3724	20.9241	32.9331	17.8596	29.2082	37.1486	25.1363	25.9951	10.7425	15.972
AAEL002538-RA	37.1674	63.0017	46.0382	55.1636	32.9331	27.7816	39.6397	55.291	42.5383	125.816	77.3462	81.1911
AAEL002539-RA	8.36267	51.2209	24.3574	43.7504	67.2384	1.9844	16.6904	1.72784	11.6013	35.3533	19.3366	59.8951
AAEL002539-RB	92.9186	172.102	217.076	79.8921	61.7495	13.8908	93.8834	50.1075	137.283	129.975	183.697	130.438
AAEL002541-RB	25.088	41.4889	31.049	51.3592	43.9108	63.5008	25.0356	20.7341	30.9369	39.5125	40.8216	47.9161
AAEL002542-RA	1315.26	1205.74	1475.63	1985.89	2065.18	2198.72	1352.96	1573.2	1020.92	1630.41	1928.28	1557.27
AAEL002543-RB	1.39378	2.56105	1.60598	1.90219	2.74442	0	0	0	0	6.23881	2.14851	1.331
AAEL002543-RD	191.877	132.662	141.327	89.4031	85.0771	19.844	105.358	98.4871	104.412	150.771	127.836	122.452
AAEL002543-RE	4.64593	1.53663	3.7473	0	0	1.9844	2.0863	3.45569	0	1.0398	2.14851	2.662
AAEL002544-RA	10.6856	8.70756	8.29758	5.70658	9.60548	9.92201	14.6041	5.18353	1.93356	7.27861	8.59402	15.972
AAEL002546-RA	230.438	420.012	462.523	922.564	286.792	750.104	318.161	333.474	547.197	718.503	522.087	393.977
AAEL002547-RA	196.987	97.3197	102.248	289.133	259.348	488.163	99.0992	117.493	94.7443	321.299	126.762	302.137
AAEL002548-RB	2337.37	2289.06	2775.41	1474.2	1454.54	1593.47	2813.37	2024.17	2208.12	1476.52	2089.42	1778.22
AAEL002549-RA	266.676	212.567	403.102	173.1	96.0548	89.2981	117.876	125.269	119.881	118.537	147.173	97.1631
AAEL002550-RE	2.32297	6.14651	5.08562	1.90219	5.48885	0	3.12945	3.45569	5.80067	2.0796	3.22276	1.331
AAEL002550-RF	9.29186	6.65872	9.90357	3.80439	6.86106	3.9688	11.4746	28.5094	9.66779	9.35822	10.7425	11.979
AAEL002550-RG	85.4851	91.6854	119.646	30.4351	54.8885	27.7816	124.135	122.677	88.9437	39.5125	64.4552	38.5991
AAEL002551-RB	6182.8	6854.38	7555.62	5116.9	6513.89	5673.4	8198.11	7106.62	8165.41	6187.86	7249.06	7114.2
AAEL002555-RC	0.929186	1.02442	1.87365	1.90219	4.11663	0	1.04315	0	1.93356	0	3.22276	0
AAEL002555-RD	1.39378	0	1.07066	3.80439	0	0	0	0.863922	1.93356	1.0398	0	0
AAEL002555-RE	0.929186	1.02442	1.60598	1.90219	0	0	3.12945	0	0	0	1.07425	0
AAEL002556-RB	75.2641	97.3197	164.346	66.5768	91.9382	59.532	104.315	109.718	121.814	89.423	139.653	130.438
AAEL002559-RB	242.053	189.005	199.677	161.686	153.688	174.627	194.026	282.502	152.751	207.96	269.637	167.706
AAEL002560-RA	0	0.512209	4.01496	3.80439	0	3.9688	1.04315	1.72784	0	2.0796	1.07425	5.32401
AAEL002560-RC	4.18134	1.02442	2.67664	7.60877	0	1.9844	1.04315	0	0	3.11941	2.14851	3.99301
AAEL002562-RB	3.25215	3.58546	1.87365	0	1.37221	1.9844	5.21575	0.863922	3.86712	3.11941	2.14851	1.331
AAEL002563-RA	371.674	296.057	347.428	336.688	330.703	416.724	336.937	373.214	349.974	350.413	323.35	315.447
AAEL002564-RA	8.36267	7.17093	0.535328	0	28.8164	23.8128	4.1726	4.31961	1.93356	214.199	24.7078	23.958
AAEL002565-RA	0.929186	1.02442	0.802992	0	1.37221	1.9844	0	0	0	2.0796	1.07425	0
AAEL002565-RB	17.6545	23.0494	5.35328	72.2833	38.4219	53.5788	19.8198	34.5569	23.2027	55.1095	46.1929	78.5291
AAEL002566-RA	15.3316	6.65872	4.55029	15.2175	6.86106	3.9688	10.4315	9.50314	3.86712	11.4378	7.51977	9.31701
AAEL002572-RA	16258	13463.9	13646.6	17661.9	16643.6	21074.3	10253.1	11195.6	16104.6	30918.5	29377.6	35103.8
AAEL002577-RB	9.75645	6.65872	4.55029	3.80439	8.23327	9.92201	3.12945	6.91137	7.73423	6.23881	5.37126	5.32401
AAEL002578-RB	92.9186	84.0023	42.5586	199.73	163.293	79.3761	49.028	8.63922	30.9369	123.736	83.7917	115.797
AAEL002578-RC	1.39378	2.56105	1.07066	1.90219	6.86106	0	5.21575	0	3.86712	7.27861	5.37126	7.98601
AAEL002580-RB	170.041	51.7331	198.339	144.567	60.3773	45.6412	113.703	146.003	189.489	55.1095	107.425	146.41
AAEL002581-RA	940.336	828.754	903.366	515.494	743.739	509.991	1031.67	1072.13	966.779	482.468	610.176	389.984
AAEL002583-RA	198.381	143.931	119.11	292.938	263.465	331.395	126.221	118.357	145.017	373.289	184.772	331.419
AAEL002585-RA	39.955	14.8541	107.066	36.1417	9.60548	15.8752	23.9924	14.6867	27.0698	6.23881	40.8216	9.31701
AAEL002586-RA	580.277	683.287	596.623	329.079	440.48	400.849	868.943	952.906	647.742	193.403	497.379	320.771
AAEL002587-RA	735.451	391.328	384.366	277.72	237.393	186.534	342.153	274.727	527.861	895.27	899.15	661.508
AAEL002588-RA	10.221	9.73197	1.87365	60.8702	17.8387	41.6724	11.4746	26.7816	3.86712	51.9901	17.188	47.9161
AAEL002590-RA	138.913	188.493	172.376	135.056	83.7049	99.2201	149.17	222.892	170.153	106.06	209.479	115.797
AAEL002591-RA	26.4818	15.8785	16.5952	1.90219	0	0	7.30205	6.04745	19.3356	10.398	6.44552	7.98601
AAEL002592-RA	53.4282	38.9279	72.2693	68.4789	38.4219	75.4072	41.726	37.1486	48.3389	101.901	68.7522	103.818
AAEL002593-RA	434.394	370.327	479.119	321.471	240.137	242.097	345.282	498.483	436.984	234.995	378.137	206.305
AAEL002595-RA	6.9689	8.19535	10.1712	1.90219	1.37221	1.9844	2.0863	3.45569	5.80067	3.11941	0	2.662
AAEL002595-RB	1.85837	3.58546	0.802992	0	0	1.9844	2.0863	2.59177	0	1.0398	2.14851	0
AAEL002597-RB	22.3005	16.9029	14.7215	26.6307	37.0497	23.8128	14.6041	6.91137	19.3356	23.9154	18.2623	26.62
AAEL002598-RA	21.3713	28.6837	17.9335	38.0439	39.7941	45.6412	39.6397	31.1012	29.0034	19.7562	16.1138	21.296
AAEL002599-RA	82.6976	52.7575	47.1089	55.1636	53.5162	51.5944	60.5027	87.2561	42.5383	40.5523	40.8216	38.5991
AAEL002600-RD	1.39378	1.53663	2.9443	1.90219	1.37221	1.9844	2.0863	1.72784	0	2.0796	2.14851	0
AAEL002601-RB	57.6095	85.5389	64.507	39.9461	85.0771	21.8284	73.0205	36.2847	85.0765	92.5424	63.3809	103.818
AAEL002602-RB	12.544	30.2203	29.1754	7.60877	13.7221	0	10.4315	6.91137	25.1363	6.23881	19.3366	26.62
AAEL002605-RA	8.36267	1.53663	3.21197	0	1.37221	0	1.04315	0	3.86712	1.0398	5.37126	5.32401
AAEL002606-RA	870.647	349.839	345.287	32.3373	16.4665	59.532	248.27	104.535	527.861	604.125	396.399	584.31
AAEL002607-RA	0.464593	2.56105	1.60598	0	0	0	0	0	1.93356	1.0398	0	0
AAEL002607-RB	5.57512	8.19535	13.9185	1.90219	0	0	3.12945	3.45569	5.80067	3.11941	5.37126	1.331
AAEL002610-RA	108.25	48.6599	205.566	119.838	64.4939	45.6412	53.2006	63.0663	237.828	55.1095	104.203	34.606
AAEL002614-RD	4.64593	5.12209	7.76226	9.51097	10.9777	1.9844	5.21575	1.72784	15.4685	16.6368	7.51977	9.31701
AAEL002615-RA	159.355	134.711	105.995	363.319	278.559	77.3916	62.589	67.3859	77.3423	118.537	119.242	150.403
AAEL002617-RA	28.8048	18.9517	13.6509	1.90219	2.74442	3.9688	7.30205	9.50314	29.0034	10.398	7.51977	7.98601
AAEL002619-RA	0.464593	3.07326	0	0	0	0	3.12945	0	3.86712	0	0	0
AAEL002623-RA	1.39378	0	0	26.6307	0	1.9844	0	0	0	0	1.07425	0
AAEL002624-RA	99.8875	47.6355	153.907	36.1417	31.5609	23.8128	56.3301	38.8765	164.352	39.5125	49.4156	25.289
AAEL002625-RA	1.85837	2.04884	0.802992	3.80439	1.37221	3.9688	0	11.231	1.93356	0	1.07425	2.662
AAEL002626-RB	4.64593	18.4395	7.49459	13.3154	24.6998	21.8284	12.5178	18.1424	13.5349	10.398	19.3366	17.303
AAEL002629-RB	622.09	645.384	667.286	344.297	422.641	345.286	680.133	736.925	614.871	319.219	507.047	355.377
AAEL002630-RA	0.464593	0.512209	0	20.9241	0	1.9844	0	0.863922	0	1.0398	0	1.331
AAEL002631-RA	13.9378	20.4884	0.535328	0	0	1.9844	2.0863	0	13.5349	0	0	2.662
AAEL002632-RA	31.5923	12.293	16.5952	17.1197	19.211	5.9532	8.3452	11.231	34.804	22.8756	27.9306	25.289
AAEL002636-RA	5.11052	9.21977	7.22693	11.4132	16.4665	19.844	17.7335	22.462	13.5349	16.6368	8.59402	19.965
AAEL002636-RB	6.03971	3.07326	5.88861	3.80439	1.37221	0	12.5178	11.231	9.66779	5.19901	0	5.32401
AAEL002636-RD	1.39378	3.07326	2.9443	0	0	1.9844	1.04315	1.72784	0	0	1.07425	0
AAEL002638-RA	89.6665	108.588	192.183	203.535	256.604	347.27	55.2869	60.4745	87.0101	138.294	152.544	149.072
AAEL002639-RA	1714.35	724.776	880.615	1205.99	930.359	1724.44	1249.69	1060.9	1032.52	928.543	626.289	966.307
AAEL002641-RB	1.85837	5.6343	4.28262	9.51097	4.11663	5.9532	7.30205	5.18353	5.80067	7.27861	5.37126	7.98601
AAEL002644-RA	709.434	496.331	598.497	536.418	702.572	994.185	680.133	691.137	626.473	532.379	602.656	652.191
AAEL002645-RA	435.788	488.135	502.941	563.049	654.545	504.038	572.689	588.331	487.257	480.389	577.948	594.958
AAEL002646-RA	177.01	177.224	214.131	66.5768	108.405	29.766	216.975	140.819	206.891	135.174	158.989	137.093
AAEL002646-RC	13.9378	9.21977	25.4281	9.51097	9.60548	9.92201	6.2589	11.231	5.80067	4.15921	17.188	9.31701
AAEL002647-RA	190.948	245.86	263.114	197.828	163.293	414.74	227.407	275.591	268.765	119.577	181.549	157.058
AAEL002651-RA	518.486	494.282	514.718	357.612	391.08	392.911	460.029	464.79	394.446	438.796	396.399	409.949
AAEL002652-RA	59.9325	53.782	59.6891	9.51097	23.3276	13.8908	43.8123	40.6043	36.7376	29.1145	51.5641	27.951
AAEL002652-RB	9.75645	8.70756	8.29758	1.90219	0	0	3.12945	7.7753	13.5349	7.27861	8.59402	0
AAEL002654-RA	2.32297	1.53663	4.01496	3.80439	2.74442	0	2.0863	0	1.93356	1.0398	0	3.99301
AAEL002655-RA	137.984	28.1715	9.36824	45.6526	135.849	458.397	30.2513	21.598	34.804	13.5174	23.6336	25.289
AAEL002656-RB	133.338	133.174	233.403	209.241	345.797	335.364	70.9342	82.9365	166.286	319.219	238.484	431.245
AAEL002661-RA	4.64593	1.02442	1.87365	17.1197	0	5.9532	2.0863	4.31961	0	6.23881	4.29701	1.331
AAEL002662-RA	0.464593	5.6343	7.76226	0	2.74442	5.9532	4.1726	10.3671	3.86712	10.398	10.7425	3.99301
AAEL002665-RA	85.0205	42.0012	105.727	38.0439	49.3996	35.7192	47.9849	34.5569	69.6081	38.4727	65.5294	27.951
AAEL002666-RA	85.0205	36.3669	44.6999	24.7285	32.9331	21.8284	43.8123	32.829	42.5383	56.1493	78.4205	85.1841
AAEL002668-RA	316.852	316.033	391.86	389.95	223.67	283.769	216.975	309.284	261.03	181.965	190.143	147.741
AAEL002669-RA	349.374	326.277	216.54	254.894	264.837	382.989	150.214	78.6169	216.558	149.732	256.746	403.294
AAEL002670-RA	4.64593	6.14651	17.1305	22.8263	35.6775	15.8752	5.21575	3.45569	7.73423	18.7164	4.29701	19.965
AAEL002671-RA	8.82727	7.17093	2.67664	64.6746	21.9554	27.7816	2.0863	18.1424	0	11.4378	6.44552	14.641
AAEL002672-RA	6.5043	3.07326	22.4838	0	5.48885	0	2.0863	2.59177	3.86712	3.11941	5.37126	2.662
AAEL002673-RA	48.7823	14.8541	31.852	15.2175	24.6998	7.93761	8.3452	5.18353	30.9369	31.1941	25.7821	27.951
AAEL002673-RB	1.39378	1.02442	1.07066	1.90219	1.37221	3.9688	2.0863	0.863922	0	7.27861	2.14851	2.662
AAEL002674-RB	0.464593	0	0.267664	0	0	0	0	0	0	13.5174	0	0
AAEL002675-RA	1031.86	1838.32	1844.47	182.611	418.524	226.222	945.093	884.656	1879.42	617.642	438.295	640.212
AAEL002678-RA	187.231	190.03	247.322	485.059	358.147	349.255	144.998	206.477	160.485	441.916	446.889	529.739
AAEL002680-RA	54.3574	21.0006	56.2094	77.9899	54.8885	39.688	14.6041	26.7816	32.8705	35.3533	27.9306	38.5991
AAEL002682-RA	0	1.02442	2.67664	0	0	1.9844	0	0	0	0	0	0
AAEL002683-RA	307.561	742.703	2173.7	283.427	493.996	190.503	392.224	266.952	396.379	483.508	270.712	492.471
AAEL002686-RA	52.0344	8.19535	12.0449	13.3154	9.60548	11.9064	34.4239	16.4145	25.1363	17.6766	31.1533	19.965
AAEL002687-RA	913.39	1134.03	1622.31	1202.19	1291.25	853.293	719.773	526.992	684.479	1117.79	884.11	1156.64
AAEL002688-RA	201.169	253.031	353.316	311.96	465.18	265.91	178.379	138.227	268.765	289.065	320.127	423.259
AAEL002690-RB	6.9689	5.6343	6.6916	17.1197	9.60548	5.9532	7.30205	1.72784	9.66779	18.7164	5.37126	19.965
AAEL002692-RA	343.334	203.859	171.037	464.135	448.713	589.367	226.363	188.335	181.754	601.006	216.999	508.443
AAEL002693-RA	570.985	686.36	748.389	857.889	462.435	948.544	207.587	177.968	232.027	1035.64	465.152	966.307
AAEL002694-RA	2.78756	3.07326	3.47963	0	0	1.9844	7.30205	0.863922	1.93356	4.15921	3.22276	2.662
AAEL002696-RA	97.0999	80.9291	240.898	20.9241	31.5609	19.844	74.0636	18.1424	92.8108	62.3881	107.425	59.8951
AAEL002699-RA	0.929186	1.53663	1.60598	3.80439	0	0	1.04315	1.72784	0	1.0398	2.14851	0
AAEL002700-RA	4.64593	4.09767	11.5096	11.4132	4.11663	1.9844	6.2589	7.7753	5.80067	18.7164	9.66828	6.65501
AAEL002700-RB	12.544	16.3907	24.0898	9.51097	8.23327	5.9532	13.5609	12.9588	7.73423	11.4378	9.66828	10.648
AAEL002701-RA	531.959	443.061	433.616	572.56	607.89	672.712	490.28	651.397	479.522	489.747	586.542	524.415
AAEL002703-RC	291.764	296.057	310.758	355.71	322.47	508.007	330.678	357.664	290.034	244.353	315.83	324.764
AAEL002704-RB	159.355	495.819	799.512	125.545	144.082	232.175	116.833	171.057	290.034	211.08	368.469	891.771
AAEL002711-RB	122.188	218.201	220.287	108.425	139.966	121.048	341.11	275.591	175.954	106.06	229.89	147.741
AAEL002713-RA	1.39378	0.512209	0.267664	0	0	11.9064	0	0.863922	0	9.35822	1.07425	1.331
AAEL002714-RA	133.338	168.517	172.643	79.8921	124.871	69.454	232.622	219.436	204.957	143.493	170.806	150.403
AAEL002716-RA	54.3574	28.1715	56.7448	49.457	56.2607	83.3449	26.0787	26.7816	38.6712	87.3434	63.3809	66.5501
AAEL002719-RA	1098.76	853.853	892.124	591.582	621.612	823.527	882.504	1034.98	953.244	633.239	783.13	535.063
AAEL002720-RA	483.641	267.885	656.847	93.2075	148.199	95.2513	230.536	218.572	324.838	117.498	293.271	165.044
AAEL002721-RA	409.771	383.132	331.903	690.496	533.79	575.476	303.556	292.869	276.499	662.354	394.251	511.105
AAEL002722-RA	149.599	161.346	177.461	195.926	179.76	279.801	155.429	162.417	139.216	174.687	142.876	170.368
AAEL002723-RA	519.415	529.624	456.635	679.083	654.545	484.194	723.946	714.463	587.802	471.03	725.121	548.373
AAEL002725-RA	6.03971	4.60988	4.55029	13.3154	2.74442	27.7816	0	6.91137	3.86712	27.0349	12.891	15.972
AAEL002728-RA	466.916	454.842	456.902	433.7	473.413	531.82	550.783	520.081	446.652	334.816	423.256	347.391
AAEL002730-RA	36.7028	24.586	96.8944	26.6307	5.48885	5.9532	20.863	16.4145	34.804	16.6368	21.4851	11.979
AAEL002731-RA	12.544	15.3663	33.7257	5.70658	8.23327	11.9064	10.4315	8.63922	15.4685	6.23881	8.59402	6.65501
AAEL002733-RB	1.39378	2.04884	2.14131	1.90219	2.74442	0	0	0	0	1.0398	1.07425	1.331
AAEL002733-RE	0.464593	0	0.535328	5.70658	0	1.9844	0	0	0	1.0398	2.14851	2.662
AAEL002737-RC	706.181	677.653	823.334	907.346	959.176	1137.06	643.623	660.9	765.689	1116.75	1344.96	979.617
AAEL002739-RA	7.43349	12.8052	11.5096	9.51097	5.48885	0	12.5178	5.18353	7.73423	4.15921	11.8168	0
AAEL002739-RB	4.18134	4.09767	1.87365	7.60877	4.11663	11.9064	2.0863	2.59177	1.93356	3.11941	3.22276	11.979
AAEL002740-RB	3.25215	5.12209	4.01496	1.90219	1.37221	0	2.0863	2.59177	5.80067	1.0398	2.14851	7.98601
AAEL002740-RC	9.75645	13.3174	11.2419	1.90219	2.74442	5.9532	13.5609	9.50314	5.80067	7.27861	3.22276	13.31
AAEL002741-RB	46.9239	23.5616	32.9227	24.7285	19.211	31.7504	20.863	11.231	23.2027	56.1493	30.0791	38.5991
AAEL002742-RB	6.03971	18.4395	38.0083	15.2175	19.211	11.9064	13.5609	19.0063	7.73423	12.4776	10.7425	25.289
AAEL002745-RB	12.544	9.73197	26.2311	17.1197	12.3499	11.9064	5.21575	2.59177	5.80067	9.35822	21.4851	14.641
AAEL002748-RA	42.278	89.1244	106.263	43.7504	52.144	15.8752	97.0129	88.9839	87.0101	75.9056	96.6828	73.2051
AAEL002748-RC	5.11052	5.6343	4.81795	1.90219	2.74442	3.9688	9.38834	0.863922	1.93356	1.0398	3.22276	1.331
AAEL002751-RA	6.5043	6.65872	3.47963	3.80439	6.86106	0	6.2589	8.63922	11.6013	5.19901	11.8168	6.65501
AAEL002751-RB	4.18134	2.04884	4.55029	0	4.11663	7.93761	6.2589	8.63922	3.86712	7.27861	4.29701	3.99301
AAEL002752-RB	316.852	283.252	182.279	167.393	251.115	331.395	237.838	476.885	396.379	175.727	322.276	186.34
AAEL002753-RA	412.559	309.374	336.721	289.133	257.976	303.613	416.217	523.537	402.18	188.204	236.336	198.319
AAEL002754-RB	5.57512	10.2442	8.29758	7.60877	6.86106	1.9844	7.30205	0.863922	9.66779	13.5174	12.891	14.641
AAEL002757-RA	8.82727	8.19535	8.56525	22.8263	4.11663	27.7816	7.30205	10.3671	5.80067	16.6368	13.9653	11.979
AAEL002758-RA	141.701	123.955	125.802	110.327	112.521	198.44	130.394	190.927	100.545	146.612	146.098	118.459
AAEL002759-RE	0.929186	1.53663	1.07066	0	0	0	0	0.863922	0	3.11941	3.22276	2.662
AAEL002760-RA	673.195	545.503	391.325	994.847	778.044	1023.95	482.978	596.106	566.532	765.294	513.493	716.079
AAEL002761-RA	22.3005	4.09767	7.76226	51.3592	39.7941	71.4384	17.7335	12.0949	1.93356	23.9154	11.8168	13.31
AAEL002761-RAC	4.64593	2.04884	1.60598	0	0	0	2.0863	0.863922	1.93356	6.23881	5.37126	2.662
AAEL002764-RC	25.5526	28.6837	38.276	41.8482	24.6998	5.9532	22.9493	21.598	23.2027	47.8309	39.7474	41.2611
AAEL002764-RD	9.29186	9.21977	7.49459	5.70658	9.60548	9.92201	6.2589	3.45569	9.66779	22.8756	10.7425	9.31701
AAEL002765-RB	162.143	107.564	159.528	125.545	78.2161	93.2669	106.401	76.889	123.748	168.448	129.985	170.368
AAEL002766-RA	127.298	171.59	169.699	197.828	231.904	172.643	173.163	209.933	162.419	140.373	197.663	163.713
AAEL002769-RB	18.5837	18.9517	16.3275	20.9241	54.8885	73.4228	20.863	27.6455	17.402	24.9553	21.4851	39.9301
AAEL002769-RC	3.71674	1.02442	3.47963	0	4.11663	0	3.12945	5.18353	0	1.0398	4.29701	2.662
AAEL002769-RD	2.78756	3.07326	3.21197	0	2.74442	1.9844	10.4315	2.59177	3.86712	2.0796	3.22276	0
AAEL002769-RE	2.78756	2.04884	1.60598	9.51097	1.37221	1.9844	2.0863	0.863922	1.93356	1.0398	1.07425	7.98601
AAEL002771-RF	4.18134	8.19535	9.90357	0	1.37221	0	3.12945	2.59177	5.80067	2.0796	6.44552	1.331
AAEL002771-RI	6.03971	5.6343	7.22693	7.60877	0	3.9688	4.1726	4.31961	13.5349	7.27861	3.22276	5.32401
AAEL002772-RA	101.281	98.8564	95.2884	62.7724	76.8438	65.4852	79.2794	101.943	110.213	103.98	92.3858	97.1631
AAEL002773-RA	8.82727	3.07326	1.07066	5.70658	1.37221	5.9532	4.1726	0	0	4.15921	5.37126	3.99301
AAEL002775-RB	4.64593	5.12209	2.67664	3.80439	8.23327	0	6.2589	5.18353	13.5349	1.0398	3.22276	1.331
AAEL002777-RA	231.832	173.127	351.978	334.786	245.626	309.567	154.386	158.962	195.289	333.776	233.113	259.545
AAEL002779-RB	88.7373	91.6854	114.828	222.557	220.926	186.534	67.8047	68.2498	75.4088	147.652	128.91	114.466
AAEL002781-RB	0.464593	2.04884	8.56525	0	0	0	1.04315	0.863922	1.93356	1.0398	0	0
AAEL002781-RD	7.43349	3.07326	3.21197	7.60877	1.37221	1.9844	1.04315	10.3671	3.86712	3.11941	2.14851	3.99301
AAEL002781-RE	3.71674	15.8785	12.8479	19.0219	24.6998	3.9688	9.38834	12.0949	5.80067	9.35822	6.44552	7.98601
AAEL002781-RG	6.03971	4.60988	3.21197	9.51097	17.8387	0	3.12945	0.863922	5.80067	6.23881	5.37126	3.99301
AAEL002781-RH	0.464593	1.02442	0.267664	3.80439	2.74442	0	0	0.863922	0	2.0796	1.07425	2.662
AAEL002781-RI	3.25215	1.02442	0	1.90219	1.37221	0	2.0863	1.72784	0	1.0398	1.07425	1.331
AAEL002782-RB	385.612	352.912	405.779	319.568	340.308	299.645	519.488	543.407	433.117	292.184	333.018	280.841
AAEL002783-RA	324.751	285.813	279.441	275.818	297.77	303.613	321.29	291.142	378.977	302.582	284.677	268.862
AAEL002784-RA	954.274	955.782	904.169	566.854	751.972	760.026	1047.32	1045.35	885.569	558.374	706.858	517.76
AAEL002785-RA	103.14	107.564	110.545	87.5009	97.427	99.2201	156.472	215.98	133.415	86.3036	104.203	74.5361
AAEL002786-RA	6.03971	2.04884	0.267664	5.70658	1.37221	7.93761	1.04315	3.45569	1.93356	6.23881	2.14851	5.32401
AAEL002788-RB	10.221	9.21977	3.7473	5.70658	1.37221	15.8752	7.30205	16.4145	13.5349	4.15921	8.59402	2.662
AAEL002788-RC	12.0794	20.4884	10.7066	20.9241	6.86106	15.8752	15.6472	17.2784	5.80067	22.8756	10.7425	7.98601
AAEL002789-RA	538.463	437.939	494.911	488.864	458.319	561.586	432.907	539.087	493.057	469.991	539.275	401.963
AAEL002790-RA	62.7201	79.3924	67.4513	51.3592	80.9605	87.3137	102.229	73.4334	100.545	56.1493	71.9749	74.5361
AAEL002791-RA	365.17	277.105	251.604	473.646	563.979	398.865	397.44	317.059	315.17	413.841	425.404	471.175
AAEL002792-RA	13.0086	1.02442	1.33832	1.90219	0	0	1.04315	6.91137	0	5.19901	7.51977	3.99301
AAEL002796-RA	1.39378	2.56105	7.22693	1.90219	1.37221	0	3.12945	0.863922	3.86712	5.19901	1.07425	2.662
AAEL002797-RA	268.999	219.226	215.737	365.221	278.559	432.599	233.665	297.189	257.163	327.538	432.924	312.785
AAEL002800-RA	172.364	140.858	219.484	184.513	244.254	210.347	315.031	270.408	226.226	346.254	264.266	308.792
AAEL002801-RA	191.877	159.297	178.264	184.513	177.015	166.69	235.752	301.509	168.22	123.736	150.395	95.8321
AAEL002804-RA	1911.34	1448.53	1603.84	1875.56	1906	1621.26	1708.68	1608.62	1773.07	1875.8	1626.42	1847.43
AAEL002805-RA	357.272	275.569	384.366	254.894	267.581	315.52	387.008	334.338	336.439	220.438	357.726	252.89
AAEL002808-RA	387.935	478.403	414.879	412.776	456.946	482.21	563.301	571.916	493.057	296.344	351.281	316.778
AAEL002809-RB	24.1588	35.3424	57.2801	19.0219	28.8164	33.7348	34.4239	36.2847	36.7376	32.2339	26.8563	27.951
AAEL002810-RA	245.77	219.226	207.172	235.872	252.487	194.471	379.706	478.613	307.436	282.826	402.845	350.053
AAEL002811-RA	793.525	617.724	478.583	869.302	1591.77	1121.19	397.44	350.752	423.449	658.195	487.711	943.68
AAEL002812-RA	126.834	105.515	162.472	131.251	112.521	196.456	87.6246	96.7592	102.479	120.617	108.5	130.438
AAEL002813-RA	1705.06	1317.91	1715.99	2107.63	2037.73	2978.59	1330.02	1531.73	1633.86	2275.09	2613.66	1964.56
AAEL002814-RA	71.5473	28.1715	59.4214	77.9899	42.5386	59.532	55.2869	35.4208	63.8074	61.3483	69.8264	73.2051
AAEL002815-RA	9.29186	19.9762	24.8928	5.70658	6.86106	3.9688	4.1726	3.45569	30.9369	9.35822	17.188	18.634
AAEL002816-RA	295.017	215.64	258.028	304.351	267.581	297.66	285.823	395.676	224.293	288.025	306.162	214.291
AAEL002817-RB	985.402	626.432	630.081	1084.25	1127.96	1067.61	624.847	507.986	721.217	1510.83	1126.89	1530.65
AAEL002818-RB	826.976	781.119	855.454	631.528	828.816	688.587	805.311	755.932	757.955	617.642	692.893	714.748
AAEL002819-RA	10.221	17.9273	19.5395	20.9241	24.6998	15.8752	18.7767	28.5094	19.3356	15.597	16.1138	15.972
AAEL002820-RA	53.4282	91.1732	92.0764	66.5768	80.9605	65.4852	151.257	174.512	108.279	87.3434	124.613	111.804
AAEL002822-RA	122.653	112.686	118.04	68.4789	63.1217	89.2981	117.876	169.329	141.15	79.025	104.203	66.5501
AAEL002825-RA	947.305	667.921	972.423	1268.76	1070.32	1647.05	860.598	834.548	988.048	1417.25	1586.67	1327.01
AAEL002827-RA	13432.8	10649.9	14047.5	19741	25075.8	62607.9	12572	13328.6	11823.7	34763.7	28833	31946.7
AAEL002828-RB	0.929186	2.56105	1.60598	1.90219	0	0	3.12945	2.59177	0	0	3.22276	0
AAEL002831-RA	111.502	109.613	122.858	106.523	141.338	166.69	87.6246	109.718	100.545	98.7812	96.6828	91.8391
AAEL002832-RA	30140	21646	26516.4	26590.8	27803.7	42170.5	23936.1	24827.4	23282	17958.4	16678.9	19591
AAEL002833-RA	2341.08	2146.67	4761.21	2883.72	2335.5	2103.47	1492.75	1924.82	1902.62	3503.09	2760.83	2350.55
AAEL002834-RC	150.993	173.127	166.755	213.046	178.387	206.378	186.724	178.832	117.947	170.528	193.366	181.016
AAEL002834-RD	8.82727	11.7808	11.5096	9.51097	12.3499	13.8908	7.30205	8.63922	5.80067	13.5174	9.66828	10.648
[truncated: 14,723 more rows]

## Sheet: results_VRG_AEG
Results from DE analysis of Naive X A.aegypti contact
	baseMean	log2FoldChange	lfcSE	stat	pvalue	padj
AAEL000001-RA	916.671	0.0684252	0.21354	0.320432	0.748641	0.868295
AAEL000004-RA	672.593	0.175068	0.224853	0.778592	0.43622	0.639983
AAEL000005-RB	0.206604	-0.0943362	4.01486	-0.0234968	0.981254	NA
AAEL000005-RC	9.85831	-0.178556	0.720673	-0.247763	0.804318	0.8994
AAEL000005-RD	0.858034	1.60391	2.12076	0.756289	0.449476	NA
AAEL000006-RC	1000.28	-2.33202	0.622461	-3.74645	0.000179355	0.00267821
AAEL000008-RA	1.4097	-1.66254	2.21838	-0.749438	0.453593	NA
AAEL000008-RB	0.299627	-0.646243	3.96611	-0.162941	0.870565	NA
AAEL000008-RC	1.07838	0.703714	2.0127	0.349637	0.726611	NA
AAEL000010-RA	1483.17	0.0555466	0.266085	0.208755	0.834639	0.918499
AAEL000011-RB	0	NA	NA	NA	NA	NA
AAEL000011-RC	0.27051	3.05078	4.08047	0.747654	0.454669	NA
AAEL000012-RA	3.55049	0.606314	1.09684	0.552784	0.580411	NA
AAEL000013-RB	224.284	-0.161886	0.249846	-0.647942	0.517022	0.707385
AAEL000016-RA	688.331	0.33554	0.23073	1.45425	0.145876	0.327933
AAEL000017-RA	0	NA	NA	NA	NA	NA
AAEL000017-RB	0	NA	NA	NA	NA	NA
AAEL000018-RA	0.593055	0.131967	3.26987	0.0403584	0.967807	NA
AAEL000020-RA	331.842	-0.262584	0.213418	-1.23038	0.218556	0.425048
AAEL000021-RA	2.92669	2.39368	1.17129	2.04364	0.0409894	NA
AAEL000022-RA	157.804	0.149461	0.257819	0.57971	0.56211	0.742093
AAEL000024-RA	0.758682	-2.00541	2.98731	-0.671308	0.502025	NA
AAEL000024-RB	0.793998	2.12607	2.21837	0.95839	0.337866	NA
AAEL000024-RC	0	NA	NA	NA	NA	NA
AAEL000025-RB	10.2267	0.570474	1.04749	0.544611	0.586021	0.760688
AAEL000026-RA	115.864	0.373666	0.263128	1.42009	0.155581	0.342403
AAEL000027-RA	1.24822	-1.20441	2.344	-0.513827	0.607373	NA
AAEL000028-RA	857.978	-1.52666	0.280025	-5.45188	4.98e-08	4.15e-06
AAEL000029-RB	2.61305	1.08835	1.16886	0.931119	0.351792	NA
AAEL000032-RE	42870.2	-0.0350868	0.199636	-0.175754	0.860487	0.934955
AAEL000033-RA	255.095	-0.589288	0.253919	-2.32077	0.020299	0.0886578
AAEL000035-RB	292.29	-1.90895	0.506574	-3.76835	0.000164331	0.00248915
AAEL000036-RA	0.977976	1.74916	2.08018	0.840867	0.400422	NA
AAEL000037-RA	110.942	-0.751187	0.596242	-1.25987	0.207717	0.411809
AAEL000038-RA	250.054	-0.19353	0.237446	-0.81505	0.415044	0.622605
AAEL000039-RA	2.10783	-2.20703	1.65217	-1.33584	0.181602	NA
AAEL000041-RA	13.7463	-0.648359	0.665926	-0.973621	0.330245	0.545441
AAEL000041-RB	0	NA	NA	NA	NA	NA
AAEL000041-RC	0.303841	-0.691383	3.06607	-0.225495	0.821594	NA
AAEL000042-RA	312.778	-0.270553	0.197548	-1.36955	0.170826	0.363342
AAEL000043-RA	60.6256	1.46818	0.308219	4.76342	1.9e-06	7.61e-05
AAEL000044-RB	750.409	1.84457	0.605912	3.04428	0.00233235	0.0185656
AAEL000046-RA	752.559	0.119673	0.232821	0.514013	0.607243	0.775319
AAEL000047-RA	1.04346	-0.790517	2.04605	-0.386362	0.699229	NA
AAEL000048-RB	7.51593	-0.460588	1.03955	-0.443063	0.65772	0.809169
AAEL000049-RA	46.9506	0.33658	0.391801	0.859058	0.390308	0.601863
AAEL000049-RB	0.103302	1.08962	4.07537	0.267367	0.789187	NA
AAEL000049-RC	0	NA	NA	NA	NA	NA
AAEL000050-RA	286.121	0.634779	0.326813	1.94233	0.0520975	0.168775
AAEL000051-RA	152.208	-1.21387	0.441242	-2.75103	0.00594074	0.0370496
AAEL000053-RA	319.785	-0.359073	0.238319	-1.50669	0.13189	0.30776
AAEL000055-RB	268.022	-0.149086	0.267405	-0.557529	0.577166	0.754474
AAEL000057-RB	5.45422	-0.535133	1.04559	-0.511799	0.608792	0.776284
AAEL000058-RB	2.32059	-1.4998	1.50706	-0.995185	0.319646	NA
AAEL000063-RB	0.954997	-2.35522	2.74508	-0.857978	0.390904	NA
AAEL000064-RA	464.062	-0.561877	0.30878	-1.81967	0.0688099	0.202509
AAEL000065-RA	0	NA	NA	NA	NA	NA
AAEL000065-RB	0.318332	-0.775363	3.82197	-0.20287	0.839236	NA
AAEL000065-RC	0	NA	NA	NA	NA	NA
AAEL000066-RA	9.09457	-0.860399	0.819826	-1.04949	0.293953	0.508769
AAEL000069-RA	0.421634	-1.16938	3.45403	-0.338555	0.734945	NA
AAEL000071-RA	7.45733	-4.2646	1.32796	-3.21138	0.00132099	0.0120908
AAEL000073-RA	130.874	-1.90334	0.516868	-3.68245	0.000231002	0.0032498
AAEL000074-RA	462.427	-1.09282	0.286751	-3.81106	0.000138373	0.00218148
AAEL000075-RA	3.88403	1.67126	1.0753	1.55422	0.120132	NA
AAEL000076-RB	135.721	0.243615	0.328785	0.740956	0.45872	0.65968
AAEL000077-RA	0	NA	NA	NA	NA	NA
AAEL000077-RB	0.210817	-0.172419	4.00927	-0.0430051	0.965697	NA
AAEL000077-RC	0.376707	3.05078	4.08047	0.747654	0.454669	NA
AAEL000079-RB	7.00116	-1.67095	0.939487	-1.77858	0.0753085	0.215327
AAEL000079-RC	0	NA	NA	NA	NA	NA
AAEL000079-RD	1.02746	-2.46992	2.18883	-1.12842	0.259142	NA
AAEL000080-RA	471.866	-1.78754	0.672822	-2.65679	0.00788897	0.0453597
AAEL000081-RB	1974.6	-0.499952	0.186904	-2.67492	0.00747473	0.043554
AAEL000084-RA	10.1645	-1.00074	0.680687	-1.47019	0.14151	0.321362
AAEL000084-RB	0.577246	0.820727	2.6479	0.309954	0.756596	NA
AAEL000085-RA	10.963	2.9808	0.893141	3.33743	0.000845571	0.00864417
AAEL000087-RB	121.618	0.167905	0.612433	0.274161	0.783961	0.888034
AAEL000088-RA	429.566	-0.165307	0.174245	-0.948705	0.342771	0.557897
AAEL000089-RA	3.07381	0.967385	1.20313	0.804055	0.421365	NA
AAEL000090-RA	1253.69	0.643636	0.206846	3.11167	0.00186031	0.0157905
AAEL000090-RB	0.0930238	1.08962	4.07537	0.267367	0.789187	NA
AAEL000090-RC	0	NA	NA	NA	NA	NA
AAEL000091-RA	252.981	0.121886	0.243229	0.501116	0.616289	0.782186
AAEL000092-RA	223.472	1.92865	0.483094	3.99228	6.54e-05	0.00121997
AAEL000094-RB	0.937884	0.612172	2.0082	0.304836	0.760491	NA
AAEL000094-RC	0.0537576	1.14766	4.07753	0.28146	0.778358	NA
AAEL000095-RB	0	NA	NA	NA	NA	NA
AAEL000095-RC	0.0930238	1.08962	4.07537	0.267367	0.789187	NA
AAEL000097-RD	6.39079	1.29508	0.838004	1.54543	0.122242	0.29273
AAEL000098-RB	1.13538	-1.07404	1.92205	-0.558799	0.576299	NA
AAEL000098-RC	0	NA	NA	NA	NA	NA
AAEL000099-RA	116.126	-0.997171	0.37934	-2.6287	0.00857122	0.0481271
AAEL000101-RA	107.307	-1.64836	0.609053	-2.70643	0.00680104	0.0407947
AAEL000102-RB	1508.14	-1.60293	0.297914	-5.38051	7.43e-08	5.68e-06
AAEL000106-RA	65.5059	0.204442	0.309713	0.660102	0.509189	0.700768
AAEL000107-RA	335.288	0.184571	0.21854	0.844564	0.398354	0.608295
AAEL000108-RA	3.2524	-0.902847	1.62204	-0.556612	0.577792	NA
AAEL000109-RA	76.0998	0.172081	1.38582	0.124173	0.901178	0.955831
AAEL000111-RA	289.567	-2.43639	0.45999	-5.29662	1.18e-07	8.24e-06
AAEL000113-RA	0.838925	-0.649483	2.05339	-0.316298	0.751776	NA
AAEL000115-RA	494.165	0.0342873	0.19659	0.174411	0.861543	0.935346
AAEL000116-RB	180.7	-0.159027	0.272862	-0.582811	0.56002	0.74046
AAEL000117-RA	0	NA	NA	NA	NA	NA
AAEL000117-RB	0	NA	NA	NA	NA	NA
AAEL000118-RA	340.115	-0.629285	0.184345	-3.41362	0.000641049	0.00701346
AAEL000119-RA	134.399	-0.881997	0.481446	-1.83197	0.0669553	0.198854
AAEL000122-RA	133.233	-0.06273	0.250718	-0.250202	0.802432	0.898117
AAEL000122-RB	556.405	-0.435659	0.21355	-2.04008	0.0413423	0.144734
AAEL000123-RA	2.30921	1.75597	1.26877	1.38399	0.166361	NA
AAEL000124-RA	1132.07	-1.92827	0.597022	-3.22982	0.00123867	0.0115905
AAEL000126-RA	0.768954	-2.04281	2.25497	-0.905914	0.364981	NA
AAEL000126-RB	0	NA	NA	NA	NA	NA
AAEL000126-RC	58.7866	-0.910614	0.531298	-1.71394	0.0865392	0.234638
AAEL000127-RA	4.30425	1.62039	1.04508	1.55049	0.121023	0.290603
AAEL000127-RB	0.780905	4.11285	3.65212	1.12616	0.2601	NA
AAEL000128-RB	0.210817	-0.172419	4.00927	-0.0430051	0.965697	NA
AAEL000128-RC	0	NA	NA	NA	NA	NA
AAEL000134-RA	212.654	0.707619	0.296828	2.38393	0.0171286	0.0788034
AAEL000137-RB	4.79918	-1.88319	1.15276	-1.63364	0.102335	0.261559
AAEL000137-RC	2.75394	-0.772225	1.2639	-0.610984	0.54121	NA
AAEL000137-RD	0	NA	NA	NA	NA	NA
AAEL000137-RE	0	NA	NA	NA	NA	NA
AAEL000137-RF	0.107515	0.590305	4.05944	0.145415	0.884383	NA
AAEL000138-RA	948.412	0.529834	0.287342	1.84392	0.0651952	0.195688
AAEL000139-RA	97.0657	-3.2735	0.901584	-3.63084	0.000282505	0.00380693
AAEL000140-RA	38.1118	-0.527418	0.362384	-1.45541	0.145555	0.327648
AAEL000140-RB	1.29811	-2.7863	1.90311	-1.46408	0.143172	NA
AAEL000143-RA	192.037	-0.344684	0.20955	-1.64487	0.099996	0.257951
AAEL000146-RA	103.776	0.790025	0.439706	1.79671	0.0723811	0.209524
AAEL000147-RA	170.156	0.540554	0.236117	2.28935	0.0220592	0.0940475
AAEL000148-RA	125.854	-0.0627516	0.255656	-0.245453	0.806105	0.900904
AAEL000149-RA	559.718	0.396716	0.201425	1.96955	0.0488904	0.161836
AAEL000151-RB	1.87495	-3.3285	1.77348	-1.87682	0.0605425	NA
AAEL000152-RA	2.17173	1.13379	1.4475	0.783277	0.433464	NA
AAEL000154-RA	152.299	-0.320766	0.389474	-0.823588	0.410174	0.618876
AAEL000157-RA	631.105	-0.402188	0.181763	-2.2127	0.0269181	0.107346
AAEL000159-RA	598.012	-0.161485	0.273127	-0.591243	0.554358	0.735533
AAEL000162-RA	0	NA	NA	NA	NA	NA
AAEL000162-RB	0	NA	NA	NA	NA	NA
AAEL000163-RA	116.731	0.791274	0.266153	2.973	0.00294906	0.0220861
AAEL000164-RB	5.51466	-1.18025	0.94584	-1.24783	0.212092	0.417014
AAEL000164-RC	0.0930238	1.08962	4.07537	0.267367	0.789187	NA
AAEL000165-RA	97.4478	-2.91517	0.566555	-5.14543	2.67e-07	1.57e-05
AAEL000165-RB	157.907	-3.66079	0.776788	-4.71273	2.44e-06	9.4e-05
AAEL000166-RA	0.103302	1.08962	4.07537	0.267367	0.789187	NA
AAEL000166-RB	0	NA	NA	NA	NA	NA
AAEL000166-RC	0	NA	NA	NA	NA	NA
AAEL000166-RD	0	NA	NA	NA	NA	NA
AAEL000166-RE	0.264575	-0.505439	3.98847	-0.126725	0.899158	NA
AAEL000166-RF	0	NA	NA	NA	NA	NA
AAEL000166-RG	0	NA	NA	NA	NA	NA
AAEL000166-RH	0.107515	0.590305	4.05944	0.145415	0.884383	NA
AAEL000166-RI	0.146781	0.334432	4.04929	0.0825901	0.934177	NA
AAEL000166-RJ	0	NA	NA	NA	NA	NA
AAEL000166-RK	0	NA	NA	NA	NA	NA
AAEL000170-RA	192.972	-0.524944	0.234937	-2.2344	0.0254568	0.103557
AAEL000172-RB	2.39069	-1.56085	1.57755	-0.98941	0.322463	NA
AAEL000172-RC	0.210817	-0.172419	4.00927	-0.0430051	0.965697	NA
AAEL000172-RD	0	NA	NA	NA	NA	NA
AAEL000172-RE	0.71472	2.96141	2.56311	1.15539	0.247929	NA
AAEL000173-RA	749.518	0.130025	0.251506	0.516986	0.605166	0.774376
AAEL000174-RA	72.8999	-0.617461	0.295925	-2.08655	0.0369291	0.133832
AAEL000175-RB	5712.52	-0.349209	0.164044	-2.12875	0.033275	0.12464
AAEL000176-RB	336.775	0.908262	0.31347	2.89744	0.00376217	0.0266642
AAEL000178-RA	120.738	-0.0633833	0.297063	-0.213367	0.831041	0.916477
AAEL000179-RA	1037.93	-0.187489	0.182765	-1.02585	0.304964	0.520159
AAEL000180-RA	375.963	0.440243	0.203038	2.16828	0.0301374	0.116403
AAEL000181-RB	0	NA	NA	NA	NA	NA
AAEL000181-RC	0	NA	NA	NA	NA	NA
AAEL000181-RD	0	NA	NA	NA	NA	NA
AAEL000181-RE	5.57987	-0.104904	0.880497	-0.119142	0.905163	0.957775
AAEL000181-RF	0	NA	NA	NA	NA	NA
AAEL000181-RG	0.107515	0.590305	4.05944	0.145415	0.884383	NA
AAEL000181-RH	0.562754	1.01289	3.31392	0.305646	0.759874	NA
AAEL000181-RI	4.91537	1.11907	0.969675	1.15407	0.248472	0.459203
AAEL000181-RJ	0	NA	NA	NA	NA	NA
AAEL000181-RK	0	NA	NA	NA	NA	NA
AAEL000182-RA	1847.61	0.351303	0.316761	1.10905	0.267409	0.480006
AAEL000184-RA	93.3898	0.496432	0.249903	1.9865	0.0469783	0.157306
AAEL000185-RA	0	NA	NA	NA	NA	NA
AAEL000185-RB	48.6451	-1.74695	0.486019	-3.5944	0.00032514	0.00420434
AAEL000185-RC	11.9134	-0.179996	0.690483	-0.260682	0.794338	0.893422
AAEL000185-RD	3.16351	0.336905	1.09959	0.306391	0.759307	NA
AAEL000186-RA	346.601	-0.756108	0.292204	-2.5876	0.00966466	0.0526317
AAEL000187-RB	0	NA	NA	NA	NA	NA
AAEL000187-RC	0	NA	NA	NA	NA	NA
AAEL000188-RA	782.086	0.224925	0.223092	1.00822	0.31335	0.528189
AAEL000191-RA	1633.96	0.582517	0.175865	3.31229	0.000925339	0.00926846
AAEL000193-RA	0.367876	-0.968098	3.6117	-0.268045	0.788665	NA
AAEL000193-RB	0.576842	-1.63996	3.22991	-0.507742	0.611634	NA
AAEL000193-RC	1.05409	-2.48953	2.65174	-0.938829	0.347819	NA
AAEL000193-RD	2.17595	-1.16978	1.43818	-0.813373	0.416004	NA
AAEL000193-RE	0.157059	0.269084	4.04504	0.0665221	0.946962	NA
AAEL000194-RA	0	NA	NA	NA	NA	NA
AAEL000194-RB	0	NA	NA	NA	NA	NA
AAEL000194-RC	0	NA	NA	NA	NA	NA
AAEL000194-RD	0	NA	NA	NA	NA	NA
AAEL000194-RE	0	NA	NA	NA	NA	NA
AAEL000194-RF	0	NA	NA	NA	NA	NA
AAEL000195-RC	48.4523	0.680379	0.466681	1.45791	0.144866	0.326505
AAEL000196-RA	58.923	-0.946069	0.420234	-2.25129	0.024367	0.100298
AAEL000199-RA	425.4	-0.187894	0.189174	-0.993234	0.320596	0.535466
AAEL000200-RA	136.914	-0.287661	0.523078	-0.549939	0.582361	0.758205
AAEL000201-RB	0	NA	NA	NA	NA	NA
AAEL000201-RC	0	NA	NA	NA	NA	NA
AAEL000201-RD	0.206604	-0.0943362	4.01486	-0.0234968	0.981254	NA
AAEL000201-RE	0	NA	NA	NA	NA	NA
AAEL000203-RB	0.572634	-1.60107	3.19656	-0.500874	0.61646	NA
AAEL000204-RC	0.103302	1.08962	4.07537	0.267367	0.789187	NA
AAEL000204-RD	0.651161	-1.79896	2.40532	-0.74791	0.454514	NA
AAEL000204-RE	9.54107	-0.323954	0.674147	-0.48054	0.630844	0.792384
AAEL000204-RF	1.33171	-1.3912	1.79261	-0.776075	0.437705	NA
AAEL000204-RG	3.73772	-1.27456	1.20786	-1.05522	0.291325	NA
AAEL000204-RH	0.103302	1.08962	4.07537	0.267367	0.789187	NA
AAEL000204-RI	13.6307	-0.0925796	0.565591	-0.163687	0.869978	0.939879
AAEL000204-RJ	0	NA	NA	NA	NA	NA
AAEL000204-RK	0.607682	-1.69123	2.40065	-0.704488	0.481129	NA
AAEL000204-RL	2.49504	-1.46247	1.39961	-1.04491	0.296065	NA
AAEL000204-RM	0.594777	2.75292	3.19034	0.862894	0.388196	NA
AAEL000204-RN	1.37836	-1.5879	1.74827	-0.908268	0.363737	NA
AAEL000204-RO	5.70554	-0.496312	1.03657	-0.478803	0.632078	0.79322
AAEL000206-RB	220.498	1.45402	0.364284	3.99146	6.57e-05	0.00122236
AAEL000208-RA	330.595	0.725928	0.277106	2.61968	0.00880124	0.0491406
AAEL000210-RA	542.31	0.336558	0.222157	1.51495	0.129784	0.304542
AAEL000211-RA	617.826	0.534159	0.251784	2.1215	0.0338801	0.126361
AAEL000213-RA	121.965	-2.47153	0.627491	-3.93876	8.19e-05	0.00145976
AAEL000214-RA	131.687	0.0739351	0.23991	0.308179	0.757946	0.874083
AAEL000215-RA	198.14	-0.486947	0.271507	-1.7935	0.0728936	0.210412
AAEL000216-RA	2.68755	2.19659	1.48171	1.48247	0.138216	NA
AAEL000217-RA	36.2983	-0.853345	0.562751	-1.51638	0.129423	0.304047
AAEL000217-RB	0	NA	NA	NA	NA	NA
AAEL000217-RC	0.367876	-0.968098	3.6117	-0.268045	0.788665	NA
AAEL000219-RA	580.408	1.09717	0.219411	5.00053	5.72e-07	2.96e-05
AAEL000221-RA	3.38834	1.4083	1.06761	1.31911	0.187134	NA
AAEL000221-RB	0	NA	NA	NA	NA	NA
AAEL000223-RA	229.132	1.16537	0.433785	2.68652	0.00722005	0.0425812
AAEL000224-RA	0	NA	NA	NA	NA	NA
AAEL000224-RB	0.289349	-0.600068	3.98335	-0.150644	0.880257	NA
AAEL000226-RA	377.032	-0.239569	0.211961	-1.13025	0.25837	0.470203
AAEL000227-RA	264.252	-1.0725	0.41721	-2.57064	0.0101511	0.0542358
AAEL000229-RA	306.148	-0.3396	0.521509	-0.651188	0.514925	0.706264
AAEL000230-RA	164.252	-0.1448	0.29651	-0.488347	0.625304	0.788932
AAEL000231-RA	717.996	-0.31543	0.205607	-1.53414	0.124995	0.296973
AAEL000234-RA	0.0537576	1.14766	4.07753	0.28146	0.778358	NA
AAEL000234-RB	0	NA	NA	NA	NA	NA
AAEL000234-RC	0	NA	NA	NA	NA	NA
AAEL000234-RD	0	NA	NA	NA	NA	NA
AAEL000234-RE	0	NA	NA	NA	NA	NA
AAEL000234-RF	0	NA	NA	NA	NA	NA
AAEL000234-RG	0	NA	NA	NA	NA	NA
AAEL000234-RH	7.92901	0.243621	0.905646	0.269002	0.787928	0.890246
AAEL000234-RI	0.21503	-0.242523	4.0045	-0.0605626	0.951708	NA
AAEL000234-RJ	0	NA	NA	NA	NA	NA
AAEL000234-RK	0.107515	0.590305	4.05944	0.145415	0.884383	NA
AAEL000234-RL	0.376303	-1.02947	3.96385	-0.259714	0.795084	NA
AAEL000234-RM	0	NA	NA	NA	NA	NA
AAEL000234-RN	0.161273	0.15812	4.03504	0.0391866	0.968742	NA
AAEL000234-RO	0.210817	-0.172419	4.00927	-0.0430051	0.965697	NA
AAEL000234-RP	4.77206	-2.66157	1.98115	-1.34345	0.179128	0.374744
AAEL000234-RQ	2.10783	-2.20703	1.65217	-1.33584	0.181602	NA
AAEL000234-RR	2.55295	-0.401243	1.38176	-0.290385	0.771522	NA
AAEL000235-RA	598.315	-0.0264655	0.175482	-0.150816	0.880121	0.945055
AAEL000236-RA	14.4668	0.032812	0.537489	0.061047	0.951322	0.98094
AAEL000238-RB	0	NA	NA	NA	NA	NA
AAEL000238-RC	0	NA	NA	NA	NA	NA
AAEL000238-RD	0.363534	2.05346	3.71532	0.5527	0.580469	NA
AAEL000239-RB	1400.73	1.29432	0.311633	4.15336	3.28e-05	0.000733064
AAEL000240-RA	166.623	0.160949	0.26344	0.61095	0.541233	0.724285
AAEL000240-RB	34.3525	-1.09708	0.585179	-1.87478	0.0608225	0.187449
AAEL000240-RC	0	NA	NA	NA	NA	NA
AAEL000241-RA	217.735	-0.156807	0.241237	-0.650014	0.515683	0.706507
AAEL000242-RA	0	NA	NA	NA	NA	NA
AAEL000242-RB	0	NA	NA	NA	NA	NA
AAEL000242-RC	0.103302	1.08962	4.07537	0.267367	0.789187	NA
AAEL000242-RD	0	NA	NA	NA	NA	NA
AAEL000242-RE	0	NA	NA	NA	NA	NA
AAEL000242-RF	0.324267	2.10907	3.84251	0.548877	0.58309	NA
AAEL000243-RB	18.8871	-0.417508	0.671759	-0.621515	0.534261	0.719869
AAEL000244-RA	413.963	1.29839	0.243846	5.32465	1.01e-07	7.27e-06
AAEL000245-RA	188.334	0.314326	0.247727	1.26884	0.204498	0.407621
AAEL000246-RA	0	NA	NA	NA	NA	NA
AAEL000246-RB	2.92717	0.624089	1.11197	0.561244	0.574631	NA
AAEL000246-RC	0	NA	NA	NA	NA	NA
AAEL000246-RD	0.905861	-0.501039	2.13831	-0.234315	0.81474	NA
AAEL000246-RE	0.34732	-0.89423	3.66688	-0.243867	0.807334	NA
AAEL000246-RF	0	NA	NA	NA	NA	NA
AAEL000246-RG	0.0537576	1.14766	4.07753	0.28146	0.778358	NA
AAEL000247-RA	0.279071	-0.552467	3.98589	-0.138606	0.889762	NA
AAEL000247-RB	0	NA	NA	NA	NA	NA
AAEL000248-RA	555.956	-0.621655	0.229878	-2.70428	0.00684525	0.0409267
AAEL000249-RA	2.04436	0.302294	1.44023	0.209893	0.833751	NA
AAEL000249-RB	0.392651	-1.03981	3.6063	-0.288333	0.773092	NA
AAEL000249-RC	0	NA	NA	NA	NA	NA
AAEL000249-RD	0	NA	NA	NA	NA	NA
AAEL000249-RE	0	NA	NA	NA	NA	NA
AAEL000250-RB	0	NA	NA	NA	NA	NA
AAEL000250-RC	115.65	1.27335	0.692356	1.83915	0.0658925	0.196981
AAEL000250-RD	0	NA	NA	NA	NA	NA
AAEL000250-RE	0.0537576	1.14766	4.07753	0.28146	0.778358	NA
AAEL000250-RF	1.43888	0.158766	1.98873	0.0798326	0.93637	NA
AAEL000251-RA	21.932	-0.677732	0.50481	-1.34255	0.179418	0.375074
AAEL000252-RA	40.9571	-0.802941	0.634593	-1.26529	0.205769	0.409684
AAEL000254-RB	0	NA	NA	NA	NA	NA
AAEL000254-RC	0.0930238	1.08962	4.07537	0.267367	0.789187	NA
AAEL000254-RD	1.92627	0.259106	1.65049	0.156987	0.875255	NA
AAEL000255-RA	119.814	0.0182906	0.300643	0.0608383	0.951488	0.981028
AAEL000256-RA	1.7225	-1.90671	1.78365	-1.06899	0.285073	NA
AAEL000256-RB	0	NA	NA	NA	NA	NA
AAEL000256-RC	0.846437	3.06542	2.93749	1.04355	0.296693	NA
AAEL000256-RD	0.58331	0.888354	3.3007	0.269141	0.787821	NA
AAEL000256-RE	0	NA	NA	NA	NA	NA
AAEL000257-RA	558.592	-0.499719	0.20895	-2.39157	0.0167765	0.0774473
AAEL000258-RB	1236.22	-0.138989	0.255578	-0.543824	0.586562	0.761228
AAEL000260-RA	426.197	-0.978849	0.290875	-3.36519	0.000764902	0.00807065
AAEL000261-RA	212.95	-0.386964	0.276011	-1.40199	0.160919	0.349529
AAEL000263-RA	2.64997	-3.82374	1.59151	-2.40259	0.0162795	NA
AAEL000263-RB	0	NA	NA	NA	NA	NA
AAEL000263-RC	0	NA	NA	NA	NA	NA
AAEL000263-RD	0	NA	NA	NA	NA	NA
AAEL000263-RE	0.0537576	1.14766	4.07753	0.28146	0.778358	NA
AAEL000265-RA	135.647	0.723485	0.250702	2.88584	0.00390373	0.0273014
AAEL000266-RB	0	NA	NA	NA	NA	NA
AAEL000266-RC	0.107515	0.590305	4.05944	0.145415	0.884383	NA
AAEL000266-RD	0	NA	NA	NA	NA	NA
AAEL000267-RA	1.25675	0.163818	2.09774	0.0780927	0.937754	NA
AAEL000267-RB	24.1537	-0.383418	0.557272	-0.688027	0.491436	0.686993
AAEL000268-RB	0.0930238	1.08962	4.07537	0.267367	0.789187	NA
AAEL000268-RC	0.146781	0.334432	4.04929	0.0825901	0.934177	NA
AAEL000268-RD	0.417291	1.2905	2.93341	0.439932	0.659986	NA
AAEL000268-RE	0	NA	NA	NA	NA	NA
AAEL000269-RA	8854.76	-0.521954	0.166052	-3.14332	0.00167043	0.0144925
AAEL000270-RA	501.755	0.378226	0.214672	1.76188	0.07809	0.220279
AAEL000271-RC	13.6529	-0.644571	0.77064	-0.83641	0.402924	0.612422
AAEL000271-RD	27.3627	-2.25969	0.836033	-2.70287	0.00687433	0.0410804
AAEL000271-RE	22.3137	0.545967	0.701986	0.777747	0.436718	0.640404
AAEL000272-RA	11.5073	-0.0277061	0.593228	-0.046704	0.962749	0.985865
AAEL000272-RB	6.11601	-0.771014	0.865223	-0.891116	0.372867	0.586225
AAEL000275-RB	0.107515	0.590305	4.05944	0.145415	0.884383	NA
AAEL000275-RC	0.103302	1.08962	4.07537	0.267367	0.789187	NA
AAEL000275-RD	11.9347	-3.43747	1.15215	-2.98352	0.00284954	0.0215399
AAEL000275-RE	26.3436	-1.598	0.663721	-2.40764	0.016056	0.0751194
AAEL000276-RA	0	NA	NA	NA	NA	NA
AAEL000276-RB	0	NA	NA	NA	NA	NA
AAEL000276-RC	0	NA	NA	NA	NA	NA
AAEL000276-RD	0	NA	NA	NA	NA	NA
AAEL000276-RE	3.54444	1.28764	1.03757	1.24101	0.214601	NA
AAEL000278-RA	2.80269	-2.79754	1.52248	-1.83749	0.0661376	NA
AAEL000278-RB	0	NA	NA	NA	NA	NA
AAEL000278-RC	0	NA	NA	NA	NA	NA
AAEL000278-RD	0	NA	NA	NA	NA	NA
AAEL000278-RE	0.210817	-0.172419	4.00927	-0.0430051	0.965697	NA
AAEL000279-RB	152.838	-0.108521	0.238957	-0.454144	0.649725	0.804709
AAEL000281-RA	1.66336	-0.862482	1.64683	-0.523723	0.600472	NA
AAEL000281-RB	0	NA	NA	NA	NA	NA
AAEL000281-RC	1.34151	1.74536	1.57663	1.10702	0.268284	NA
AAEL000282-RB	67.7187	-0.548869	0.388257	-1.41368	0.157457	0.344811
AAEL000283-RB	1.34731	-1.35644	1.82716	-0.742374	0.457861	NA
AAEL000284-RA	1.50885	1.13617	1.63082	0.696683	0.486001	NA
AAEL000284-RB	0.684015	0.305321	2.51433	0.121432	0.903349	NA
AAEL000285-RA	0.0930238	1.08962	4.07537	0.267367	0.789187	NA
AAEL000285-RB	0.0537576	1.14766	4.07753	0.28146	0.778358	NA
AAEL000287-RB	104.37	-0.0961844	0.354301	-0.271477	0.786024	0.889305
AAEL000288-RA	0	NA	NA	NA	NA	NA
AAEL000288-RB	0	NA	NA	NA	NA	NA
AAEL000288-RC	0.0537576	1.14766	4.07753	0.28146	0.778358	NA
AAEL000288-RD	1.0761	1.66693	2.25499	0.739221	0.459773	NA
AAEL000288-RE	0.480009	2.05564	3.41511	0.601924	0.547225	NA
AAEL000288-RF	0	NA	NA	NA	NA	NA
AAEL000288-RG	0	NA	NA	NA	NA	NA
AAEL000288-RH	0.107515	0.590305	4.05944	0.145415	0.884383	NA
AAEL000289-RA	0.727326	-1.93574	3.02874	-0.639126	0.522741	NA
AAEL000289-RB	0.591737	0.690596	3.21591	0.214743	0.829968	NA
AAEL000290-RA	251.148	0.620617	0.364798	1.70126	0.0888935	0.239178
AAEL000291-RA	40581.9	0.928103	0.238054	3.8987	9.67e-05	0.00166267
AAEL000292-RB	0	NA	NA	NA	NA	NA
AAEL000292-RC	2.80516	0.834571	1.1438	0.729646	0.465607	NA
AAEL000293-RA	5016.61	0.0826579	0.211514	0.390791	0.695952	0.832526
AAEL000294-RA	4995.42	2.27935	0.350257	6.50764	7.63e-11	1.93e-08
AAEL000297-RA	214.11	0.684775	0.263003	2.60368	0.00922291	0.050841
AAEL000298-RA	25.302	-0.915654	0.456107	-2.00754	0.0446919	0.15255
AAEL000299-RA	260.423	-0.569507	0.251752	-2.26218	0.0236865	0.098509
AAEL000301-RA	1078.73	-0.102754	0.204291	-0.502978	0.61498	0.781258
AAEL000304-RF	498.009	0.387755	0.34932	1.11003	0.266986	0.47953
AAEL000305-RA	101.674	-0.158565	0.268401	-0.590776	0.55467	0.73558
AAEL000308-RA	0.293563	-0.646552	3.89148	-0.166146	0.868042	NA
AAEL000308-RB	1.47547	-0.661186	2.10984	-0.313382	0.753991	NA
AAEL000308-RC	0	NA	NA	NA	NA	NA
AAEL000308-RD	0.695039	0.159573	2.54182	0.062779	0.949942	NA
AAEL000308-RE	0	NA	NA	NA	NA	NA
AAEL000308-RF	0	NA	NA	NA	NA	NA
AAEL000308-RG	0	NA	NA	NA	NA	NA
AAEL000311-RA	0.239805	-0.34642	3.99782	-0.0866523	0.930948	NA
AAEL000311-RB	1.48802	-1.57726	1.73227	-0.910514	0.362551	NA
AAEL000311-RC	1.49679	-3.00702	2.57188	-1.16919	0.242328	NA
AAEL000312-RA	31.2366	-1.18196	0.679601	-1.7392	0.0819993	0.227692
AAEL000314-RB	383.755	0.263304	0.34898	0.754497	0.450551	0.652637
AAEL000315-RB	42.3918	1.11517	0.378865	2.94347	0.00324559	0.0237938
AAEL000315-RC	0	NA	NA	NA	NA	NA
AAEL000315-RD	0.289349	-0.600068	3.98335	-0.150644	0.880257	NA
AAEL000316-RA	40.9933	-1.83346	0.573938	-3.19453	0.00140059	0.0126467
AAEL000320-RA	31.0368	-2.84922	1.14327	-2.49217	0.0126964	0.0635081
AAEL000322-RA	3.82728	-0.592389	1.16583	-0.508128	0.611364	NA
AAEL000322-RB	0.322546	-0.811815	3.97303	-0.204331	0.838095	NA
AAEL000323-RA	0.484222	1.53748	3.39578	0.452761	0.650721	NA
AAEL000324-RB	199.047	-0.676661	0.268451	-2.52062	0.011715	0.0600726
AAEL000326-RB	3.04955	-1.81837	1.71927	-1.05764	0.290221	NA
AAEL000327-RB	22.1262	-3.16358	0.745677	-4.24256	2.21e-05	0.000529794
AAEL000327-RC	0.967131	-2.34258	2.17776	-1.07568	0.282068	NA
AAEL000328-RA	85.0488	-0.539353	0.558613	-0.965523	0.334283	0.549807
AAEL000328-RB	8.37206	0.474023	0.786199	0.602929	0.546556	0.728441
AAEL000328-RC	1.53784	1.07209	1.46613	0.731239	0.464633	NA
AAEL000328-RD	20.8363	0.457809	0.519318	0.881557	0.378016	0.59086
AAEL000328-RE	1.19099	-1.13522	1.85808	-0.610968	0.541221	NA
AAEL000329-RA	15.599	-1.52976	0.916727	-1.66872	0.0951727	0.249854
AAEL000330-RA	258.386	0.146126	0.224998	0.649453	0.516045	0.706698
AAEL000332-RA	193.805	0.27481	0.23912	1.14926	0.250451	0.461667
AAEL000334-RB	1.93008	-0.932354	1.47526	-0.631992	0.527392	NA
AAEL000334-RC	0.586778	0.97601	2.73663	0.356647	0.721356	NA
AAEL000335-RA	1586.33	-0.522237	0.290102	-1.80018	0.0718317	0.208281
AAEL000336-RA	220.521	-0.234986	0.354551	-0.662773	0.507476	0.699581
AAEL000337-RA	169.878	-0.731044	0.266314	-2.74504	0.00605027	0.0375593
AAEL000338-RB	3.9093	-0.304382	1.21007	-0.25154	0.801397	NA
AAEL000340-RB	61.9636	-0.581808	0.387175	-1.5027	0.132916	0.309073
AAEL000341-RB	71.9463	1.24794	0.502843	2.48177	0.0130733	0.0648329
AAEL000342-RB	0	NA	NA	NA	NA	NA
AAEL000342-RC	0.157059	0.269084	4.04504	0.0665221	0.946962	NA
AAEL000342-RD	0	NA	NA	NA	NA	NA
AAEL000342-RE	3.73422	0.193037	0.987173	0.195545	0.844966	NA
AAEL000342-RF	0	NA	NA	NA	NA	NA
AAEL000342-RG	0.0537576	1.14766	4.07753	0.28146	0.778358	NA
AAEL000342-RH	0.200539	-0.111757	4.01359	-0.0278447	0.977786	NA
AAEL000343-RC	162.248	1.49044	0.385029	3.87097	0.000108401	0.00179512
AAEL000343-RD	64.5104	-0.103686	0.454506	-0.228129	0.819546	0.910122
AAEL000343-RE	13.5241	-2.85669	0.835816	-3.41784	0.000631206	0.00693072
AAEL000344-RA	0.390452	3.05078	4.08047	0.747654	0.454669	NA
AAEL000348-RB	0	NA	NA	NA	NA	NA
AAEL000348-RC	0	NA	NA	NA	NA	NA
AAEL000348-RD	11.986	-0.902723	0.656125	-1.37584	0.168871	0.36106
AAEL000348-RE	0.210817	-0.172419	4.00927	-0.0430051	0.965697	NA
AAEL000351-RB	0.196326	-0.0286498	4.01979	-0.0071272	0.994313	NA
AAEL000351-RC	0.363534	2.05346	3.71532	0.5527	0.580469	NA
AAEL000354-RA	16.5183	-1.06127	0.651043	-1.63011	0.103078	0.262886
AAEL000354-RB	2.35026	-0.39676	1.39698	-0.284012	0.776401	NA
AAEL000356-RB	0.0537576	1.14766	4.07753	0.28146	0.778358	NA
AAEL000357-RA	1.92034	-0.661749	1.5541	-0.425809	0.670247	NA
AAEL000359-RA	0	NA	NA	NA	NA	NA
AAEL000360-RA	6.38013	-0.293902	1.30399	-0.225387	0.821678	0.911235
AAEL000362-RA	0	NA	NA	NA	NA	NA
AAEL000362-RB	0.373812	2.0536	3.69356	0.555995	0.578214	NA
AAEL000362-RC	0.196326	-0.0286498	4.01979	-0.0071272	0.994313	NA
AAEL000362-RD	0.107515	0.590305	4.05944	0.145415	0.884383	NA
AAEL000362-RE	0.631003	0.470733	2.58557	0.182062	0.855534	NA
AAEL000362-RF	0.103302	1.08962	4.07537	0.267367	0.789187	NA
AAEL000370-RA	57.1559	-1.47939	0.411929	-3.59138	0.000328935	0.00424889
AAEL000370-RB	17.7019	-1.04093	0.668605	-1.55687	0.1195	0.288543
AAEL000370-RC	0.735629	-0.327781	3.1899	-0.102756	0.918157	NA
AAEL000372-RA	187.415	0.754925	0.233595	3.23176	0.00123029	0.0115552
AAEL000377-RA	0.797595	-0.130513	2.10544	-0.0619886	0.950572	NA
AAEL000378-RA	737.264	0.259056	0.297829	0.869813	0.384403	0.596733
AAEL000379-RA	0	NA	NA	NA	NA	NA
AAEL000382-RA	9.39108	0.299015	0.660774	0.452521	0.650893	0.805097
AAEL000383-RB	203.702	-0.0483344	0.22947	-0.210635	0.833172	0.917569
AAEL000384-RB	6.60447	0.505542	0.884714	0.571418	0.567716	0.747626
AAEL000385-RC	4.827	-0.424688	0.929793	-0.456755	0.647847	0.803726
AAEL000385-RD	140.274	0.997302	0.282746	3.5272	0.000419986	0.00512543
AAEL000386-RA	1327.03	-0.230109	0.182341	-1.26197	0.20696	0.410843
AAEL000387-RB	2.08252	0.178716	1.78195	0.100292	0.920113	NA
AAEL000388-RA	2392.53	-0.38534	0.149936	-2.57003	0.0101689	0.0542833
AAEL000394-RA	389.745	0.110094	0.202349	0.544079	0.586387	0.761082
AAEL000395-RA	41.5005	-1.17976	0.452008	-2.61005	0.00905292	0.0501999
AAEL000395-RB	95.8698	-0.638241	0.282637	-2.25817	0.0239352	0.0990576
AAEL000396-RA	284.955	-0.618624	0.204451	-3.02578	0.00247992	0.0193611
AAEL000397-RB	0	NA	NA	NA	NA	NA
AAEL000397-RC	0	NA	NA	NA	NA	NA
AAEL000399-RA	2.02426	0.0487367	1.39947	0.0348252	0.972219	NA
AAEL000401-RA	65.1093	-0.0994446	0.298859	-0.332748	0.739325	0.862346
AAEL000403-RA	143.309	-0.663677	0.290822	-2.28207	0.0224852	0.0952531
AAEL000404-RA	0	NA	NA	NA	NA	NA
AAEL000405-RB	0	NA	NA	NA	NA	NA
AAEL000405-RC	0	NA	NA	NA	NA	NA
AAEL000405-RD	0.436131	-1.19586	2.81275	-0.425156	0.670723	NA
AAEL000405-RE	0	NA	NA	NA	NA	NA
AAEL000405-RF	1.28099	-0.261384	1.80664	-0.144679	0.884964	NA
AAEL000405-RG	0	NA	NA	NA	NA	NA
AAEL000405-RH	0	NA	NA	NA	NA	NA
AAEL000405-RI	0	NA	NA	NA	NA	NA
AAEL000405-RJ	0.376707	3.05078	4.08047	0.747654	0.454669	NA
AAEL000405-RK	0	NA	NA	NA	NA	NA
AAEL000406-RA	507.796	1.46671	0.314921	4.6574	3.2e-06	0.000119767
AAEL000407-RA	59.4995	0.347979	0.31835	1.09307	0.274363	0.487556
AAEL000408-RA	144.162	0.0152986	0.27147	0.0563546	0.955059	0.982294
AAEL000410-RA	875.419	0.285068	0.177938	1.60206	0.109143	0.272464
AAEL000411-RA	435.33	-0.486074	0.242098	-2.00776	0.0446691	0.152515
AAEL000412-RA	7.76067	0.124419	0.710768	0.175048	0.861042	0.935129
AAEL000412-RB	0.103302	1.08962	4.07537	0.267367	0.789187	NA
AAEL000414-RA	2.15602	-0.372171	1.77249	-0.209971	0.833691	NA
AAEL000415-RA	0.574351	0.268619	2.28448	0.117584	0.906397	NA
AAEL000415-RB	18.3324	-1.45343	0.612675	-2.37228	0.0176789	0.0806182
AAEL000415-RC	2.06405	1.2153	1.60385	0.757743	0.448605	NA
AAEL000416-RA	1387.91	-0.557121	0.199728	-2.7894	0.00528059	0.0339791
AAEL000417-RB	0	NA	NA	NA	NA	NA
AAEL000417-RC	4.6537	0.0194819	1.04776	0.0185939	0.985165	0.99475
AAEL000417-RD	0.730092	0.0982205	2.21	0.0444436	0.964551	NA
AAEL000417-RE	0.0537576	1.14766	4.07753	0.28146	0.778358	NA
AAEL000417-RF	7.36669	-0.610612	0.78579	-0.777067	0.437119	0.64076
AAEL000417-RG	1.04276	1.39354	2.39263	0.582428	0.560278	NA
AAEL000417-RH	0.0537576	1.14766	4.07753	0.28146	0.778358	NA
AAEL000417-RI	0.0537576	1.14766	4.07753	0.28146	0.778358	NA
AAEL000417-RJ	0.161273	0.15812	4.03504	0.0391866	0.968742	NA
AAEL000417-RK	0	NA	NA	NA	NA	NA
AAEL000417-RL	13.319	0.464522	1.11585	0.416295	0.677194	0.820995
AAEL000417-RM	0	NA	NA	NA	NA	NA
AAEL000417-RN	2.16088	-0.981622	1.7097	-0.574148	0.565868	NA
AAEL000418-RA	327.042	-0.0196774	0.235606	-0.0835183	0.933439	0.971151
AAEL000419-RA	0.738519	-0.0376919	2.51206	-0.0150044	0.988029	NA
AAEL000419-RB	3.12108	-1.03009	1.17494	-0.87672	0.380639	NA
AAEL000420-RB	188.968	0.813921	0.373838	2.1772	0.0294654	0.114599
AAEL000421-RA	306.003	-0.235045	0.232745	-1.00988	0.312552	0.527925
AAEL000422-RB	660.03	-0.466122	0.184158	-2.53109	0.0113707	0.0589408
AAEL000424-RA	770.002	0.0650153	0.25854	0.25147	0.80145	0.897598
AAEL000424-RB	5.37969	-1.40696	1.12576	-1.24979	0.211376	0.416211
AAEL000424-RC	0.547512	1.23802	2.74477	0.451046	0.651956	NA
AAEL000425-RA	101.932	0.263198	0.442271	0.595107	0.551772	0.733143
AAEL000427-RA	21.2771	-0.980511	0.600102	-1.63391	0.102278	0.261559
AAEL000427-RB	6.11963	0.217444	0.983506	0.221091	0.825022	0.913216
AAEL000428-RA	1052.12	1.05468	0.42103	2.505	0.0122452	0.0619652
AAEL000429-RB	0.107515	0.590305	4.05944	0.145415	0.884383	NA
AAEL000429-RC	12.185	-1.18261	0.653611	-1.80934	0.0703976	0.205446
AAEL000431-RA	1029.6	-0.384386	0.22946	-1.67518	0.0938997	0.247528
AAEL000432-RA	0.430464	2.10838	3.50815	0.600996	0.547843	NA
AAEL000433-RB	160.517	-0.529228	0.351768	-1.50448	0.132458	0.30857
AAEL000434-RA	535.021	0.0710201	0.226809	0.313127	0.754184	0.872211
AAEL000435-RA	144.9	-0.0925587	0.262596	-0.352476	0.724481	0.852558
AAEL000436-RA	822.718	-0.0718575	0.201769	-0.356137	0.721738	0.850482
AAEL000438-RA	1.54135	-0.679265	1.6936	-0.401079	0.688362	NA
AAEL000438-RB	3.83177	0.333803	1.26439	0.264003	0.791777	NA
AAEL000439-RA	217.023	-0.331271	0.243339	-1.36135	0.173402	0.366904
AAEL000440-RA	0	NA	NA	NA	NA	NA
AAEL000440-RB	0	NA	NA	NA	NA	NA
AAEL000441-RA	21.829	0.0654946	0.599743	0.109204	0.91304	0.961949
AAEL000442-RA	15923.3	-0.584324	0.233607	-2.50131	0.0123735	0.062353
AAEL000444-RA	1393.93	-0.203624	0.189964	-1.07191	0.283761	0.497636
AAEL000445-RC	13.4195	0.124484	0.58658	0.21222	0.831935	0.916788
AAEL000445-RD	11.7189	0.999974	0.714673	1.39921	0.161751	0.351087
AAEL000448-RA	33.9782	-0.159355	0.373551	-0.426596	0.669674	0.816192
AAEL000448-RB	2.21637	-0.189617	1.46734	-0.129225	0.897179	NA
AAEL000448-RC	6.03671	-0.161098	0.836791	-0.192519	0.847336	0.92762
AAEL000449-RA	0	NA	NA	NA	NA	NA
AAEL000450-RA	1182.31	0.340349	0.19025	1.78896	0.0736215	0.211904
AAEL000451-RA	342.738	0.139181	0.19974	0.69681	0.485922	0.682109
AAEL000452-RA	469.235	-0.648967	0.21025	-3.08664	0.00202431	0.0167271
AAEL000454-RA	19.7232	1.56923	0.51688	3.03597	0.00239767	0.0189122
AAEL000454-RB	10.0959	0.361198	0.834966	0.43259	0.665313	0.813774
AAEL000455-RA	133.71	1.30532	0.368876	3.53864	0.000402197	0.00498339
AAEL000457-RA	0	NA	NA	NA	NA	NA
AAEL000457-RB	0.314119	-0.733592	3.81925	-0.192078	0.847681	NA
AAEL000458-RC	2.07888	-0.0412931	1.50426	-0.0274508	0.9781	NA
AAEL000458-RD	2.06132	1.11632	1.2997	0.858902	0.390395	NA
AAEL000458-RE	3.20493	1.23316	1.05163	1.17262	0.240948	NA
AAEL000459-RA	38.6106	-0.861087	0.67451	-1.27661	0.20174	0.404417
AAEL000460-RA	116.864	-0.329342	0.327309	-1.00621	0.314314	0.528746
AAEL000461-RC	4.24611	-2.45532	1.39729	-1.7572	0.0788838	0.221593
AAEL000461-RD	4.93708	-0.629204	1.20677	-0.521393	0.602093	0.772263
AAEL000461-RE	1.40141	-2.89373	1.84729	-1.56647	0.117238	NA
AAEL000461-RF	2.11727	-0.113259	1.47594	-0.0767366	0.938833	NA
AAEL000461-RG	1.89116	-2.15939	1.66549	-1.29655	0.194786	NA
AAEL000461-RH	0.754463	-2.00486	2.23778	-0.895918	0.370297	NA
AAEL000461-RI	0.210817	-0.172419	4.00927	-0.0430051	0.965697	NA
AAEL000461-RJ	1.21536	-2.69756	2.5669	-1.0509	0.293303	NA
AAEL000461-RK	0.690427	-1.87558	2.37883	-0.788445	0.430436	NA
AAEL000461-RL	0.157059	0.269084	4.04504	0.0665221	0.946962	NA
AAEL000461-RM	0.303841	-0.691383	3.06607	-0.225495	0.821594	NA
AAEL000461-RN	2.2099	-1.24018	1.43364	-0.865057	0.387007	NA
AAEL000461-RO	3.76297	-1.67814	1.36648	-1.22808	0.219417	NA
AAEL000461-RP	1.01931	0.753444	2.046	0.368252	0.712685	NA
AAEL000462-RB	0.0537576	1.14766	4.07753	0.28146	0.778358	NA
AAEL000463-RA	0	NA	NA	NA	NA	NA
AAEL000464-RB	0.0537576	1.14766	4.07753	0.28146	0.778358	NA
AAEL000464-RC	0.860929	2.52869	2.92096	0.865705	0.386652	NA
AAEL000464-RD	0.415569	-1.16721	3.52587	-0.331042	0.740613	NA
AAEL000464-RE	0	NA	NA	NA	NA	NA
AAEL000465-RA	76.8656	-0.122136	0.314343	-0.388544	0.697613	0.833693
AAEL000467-RA	173.764	0.499812	0.23898	2.09144	0.0364888	0.132801
AAEL000468-RB	905.949	0.0176225	0.183297	0.0961418	0.923408	0.967351
AAEL000469-RA	2496.55	-0.536317	0.214051	-2.50556	0.0122258	0.0619445
AAEL000471-RA	498.051	-3.02332	0.622986	-4.85294	1.22e-06	5.3e-05
AAEL000474-RB	1632.5	1.05728	0.217203	4.8677	1.13e-06	4.99e-05
AAEL000475-RA	123.411	-0.115144	0.247886	-0.464501	0.642289	0.800145
AAEL000476-RE	0.613746	-1.68555	2.5255	-0.667412	0.504509	NA
AAEL000476-RF	0	NA	NA	NA	NA	NA
AAEL000476-RG	0	NA	NA	NA	NA	NA
AAEL000476-RH	1.50815	-0.635044	1.79468	-0.353847	0.723454	NA
AAEL000476-RI	0.239805	-0.34642	3.99782	-0.0866523	0.930948	NA
AAEL000476-RJ	0.396865	-1.07097	2.80311	-0.382065	0.702413	NA
AAEL000477-RA	2.39989	-3.68255	1.63669	-2.25	0.0244492	NA
AAEL000478-RA	194.88	0.0507197	0.253521	0.200061	0.841433	0.924071
AAEL000483-RA	406.068	0.385422	0.175614	2.19471	0.0281841	0.11101
AAEL000484-RA	6.11757	-0.422544	1.47567	-0.286342	0.774617	0.882634
AAEL000485-RB	77.5947	-1.55253	0.460763	-3.36948	0.000753105	0.00796692
AAEL000485-RC	2.24916	-1.29009	1.47579	-0.874167	0.382027	NA
AAEL000486-RA	2681.97	0.0481933	0.166203	0.289966	0.771842	0.881302
AAEL000487-RA	229.571	0.180943	0.204852	0.883287	0.377081	0.590274
AAEL000488-RB	4.80616	-1.3142	1.0403	-1.2633	0.206483	0.410433
AAEL000488-RC	1.60973	1.14712	2.15289	0.532827	0.594153	NA
AAEL000488-RD	1.16332	-1.28479	2.25283	-0.570298	0.568475	NA
AAEL000492-RB	0	NA	NA	NA	NA	NA
AAEL000495-RA	14.3409	-1.39231	0.801323	-1.73751	0.0822968	0.228167
AAEL000496-RA	0.376707	3.05078	4.08047	0.747654	0.454669	NA
AAEL000496-RB	0.0930238	1.08962	4.07537	0.267367	0.789187	NA
AAEL000498-RB	20.9523	0.557652	0.595481	0.936473	0.34903	0.564006
AAEL000500-RA	783.064	2.76912	0.542721	5.10228	3.36e-07	1.88e-05
AAEL000501-RB	0	NA	NA	NA	NA	NA
AAEL000502-RA	17.0094	-1.86855	0.851331	-2.19486	0.0281737	0.111005
AAEL000504-RB	0.27051	3.05078	4.08047	0.747654	0.454669	NA
AAEL000504-RC	0	NA	NA	NA	NA	NA
AAEL000504-RD	0	NA	NA	NA	NA	NA
AAEL000504-RE	0	NA	NA	NA	NA	NA
AAEL000504-RF	0	NA	NA	NA	NA	NA
AAEL000505-RA	60.331	0.732541	0.312922	2.34097	0.0192339	0.0856391
AAEL000507-RB	39.1757	1.17257	0.393734	2.97809	0.00290055	0.0217765
AAEL000508-RA	33.8554	1.0209	0.583333	1.75011	0.0800985	0.224073
AAEL000509-RB	645.539	-0.379942	0.221037	-1.7189	0.085632	0.233481
AAEL000510-RA	5.44622	-1.72012	1.01918	-1.68774	0.0914607	0.243262
AAEL000510-RB	0.0537576	1.14766	4.07753	0.28146	0.778358	NA
AAEL000511-RB	0.73141	-0.327443	2.11889	-0.154535	0.877188	NA
AAEL000511-RC	0.376707	3.05078	4.08047	0.747654	0.454669	NA
AAEL000511-RD	0	NA	NA	NA	NA	NA
AAEL000511-RE	0	NA	NA	NA	NA	NA
AAEL000511-RF	0.279071	-0.552467	3.98589	-0.138606	0.889762	NA
AAEL000511-RG	0	NA	NA	NA	NA	NA
AAEL000511-RH	0	NA	NA	NA	NA	NA
AAEL000511-RI	0	NA	NA	NA	NA	NA
AAEL000511-RJ	0.107515	0.590305	4.05944	0.145415	0.884383	NA
AAEL000512-RA	10.3971	0.354028	0.729708	0.485164	0.62756	0.790443
AAEL000515-RA	133.258	0.185583	0.327436	0.566776	0.570867	0.749501
AAEL000516-RA	168.066	-0.102809	0.346678	-0.296556	0.766805	0.878466
AAEL000516-RB	4.32877	0.672046	1.07271	0.626493	0.530991	0.717459
AAEL000517-RB	0	NA	NA	NA	NA	NA
AAEL000518-RB	0	NA	NA	NA	NA	NA
AAEL000519-RA	20.4295	-0.0150253	0.487384	-0.0308285	0.975406	0.990564
AAEL000521-RA	0	NA	NA	NA	NA	NA
AAEL000521-RB	0	NA	NA	NA	NA	NA
AAEL000521-RC	0	NA	NA	NA	NA	NA
AAEL000523-RB	0.480009	2.05564	3.41511	0.601924	0.547225	NA
AAEL000523-RC	4.59296	2.78616	1.19989	2.32201	0.0202322	0.0884932
AAEL000523-RD	0	NA	NA	NA	NA	NA
AAEL000523-RE	1.17637	0.358085	1.83242	0.195416	0.845067	NA
AAEL000523-RF	0	NA	NA	NA	NA	NA
AAEL000523-RG	0.0930238	1.08962	4.07537	0.267367	0.789187	NA
AAEL000523-RH	0.107515	0.590305	4.05944	0.145415	0.884383	NA
AAEL000523-RI	0.303841	-0.691383	3.06607	-0.225495	0.821594	NA
AAEL000523-RJ	0	NA	NA	NA	NA	NA
AAEL000523-RK	0.210817	-0.172419	4.00927	-0.0430051	0.965697	NA
AAEL000523-RL	0	NA	NA	NA	NA	NA
AAEL000528-RA	42.6777	0.483567	0.346864	1.39411	0.163284	0.353403
AAEL000529-RB	0.431783	1.09944	3.51454	0.312827	0.754412	NA
AAEL000530-RA	80.727	-1.157	0.395269	-2.92711	0.00342125	0.0247679
AAEL000533-RA	523.578	-1.17193	0.485896	-2.41189	0.0158701	0.0745946
AAEL000534-RB	0.390452	3.05078	4.08047	0.747654	0.454669	NA
AAEL000536-RB	3.83237	1.35483	1.12448	1.20485	0.228261	NA
AAEL000536-RC	0.966952	2.06897	2.89648	0.714307	0.475037	NA
AAEL000541-RB	130.718	-0.552018	0.426463	-1.29441	0.195523	0.396362
AAEL000541-RC	2.99929	1.41661	1.12531	1.25886	0.208082	NA
AAEL000542-RA	0	NA	NA	NA	NA	NA
AAEL000542-RB	0	NA	NA	NA	NA	NA
AAEL000543-RA	59.3518	-1.15079	0.602031	-1.91151	0.0559397	0.176394
AAEL000544-RA	707.414	-2.03719	0.619218	-3.28995	0.00100206	0.0098345
AAEL000545-RB	372.798	-1.20803	0.431131	-2.80199	0.00507882	0.0330477
AAEL000546-RA	111.781	-0.12467	0.319305	-0.390442	0.69621	0.832752
AAEL000547-RA	19.9589	0.491626	0.528727	0.929829	0.35246	0.566836
AAEL000549-RB	0.0930238	1.08962	4.07537	0.267367	0.789187	NA
AAEL000549-RC	1.71725	0.892889	2.03957	0.437783	0.661544	NA
AAEL000549-RD	0	NA	NA	NA	NA	NA
AAEL000549-RE	1.38586	0.186946	2.14497	0.0871555	0.930548	NA
AAEL000549-RF	0	NA	NA	NA	NA	NA
AAEL000549-RG	6.50798	1.41783	1.10036	1.28851	0.197569	0.399093
AAEL000550-RA	364.85	-0.423749	0.245105	-1.72885	0.0838365	0.230394
AAEL000551-RA	1355.22	0.287989	1.15553	0.249227	NA	NA
AAEL000552-RB	0.239805	-0.34642	3.99782	-0.0866523	0.930948	NA
AAEL000554-RB	13.6009	1.95537	0.769233	2.54197	0.0110229	0.0574787
AAEL000556-RA	339.498	-1.49889	0.630445	-2.37751	0.0174298	0.0797361
AAEL000558-RA	0.103302	1.08962	4.07537	0.267367	0.789187	NA
AAEL000558-RB	1.52237	-0.128987	1.74431	-0.0739472	0.941052	NA
AAEL000558-RC	0	NA	NA	NA	NA	NA
AAEL000558-RD	0	NA	NA	NA	NA	NA
AAEL000558-RE	0	NA	NA	NA	NA	NA
AAEL000558-RF	0	NA	NA	NA	NA	NA
AAEL000558-RG	0.0930238	1.08962	4.07537	0.267367	0.789187	NA
AAEL000559-RB	230.916	-0.323108	0.230032	-1.40462	0.160133	0.348361
AAEL000561-RA	80.3941	-0.15597	0.353114	-0.441699	0.658707	0.809891
AAEL000562-RA	291.074	0.001101	0.18907	0.00582321	0.995354	0.997817
AAEL000563-RA	2.67737	-1.64756	1.87463	-0.878872	0.379471	NA
AAEL000564-RB	0	NA	NA	NA	NA	NA
AAEL000564-RC	0	NA	NA	NA	NA	NA
AAEL000564-RD	0	NA	NA	NA	NA	NA
AAEL000564-RE	0.157059	0.269084	4.04504	0.0665221	0.946962	NA
AAEL000564-RF	0	NA	NA	NA	NA	NA
AAEL000564-RG	0	NA	NA	NA	NA	NA
AAEL000564-RH	0.0537576	1.14766	4.07753	0.28146	0.778358	NA
AAEL000564-RI	0.0537576	1.14766	4.07753	0.28146	0.778358	NA
AAEL000564-RJ	0	NA	NA	NA	NA	NA
AAEL000564-RK	0	NA	NA	NA	NA	NA
AAEL000566-RA	25.4481	1.48295	0.757644	1.95732	0.0503094	0.164783
AAEL000568-RB	476.661	0.238968	0.193695	1.23373	0.217302	0.423761
AAEL000569-RA	183.188	0.396281	0.21292	1.86117	0.0627198	0.191283
AAEL000571-RB	2.85765	-0.0562602	1.2819	-0.0438882	0.964994	NA
AAEL000571-RC	0.0930238	1.08962	4.07537	0.267367	0.789187	NA
AAEL000572-RB	0	NA	NA	NA	NA	NA
AAEL000572-RC	0.146781	0.334432	4.04929	0.0825901	0.934177	NA
AAEL000572-RD	7.7728	-0.77239	0.786299	-0.982311	0.325947	0.540724
AAEL000574-RA	4.70806	-0.826406	0.947957	-0.871776	0.383331	0.595701
AAEL000574-RB	1.27079	0.596401	1.90098	0.313734	0.753723	NA
AAEL000575-RA	494.289	-1.05276	0.392553	-2.68182	0.00732235	0.0428931
AAEL000576-RB	21.3745	-0.75133	0.644783	-1.16524	0.24392	0.454035
AAEL000578-RA	43.078	-0.254667	0.40312	-0.63174	0.527557	0.714957
AAEL000579-RB	377.985	0.0409221	0.196118	0.20866	0.834713	0.918499
AAEL000580-RA	0	NA	NA	NA	NA	NA
AAEL000580-RB	0	NA	NA	NA	NA	NA
AAEL000580-RC	0.50438	-1.43124	2.59147	-0.552289	0.58075	NA
AAEL000580-RD	0	NA	NA	NA	NA	NA
AAEL000580-RE	0.709536	0.152807	2.57867	0.059258	0.952747	NA
AAEL000581-RA	323.527	-0.175788	0.317171	-0.554237	0.579417	0.756069
AAEL000582-RB	0.964803	1.12821	1.85678	0.607617	0.543442	NA
AAEL000582-RC	4.42442	-0.177751	1.10083	-0.16147	0.871723	0.940594
AAEL000583-RA	234.637	-0.180536	0.246211	-0.733257	0.463402	0.664149
AAEL000584-RA	847.902	-1.11436	0.227311	-4.90234	9.47e-07	4.38e-05
AAEL000585-RB	28.1879	1.92386	0.567705	3.38884	0.000701892	0.00757009
AAEL000589-RA	279.558	0.167052	0.237708	0.702759	0.482206	0.67877
AAEL000589-RB	0	NA	NA	NA	NA	NA
AAEL000589-RC	4.67663	0.46747	1.02676	0.455284	0.648905	0.8042
AAEL000589-RD	0.737345	1.65487	2.59132	0.638619	0.523071	NA
AAEL000589-RE	79.4181	-1.82919	0.563609	-3.2455	0.00117244	0.0111162
AAEL000590-RA	1031.1	-0.303039	0.188594	-1.60683	0.108091	0.271008
AAEL000593-RA	147.424	-0.319581	0.282619	-1.13078	0.258146	0.470073
AAEL000594-RA	321.645	0.0307949	0.279545	0.110161	0.912282	0.961483
AAEL000595-RB	0.58331	0.888354	3.3007	0.269141	0.787821	NA
AAEL000595-RC	0	NA	NA	NA	NA	NA
AAEL000595-RD	0	NA	NA	NA	NA	NA
AAEL000595-RE	1.20839	1.17308	1.86646	0.628504	0.529674	NA
AAEL000595-RF	0.500166	-1.39668	2.58191	-0.540948	0.588543	NA
AAEL000596-RB	248.696	0.430815	0.351962	1.22404	0.220937	0.42783
AAEL000597-RB	1762.07	1.11267	0.310169	3.5873	0.000334115	0.00430209
AAEL000599-RA	42.3629	-0.58019	0.407347	-1.42431	0.154356	0.340692
AAEL000600-RA	30.0735	0.812984	0.392614	2.0707	0.0383873	0.137234
AAEL000600-RB	0	NA	NA	NA	NA	NA
AAEL000600-RC	0	NA	NA	NA	NA	NA
AAEL000603-RB	8.72757	-0.998453	1.0169	-0.98186	0.326169	0.540797
AAEL000604-RC	1473.39	-0.905982	0.239437	-3.78381	0.000154448	0.00237635
AAEL000605-RA	209.494	-0.141395	0.26933	-0.524987	0.599593	0.770814
AAEL000609-RA	100.126	0.0229921	0.549416	0.0418482	0.96662	0.987665
AAEL000613-RA	1.10825	-0.984734	2.28634	-0.430704	0.666684	NA
AAEL000614-RB	1.04755	0.780457	2.0056	0.38914	0.697173	NA
AAEL000616-RB	0.0537576	1.14766	4.07753	0.28146	0.778358	NA
AAEL000618-RB	17.7242	-0.811085	0.592055	-1.36995	0.170703	0.363252
AAEL000622-RC	2489.58	0.171522	0.167945	1.0213	0.307112	0.522091
AAEL000623-RA	3.71551	0.228331	1.04787	0.217901	0.827506	NA
AAEL000626-RA	3.1419	-2.90147	2.27528	-1.27521	0.202234	NA
AAEL000626-RB	61.9789	0.8581	0.489339	1.75359	0.0795006	0.222928
AAEL000626-RC	0.376707	3.05078	4.08047	0.747654	0.454669	NA
AAEL000626-RD	31.9158	1.63403	0.444386	3.67706	0.000235934	0.0033077
AAEL000628-RA	0.254297	-0.456124	3.99126	-0.114281	0.909015	NA
AAEL000629-RA	133.539	-0.768762	0.3061	-2.51147	0.0120229	0.0611968
AAEL000630-RA	1.46179	0.016031	1.99845	0.00802174	0.9936	NA
AAEL000630-RB	0	NA	NA	NA	NA	NA
AAEL000631-RB	7.74016	-0.220558	0.761484	-0.289642	0.77209	0.881446
AAEL000633-RA	1.86645	0.299316	1.40449	0.213113	0.831239	NA
AAEL000634-RA	497.545	-0.651611	0.206921	-3.14909	0.0016378	0.0142911
AAEL000635-RA	1.46145	1.84289	1.67381	1.10102	0.270889	NA
AAEL000635-RC	79.5775	0.686772	0.279181	2.45995	0.0138955	0.0674253
AAEL000636-RA	0.373812	2.0536	3.69356	0.555995	0.578214	NA
AAEL000636-RB	0.632322	-0.0327825	2.61269	-0.0125474	0.989989	NA
AAEL000636-RC	0.951057	1.11617	1.86078	0.59984	0.548613	NA
AAEL000637-RB	8.27471	1.31007	0.836327	1.56645	0.117243	0.285189
AAEL000641-RA	10350.8	0.579754	0.247819	2.33943	0.0193134	0.0858962
AAEL000642-RA	83.2179	0.517872	0.48719	1.06298	0.287792	0.502217
AAEL000643-RA	0	NA	NA	NA	NA	NA
AAEL000643-RB	1.2885	1.87815	1.88353	0.997145	0.318694	NA
AAEL000643-RC	1.20474	-1.13513	1.85405	-0.612243	0.540377	NA
AAEL000643-RD	0.250083	-0.39544	3.30397	-0.119686	0.904732	NA
AAEL000643-RE	0.186048	0.0393309	4.02512	0.00977135	0.992204	NA
AAEL000643-RF	0.378025	1.54461	3.67122	0.420735	0.673949	NA
AAEL000643-RG	0.0930238	1.08962	4.07537	0.267367	0.789187	NA
AAEL000643-RH	0.0537576	1.14766	4.07753	0.28146	0.778358	NA
AAEL000644-RA	361.327	1.40401	0.325533	4.31297	1.61e-05	0.000410459
AAEL000645-RB	180.265	-0.26319	0.258434	-1.0184	0.308486	0.523182
AAEL000646-RA	2.11046	-0.0962174	1.30483	-0.0737396	0.941218	NA
AAEL000647-RA	4219.16	0.541819	0.267084	2.02865	0.0424942	0.14745
AAEL000649-RA	0.0930238	1.08962	4.07537	0.267367	0.789187	NA
AAEL000649-RB	0	NA	NA	NA	NA	NA
AAEL000649-RC	1.69089	0.261237	1.55129	0.168399	0.866269	NA
AAEL000649-RD	0.694293	0.268243	2.19626	0.122136	0.902791	NA
AAEL000649-RE	1.28428	2.03261	1.93743	1.04913	0.294119	NA
AAEL000649-RF	0.107515	0.590305	4.05944	0.145415	0.884383	NA
AAEL000649-RG	0.27051	3.05078	4.08047	0.747654	0.454669	NA
AAEL000650-RA	47.4747	-1.46394	0.403737	-3.62598	0.000287865	0.00386202
AAEL000651-RA	551.469	0.642998	0.381727	1.68444	0.092096	0.244431
AAEL000652-RB	31.0872	-1.73985	0.744329	-2.33747	0.0194146	0.0862515
AAEL000654-RA	1.23606	1.50476	1.8854	0.798116	0.424803	NA
AAEL000654-RB	69.2448	-0.273198	0.409502	-0.667148	0.504678	0.69772
AAEL000656-RA	131.967	-0.116489	0.310063	-0.375694	0.707144	0.840542
AAEL000658-RA	5.01134	2.45336	0.920922	2.66402	0.0077212	0.0446273
AAEL000659-RA	310.14	0.054069	0.224391	0.240959	0.809587	0.903381
AAEL000660-RA	133.897	0.507232	0.401024	1.26484	0.205928	0.409867
AAEL000661-RA	0	NA	NA	NA	NA	NA
AAEL000661-RB	2.80214	1.28984	1.15704	1.11478	0.264946	NA
AAEL000661-RC	0	NA	NA	NA	NA	NA
AAEL000661-RD	0	NA	NA	NA	NA	NA
AAEL000661-RE	0	NA	NA	NA	NA	NA
AAEL000663-RA	690.087	-0.0150129	0.380881	-0.0394163	0.968558	0.988566
AAEL000665-RA	0.694641	-1.89226	2.95009	-0.641423	0.521248	NA
AAEL000666-RB	11.4516	-0.267453	0.654028	-0.408933	0.682589	0.824695
AAEL000666-RC	0	NA	NA	NA	NA	NA
AAEL000666-RD	0	NA	NA	NA	NA	NA
AAEL000666-RE	3.10326	0.79592	1.30478	0.610004	0.541859	NA
AAEL000667-RB	3806.16	-0.0741685	0.374877	-0.197848	0.843164	0.92522
AAEL000668-RA	59.1787	1.40735	0.578804	2.43149	0.015037	0.0714524
AAEL000669-RB	19.9827	-0.46537	0.538403	-0.864354	0.387394	0.59908
AAEL000670-RA	430.902	0.106198	0.417821	0.254171	0.799363	0.895838
AAEL000671-RA	0	NA	NA	NA	NA	NA
AAEL000671-RB	0	NA	NA	NA	NA	NA
AAEL000672-RA	1524.15	-0.402273	0.26373	-1.52532	0.127179	0.300508
AAEL000673-RA	336.799	-0.0365086	0.254423	-0.143496	0.885898	0.948071
AAEL000674-RA	470.84	-0.463547	0.241567	-1.91892	0.0549944	0.174714
AAEL000677-RA	268.85	0.262274	0.21438	1.2234	0.221177	0.428158
AAEL000678-RA	49.5292	-0.145309	0.490225	-0.296412	0.766915	0.878509
AAEL000679-RA	556.671	0.423068	0.238803	1.77162	0.0764578	0.217241
AAEL000682-RA	2287.16	-0.565532	0.233254	-2.42453	0.0153282	0.0725181
AAEL000683-RB	15.8538	0.619163	0.850836	0.727712	0.46679	0.666941
AAEL000685-RA	256.363	-0.251589	0.272943	-0.921764	0.356652	0.570558
AAEL000686-RA	0	NA	NA	NA	NA	NA
AAEL000687-RA	202.489	1.0796	0.266119	4.05681	4.97e-05	0.000986413
AAEL000689-RA	23.9495	-0.787687	0.460941	-1.70887	0.0874754	0.236754
AAEL000690-RB	32.9971	-0.125286	0.566788	-0.221046	0.825057	0.913216
AAEL000692-RA	121.117	-0.0814593	0.283265	-0.287572	0.773674	0.88226
AAEL000694-RB	0.146781	0.334432	4.04929	0.0825901	0.934177	NA
AAEL000697-RB	13.4828	-0.57428	0.808534	-0.710273	0.477535	0.675375
AAEL000697-RC	0.655027	0.43138	2.56927	0.1679	0.866662	NA
AAEL000697-RD	0.103302	1.08962	4.07537	0.267367	0.789187	NA
AAEL000698-RB	1.98341	-0.35934	1.52954	-0.234933	0.814261	NA
AAEL000698-RC	0.107515	0.590305	4.05944	0.145415	0.884383	NA
AAEL000699-RA	381.688	-0.533738	0.217323	-2.45597	0.0140505	0.0680416
AAEL000701-RA	306.669	0.249862	0.22299	1.12051	0.262497	0.475436
AAEL000703-RA	4183.34	-1.1765	0.396961	-2.96378	0.00303888	0.0226472
AAEL000704-RB	1.88309	0.57006	1.51003	0.377517	0.70579	NA
AAEL000704-RC	0	NA	NA	NA	NA	NA
AAEL000704-RD	1.16547	-1.07453	1.92369	-0.558577	0.576451	NA
AAEL000705-RA	1.0732	-0.895755	1.9304	-0.464026	0.642629	NA
AAEL000705-RB	0.8637	-0.670882	2.02146	-0.33188	0.73998	NA
AAEL000706-RA	1298.94	0.0130196	0.219894	0.0592088	0.952786	0.981534
AAEL000707-RA	685.583	-0.44451	0.239749	-1.85406	0.0637305	0.192985
AAEL000708-RA	406.651	-0.168025	0.213848	-0.785723	0.43203	0.636833
AAEL000709-RB	1399.33	0.103405	0.19617	0.527118	0.598112	0.769675
AAEL000709-RC	89.0907	0.3777	0.400252	0.943657	0.345345	0.560362
AAEL000713-RA	88.7913	-0.704411	0.323553	-2.17711	0.0294724	0.114599
AAEL000713-RB	7.14463	-0.454257	0.776713	-0.584845	0.558652	0.739349
AAEL000713-RC	107.229	2.07914	0.548048	3.79371	0.000148411	0.00230094
AAEL000713-RD	179.162	-1.02349	0.413147	-2.47731	0.0132379	0.0653559
AAEL000714-RA	3.57592	-1.31098	1.15098	-1.13901	0.254699	NA
AAEL000714-RB	0	NA	NA	NA	NA	NA
AAEL000714-RC	0	NA	NA	NA	NA	NA
AAEL000715-RA	51.1542	-1.29902	0.551344	-2.35611	0.0184677	0.0830466
AAEL000716-RA	509.501	0.574311	0.230065	2.4963	0.0125496	0.0630093
AAEL000717-RB	0	NA	NA	NA	NA	NA
AAEL000717-RC	0	NA	NA	NA	NA	NA
AAEL000719-RB	25.3525	0.59383	0.509309	1.16595	0.243634	0.45371
AAEL000719-RC	38.6311	-0.166329	0.369167	-0.450553	0.652312	0.806105
AAEL000719-RD	0	NA	NA	NA	NA	NA
AAEL000719-RE	0.690826	0.233677	2.52504	0.0925437	0.926266	NA
AAEL000719-RF	1.0002	-1.02225	2.00404	-0.510096	0.609984	NA
AAEL000719-RG	27.1483	-1.24384	0.677316	-1.83643	0.0662945	0.197842
AAEL000719-RH	4.93789	-2.67978	1.27292	-2.10522	0.035272	0.129683
AAEL000719-RI	0.0930238	1.08962	4.07537	0.267367	0.789187	NA
AAEL000720-RA	81.3069	0.129931	0.293377	0.442882	0.657851	0.809248
AAEL000721-RA	0.157059	0.269084	4.04504	0.0665221	0.946962	NA
AAEL000721-RB	260.98	0.321021	0.284199	1.12956	0.258661	0.470319
AAEL000722-RD	0.107515	0.590305	4.05944	0.145415	0.884383	NA
AAEL000722-RE	4.56192	0.45483	1.15046	0.395345	0.692588	0.830627
AAEL000722-RF	2.46634	-1.29204	1.4511	-0.89039	0.373256	NA
AAEL000723-RB	0	NA	NA	NA	NA	NA
AAEL000723-RC	0	NA	NA	NA	NA	NA
AAEL000723-RD	0.483476	2.05579	3.39609	0.605341	0.544952	NA
AAEL000723-RE	0	NA	NA	NA	NA	NA
AAEL000723-RF	0	NA	NA	NA	NA	NA
AAEL000723-RG	0.0930238	1.08962	4.07537	0.267367	0.789187	NA
AAEL000723-RH	0	NA	NA	NA	NA	NA
AAEL000723-RI	0.0537576	1.14766	4.07753	0.28146	0.778358	NA
AAEL000723-RJ	0	NA	NA	NA	NA	NA
AAEL000723-RK	0	NA	NA	NA	NA	NA
AAEL000724-RC	340.724	-0.178212	0.211716	-0.841751	0.399927	0.609697
AAEL000725-RB	0	NA	NA	NA	NA	NA
AAEL000725-RC	0	NA	NA	NA	NA	NA
AAEL000726-RA	162.679	-0.495181	0.579263	-0.854847	0.392636	0.603861
AAEL000729-RB	0	NA	NA	NA	NA	NA
AAEL000729-RC	0	NA	NA	NA	NA	NA
AAEL000729-RD	0	NA	NA	NA	NA	NA
AAEL000729-RE	0	NA	NA	NA	NA	NA
AAEL000729-RF	0.83299	-2.15698	2.27825	-0.946771	0.343755	NA
AAEL000730-RA	59.7547	-0.669921	0.350529	-1.91117	0.0559828	0.176471
AAEL000730-RB	27.3224	-1.17733	0.449912	-2.6168	0.00887585	0.049421
AAEL000732-RA	4.9736	-0.573576	0.971808	-0.590215	0.555046	0.735804
AAEL000733-RA	35.348	0.404516	0.465754	0.86852	0.38511	0.597027
AAEL000735-RA	189.951	-0.865367	0.418955	-2.06554	0.0388724	0.13848
AAEL000739-RA	1223.91	-0.502398	0.247861	-2.02694	0.042669	0.147845
AAEL000744-RA	2451.39	-0.352689	0.415643	-0.84854	0.396137	0.606735
AAEL000746-RA	963.337	0.226657	0.17405	1.30225	0.19283	0.392641
AAEL000747-RB	8.69692	-2.17856	0.946856	-2.30083	0.021401	0.0919185
AAEL000747-RC	0.0537576	1.14766	4.07753	0.28146	0.778358	NA
AAEL000747-RD	0.161273	0.15812	4.03504	0.0391866	0.968742	NA
AAEL000748-RA	0	NA	NA	NA	NA	NA
AAEL000749-RA	237.324	-1.25127	0.673129	-1.85889	0.0630425	0.191864
AAEL000750-RA	878.529	-0.16212	0.190465	-0.851175	0.394672	0.605559
AAEL000751-RA	1.49396	-0.298926	1.62636	-0.183801	0.85417	NA
AAEL000752-RA	25.6206	-0.869775	0.555817	-1.56486	0.117616	0.285808
AAEL000752-RB	0	NA	NA	NA	NA	NA
AAEL000753-RA	340.717	0.419926	0.185604	2.26248	0.0236678	0.0984877
AAEL000755-RA	94.3117	-0.320641	0.268682	-1.19338	0.232719	0.441195
AAEL000757-RB	328.472	1.81164	0.358328	5.05583	4.29e-07	2.29e-05
AAEL000757-RC	5.71132	1.65673	0.940852	1.76088	0.0782589	0.2205
AAEL000758-RB	8462.54	-0.149583	0.158802	-0.941947	0.34622	0.561556
AAEL000759-RA	1131.54	0.335433	0.172585	1.94358	0.051946	0.168594
AAEL000760-RA	0.411356	-1.14433	2.80022	-0.408659	0.68279	NA
AAEL000760-RB	0	NA	NA	NA	NA	NA
AAEL000760-RC	0	NA	NA	NA	NA	NA
AAEL000762-RB	39.6809	0.431466	0.67887	0.635565	0.52506	0.713483
AAEL000769-RA	99.2566	-0.549459	0.437799	-1.25505	0.209461	0.414253
AAEL000770-RB	0	NA	NA	NA	NA	NA
AAEL000770-RC	2.58779	-3.78102	1.57921	-2.39425	0.0166545	NA
AAEL000770-RD	7.43569	-0.996665	0.986368	-1.01044	0.312285	0.527637
AAEL000776-RA	1314.94	-0.851149	0.294007	-2.895	0.00379162	0.0268188
AAEL000780-RA	298.257	1.22296	0.354883	3.4461	0.00056875	0.00640107
AAEL000781-RB	0	NA	NA	NA	NA	NA
AAEL000781-RC	0.378025	1.54461	3.67122	0.420735	0.673949	NA
AAEL000781-RD	0.27051	3.05078	4.08047	0.747654	0.454669	NA
AAEL000781-RE	0	NA	NA	NA	NA	NA
AAEL000781-RF	0	NA	NA	NA	NA	NA
AAEL000781-RG	0	NA	NA	NA	NA	NA
AAEL000782-RA	545.846	0.0677916	0.205138	0.330468	0.741047	0.863028
AAEL000785-RA	259.354	0.00413472	0.226953	0.0182184	0.985465	0.994954
AAEL000786-RA	208.907	-2.77212	0.46758	-5.92865	3.05e-09	4.05e-07
AAEL000787-RA	89.7572	0.216182	0.269506	0.80214	0.422472	0.629038
AAEL000788-RB	0.107515	0.590305	4.05944	0.145415	0.884383	NA
AAEL000788-RC	0.667504	-1.8127	2.43472	-0.744523	0.45656	NA
AAEL000791-RA	607.272	0.689363	0.231334	2.97995	0.00288293	0.0216819
AAEL000793-RA	966.386	-1.37662	0.528666	-2.60396	0.00921544	0.0508229
AAEL000795-RA	8249.5	-0.603864	0.179184	-3.37007	0.000751492	0.00795678
AAEL000797-RA	41.6991	0.448454	0.431079	1.04031	0.298198	0.512818
AAEL000800-RA	830.244	0.268989	0.19977	1.3465	0.178142	0.373271
AAEL000801-RA	0.493754	2.05588	3.38563	0.607236	0.543694	NA
AAEL000802-RB	506.251	0.0807048	0.209134	0.385901	0.69957	0.835128
AAEL000803-RB	289.282	0.767371	0.267776	2.86573	0.00416055	0.0286849
AAEL000804-RC	140.507	-0.0369862	0.283647	-0.130395	0.896254	0.953123
AAEL000805-RA	1084.48	0.0373124	0.242065	0.154142	0.877498	0.943976
AAEL000805-RB	21.0627	0.112662	0.514216	0.219095	0.826576	0.914088
AAEL000807-RA	4.68817	0.493222	0.941289	0.523985	0.600289	0.77116
AAEL000807-RB	94.6255	0.262994	0.295171	0.890989	0.372935	0.586225
AAEL000808-RA	0	NA	NA	NA	NA	NA
AAEL000809-RA	16.2179	-0.732306	0.561263	-1.30475	0.191979	0.391462
AAEL000810-RB	0	NA	NA	NA	NA	NA
AAEL000810-RC	0	NA	NA	NA	NA	NA
AAEL000810-RD	0.21503	-0.242523	4.0045	-0.0605626	0.951708	NA
AAEL000810-RE	0	NA	NA	NA	NA	NA
AAEL000810-RF	5.45046	0.683299	0.974683	0.701047	0.483273	0.679568
AAEL000810-RG	0.562351	-1.59738	3.16461	-0.504764	0.613725	NA
AAEL000811-RA	334.03	1.13743	0.331425	3.43193	0.0005993	0.00664038
AAEL000812-RA	338.481	0.460206	0.264737	1.73835	0.0821494	0.227974
AAEL000813-RA	1.06845	-1.13472	1.93995	-0.584923	0.5586	NA
AAEL000815-RA	0.814285	-2.10282	2.21346	-0.950015	0.342104	NA
AAEL000815-RB	0	NA	NA	NA	NA	NA
AAEL000820-RA	330.049	-0.799836	0.380803	-2.10039	0.0356945	0.130722
AAEL000821-RB	0	NA	NA	NA	NA	NA
AAEL000821-RC	0.54102	3.67388	4.06394	0.904021	0.365984	NA
AAEL000822-RA	520.781	-0.0339073	0.236207	-0.143549	0.885856	0.948071
AAEL000823-RA	22185.5	0.103322	0.181718	0.568585	0.569638	0.74883
AAEL000824-RC	0.210817	-0.172419	4.00927	-0.0430051	0.965697	NA
AAEL000824-RD	0	NA	NA	NA	NA	NA
AAEL000824-RE	0.779103	-0.506774	2.44422	-0.207335	0.835748	NA
AAEL000824-RF	0.157059	0.269084	4.04504	0.0665221	0.946962	NA
AAEL000824-RG	5.88021	-0.571174	0.852024	-0.670373	0.50262	0.696539
AAEL000825-RA	0	NA	NA	NA	NA	NA
AAEL000826-RA	0.500166	-1.39668	2.58191	-0.540948	0.588543	NA
AAEL000827-RA	1.64039	0.870919	1.84118	0.473022	0.636197	NA
AAEL000829-RA	186.74	-0.28398	0.271777	-1.0449	0.296068	0.510816
AAEL000832-RB	704.427	-0.159547	0.21594	-0.738848	0.459999	0.660753
AAEL000833-RA	6.281	0.319161	0.855021	0.373278	0.708941	0.841604
AAEL000834-RB	9.01644	-4.5573	3.21141	-1.4191	NA	NA
AAEL000834-RC	5.95286	-0.843708	1.04782	-0.805205	0.420701	0.627411
AAEL000835-RB	0	NA	NA	NA	NA	NA
AAEL000836-RA	178.39	-0.230883	0.287106	-0.804176	0.421296	0.627863
AAEL000837-RA	0	NA	NA	NA	NA	NA
AAEL000839-RA	368.197	-0.190973	0.259428	-0.73613	0.461651	0.6625
AAEL000840-RB	0.481327	0.776916	2.78629	0.278835	0.780372	NA
AAEL000840-RC	0	NA	NA	NA	NA	NA
AAEL000840-RD	0	NA	NA	NA	NA	NA
AAEL000840-RE	0	NA	NA	NA	NA	NA
AAEL000840-RF	0	NA	NA	NA	NA	NA
AAEL000840-RG	0	NA	NA	NA	NA	NA
AAEL000842-RA	254.009	1.24061	0.557412	2.22566	0.0260369	0.104898
AAEL000843-RA	0.934098	-0.566602	2.00676	-0.282346	0.777678	NA
AAEL000843-RB	0	NA	NA	NA	NA	NA
AAEL000844-RA	472.984	0.217632	0.215281	1.01092	0.312053	0.527392
AAEL000845-RA	0.103302	1.08962	4.07537	0.267367	0.789187	NA
AAEL000845-RB	0.533766	1.23786	2.76222	0.44814	0.654052	NA
AAEL000845-RC	0	NA	NA	NA	NA	NA
AAEL000845-RD	0	NA	NA	NA	NA	NA
AAEL000845-RE	0	NA	NA	NA	NA	NA
AAEL000845-RF	0.103302	1.08962	4.07537	0.267367	0.789187	NA
AAEL000845-RG	0	NA	NA	NA	NA	NA
AAEL000845-RH	0	NA	NA	NA	NA	NA
AAEL000845-RI	0	NA	NA	NA	NA	NA
AAEL000845-RJ	0	NA	NA	NA	NA	NA
AAEL000846-RB	0.642734	-1.7489	2.49154	-0.701935	0.48272	NA
AAEL000847-RA	476.09	0.319622	0.256074	1.24816	0.211972	0.41698
AAEL000849-RB	0	NA	NA	NA	NA	NA
AAEL000850-RB	0.747623	1.5435	3.08296	0.500655	0.616614	NA
AAEL000850-RC	0	NA	NA	NA	NA	NA
AAEL000850-RD	0.146781	0.334432	4.04929	0.0825901	0.934177	NA
AAEL000850-RE	0.681866	-0.196814	2.18666	-0.0900066	0.928282	NA
AAEL000851-RA	196.968	0.473834	0.235634	2.01089	0.0443368	0.151466
AAEL000852-RA	0	NA	NA	NA	NA	NA
AAEL000853-RA	0	NA	NA	NA	NA	NA
AAEL000853-RB	0	NA	NA	NA	NA	NA
AAEL000854-RA	23.1772	0.908726	0.451108	2.01443	0.0439642	0.150489
AAEL000854-RB	1.54978	-0.726083	1.69921	-0.427307	0.669156	NA
AAEL000855-RA	35.0566	0.212699	0.412376	0.51579	0.606001	0.77492
AAEL000856-RA	2.63362	-3.82283	1.67905	-2.27677	0.0227997	NA
AAEL000856-RB	1.50235	-2.9759	2.01343	-1.47803	0.139399	NA
AAEL000856-RC	0.578693	-1.6229	3.12761	-0.518896	0.603833	NA
AAEL000856-RD	1.21155	-1.17289	2.26358	-0.518158	0.604348	NA
AAEL000856-RE	0.314119	-0.733592	3.81925	-0.192078	0.847681	NA
AAEL000856-RF	1.42803	-2.91029	1.91525	-1.51953	0.128628	NA
AAEL000856-RG	0.0537576	1.14766	4.07753	0.28146	0.778358	NA
AAEL000856-RH	0.303841	-0.691383	3.06607	-0.225495	0.821594	NA
AAEL000857-RA	25.8853	-1.98809	0.572348	-3.47356	0.000513604	0.00596262
AAEL000857-RB	1.81199	1.69485	1.552	1.09204	0.274814	NA
AAEL000859-RA	1017.09	2.56688	1.08523	2.36529	0.0180162	0.081529
AAEL000860-RA	0	NA	NA	NA	NA	NA
AAEL000860-RB	0	NA	NA	NA	NA	NA
AAEL000860-RC	0	NA	NA	NA	NA	NA
AAEL000860-RD	0	NA	NA	NA	NA	NA
AAEL000861-RB	1.91801	1.53126	1.38858	1.10275	0.270135	NA
AAEL000861-RC	1.17983	0.301871	1.776	0.169973	0.865032	NA
AAEL000861-RD	0	NA	NA	NA	NA	NA
AAEL000863-RA	43.603	0.409244	0.673926	0.607254	0.543683	0.726205
AAEL000867-RA	196.216	0.0901589	0.226807	0.397513	0.690989	0.829446
AAEL000869-RA	4.43873	-0.814485	1.09724	-0.7423	0.457905	0.659026
AAEL000870-RA	0	NA	NA	NA	NA	NA
AAEL000871-RA	2.92001	-1.02392	1.26675	-0.808303	0.418916	NA
AAEL000873-RB	0.0930238	1.08962	4.07537	0.267367	0.789187	NA
AAEL000873-RC	0	NA	NA	NA	NA	NA
AAEL000874-RB	0.206604	-0.0943362	4.01486	-0.0234968	0.981254	NA
AAEL000874-RC	0	NA	NA	NA	NA	NA
AAEL000874-RD	0	NA	NA	NA	NA	NA
AAEL000874-RE	0	NA	NA	NA	NA	NA
AAEL000874-RF	32.7469	1.28229	0.495988	2.58532	0.00972895	0.0527864
AAEL000875-RA	537.267	0.108865	0.271563	0.400881	0.688508	0.82781
AAEL000876-RA	2.31136	-1.33264	1.58405	-0.841288	0.400186	NA
AAEL000878-RA	9.82846	-0.669421	0.800183	-0.836585	0.402826	0.612422
AAEL000881-RA	1.7328	-1.87723	2.36001	-0.795435	0.426361	NA
AAEL000882-RB	0.382373	-1.00521	3.67894	-0.273234	0.784673	NA
AAEL000883-RB	1218.66	-0.237091	0.157725	-1.5032	0.132788	0.308847
AAEL000885-RB	171.015	0.132327	0.392414	0.337213	0.735956	0.860682
AAEL000886-RA	459.196	0.80195	0.350939	2.28516	0.0223037	0.0947243
AAEL000889-RA	74.3289	-1.28188	0.444283	-2.88528	0.00391061	0.0273181
AAEL000890-RA	5.34389	0.990938	1.03807	0.954593	0.339784	0.555266
AAEL000893-RA	129.946	0.449149	0.390483	1.15024	0.250046	0.46146
AAEL000894-RB	23.5258	-0.102418	0.603214	-0.169787	0.865178	0.937147
AAEL000896-RA	11.0829	1.17261	0.910232	1.28825	0.197659	0.399093
AAEL000897-RA	57.4032	-0.792517	0.440703	-1.7983	0.0721291	0.208994
AAEL000898-RB	703.77	0.563836	0.278657	2.0234	0.0430314	0.14872
AAEL000899-RA	225.424	0.547329	0.306762	1.78421	0.074389	0.213456
AAEL000900-RB	107.516	-0.403841	0.312792	-1.29108	0.196674	0.398164
AAEL000902-RA	4.21464	-1.76595	1.19017	-1.48379	0.137866	0.316625
AAEL000902-RB	1.74913	-1.88551	1.73002	-1.08988	0.275766	NA
AAEL000903-RA	129.075	0.0924588	0.286105	0.323164	0.746571	0.866969
AAEL000904-RA	247.572	-0.320449	0.204786	-1.5648	0.117631	0.285808
AAEL000905-RB	271.185	1.14038	0.274383	4.15617	3.24e-05	0.000729812
AAEL000910-RA	181.586	0.223882	0.418148	0.535413	0.592364	0.765407
AAEL000911-RA	0.628108	0.015623	2.22549	0.00702003	0.994399	NA
AAEL000912-RA	10.093	-0.751724	0.802384	-0.936863	0.348829	0.563796
AAEL000914-RA	0	NA	NA	NA	NA	NA
AAEL000914-RB	0	NA	NA	NA	NA	NA
AAEL000915-RB	641.25	0.540209	0.300976	1.79485	0.0726768	0.21018
AAEL000916-RA	0	NA	NA	NA	NA	NA
AAEL000918-RA	0.980175	-0.688216	1.97709	-0.348095	0.727769	NA
AAEL000918-RB	0.628238	-1.73425	3.06594	-0.565649	0.571632	NA
AAEL000921-RA	0	NA	NA	NA	NA	NA
AAEL000922-RA	247.15	-0.203264	0.300241	-0.677002	0.498405	0.692722
AAEL000923-RA	5227.35	-0.181142	0.221642	-0.817273	0.413772	0.621681
AAEL000924-RA	654.365	-0.580973	0.202458	-2.86961	0.00410984	0.0283997
AAEL000925-RA	335.463	-0.0914924	0.228615	-0.400203	0.689007	0.82813
AAEL000926-RB	79.0847	0.387707	0.416824	0.930145	0.352296	0.566723
AAEL000928-RB	14.6006	-2.94797	0.855712	-3.44505	0.000570957	0.00640673
AAEL000930-RB	1.37427	-2.85257	1.94895	-1.46365	0.14329	NA
AAEL000930-RC	0.574351	0.268619	2.28448	0.117584	0.906397	NA
AAEL000930-RD	132.928	0.326195	0.330928	0.985699	0.324281	0.539293
AAEL000931-RA	1851.16	0.106564	0.421803	0.252639	0.800547	0.897
AAEL000932-RA	17.5884	2.24874	0.739289	3.04176	0.00235199	0.0186733
AAEL000933-RA	50.3984	0.168652	0.356846	0.472618	0.636486	0.79618
AAEL000934-RF	0	NA	NA	NA	NA	NA
AAEL000934-RG	1.20259	-1.34072	1.92073	-0.698023	0.485163	NA
AAEL000934-RH	0	NA	NA	NA	NA	NA
AAEL000934-RI	7.99608	0.590499	0.691345	0.854131	0.393032	0.603958
AAEL000936-RA	58.5396	-0.222024	0.338439	-0.656026	0.511808	0.703179
AAEL000937-RA	16.6566	1.49306	0.600988	2.48434	0.0129793	0.0645235
AAEL000937-RB	75.7377	1.42228	0.334078	4.25733	2.07e-05	0.000503942
AAEL000938-RA	135.469	0.199616	0.253918	0.786143	0.431783	0.636701
AAEL000939-RA	43.409	-0.623602	0.422782	-1.475	0.140214	0.319409
AAEL000939-RB	0.0537576	1.14766	4.07753	0.28146	0.778358	NA
AAEL000940-RA	0	NA	NA	NA	NA	NA
AAEL000941-RA	399.635	0.583501	0.25081	2.32646	0.019994	0.0878941
AAEL000942-RA	42.3151	0.206075	0.343004	0.600796	0.547976	0.729454
AAEL000942-RB	3.04993	0.45049	1.11976	0.402311	0.687456	NA
AAEL000943-RA	61.41	0.448112	0.347583	1.28922	0.197321	0.398941
AAEL000944-RA	209.211	0.511921	0.233211	2.19509	0.028157	0.110975
AAEL000944-RB	17.3186	0.579197	0.495461	1.169	0.242402	0.452456
AAEL000947-RA	80.6762	1.15218	0.278857	4.1318	3.6e-05	0.000788297
AAEL000948-RA	1566.22	2.00029	0.297624	6.72086	1.81e-11	5.23e-09
AAEL000949-RB	0.0537576	1.14766	4.07753	0.28146	0.778358	NA
AAEL000949-RC	0.210817	-0.172419	4.00927	-0.0430051	0.965697	NA
AAEL000949-RD	1.16754	-1.30164	2.25139	-0.578149	0.563163	NA
AAEL000949-RE	0.769358	-0.0521351	2.5241	-0.0206549	0.983521	NA
AAEL000949-RF	0.799664	-0.502823	2.19062	-0.229535	0.818453	NA
AAEL000949-RG	0.4609	-1.28978	2.67116	-0.482853	0.6292	NA
AAEL000949-RH	0.146781	0.334432	4.04929	0.0825901	0.934177	NA
AAEL000949-RI	1.62646	-0.898697	2.12652	-0.422614	0.672577	NA
AAEL000950-RA	2906.03	-0.0902349	0.215286	-0.41914	0.675114	0.819755
AAEL000951-RA	7718.14	0.0167526	0.178283	0.0939667	0.925136	0.967845
AAEL000952-RB	7.32338	-1.36795	0.814853	-1.67877	0.093197	0.246477
AAEL000953-RB	2.15448	0.118048	1.41042	0.083697	0.933297	NA
AAEL000953-RC	4.67098	-0.274721	0.997596	-0.275383	0.783022	0.887735
AAEL000955-RA	1047.95	-0.0960892	0.195188	-0.492292	0.622513	0.786472
AAEL000956-RB	14.6607	-1.81467	0.774611	-2.34268	0.0191456	0.0853214
AAEL000956-RC	0	NA	NA	NA	NA	NA
AAEL000956-RD	0	NA	NA	NA	NA	NA
AAEL000956-RE	0.0537576	1.14766	4.07753	0.28146	0.778358	NA
AAEL000956-RF	0	NA	NA	NA	NA	NA
AAEL000956-RG	0.791873	-2.09539	2.99948	-0.698584	0.484812	NA
AAEL000956-RH	0	NA	NA	NA	NA	NA
AAEL000956-RI	0.200539	-0.111757	4.01359	-0.0278447	0.977786	NA
AAEL000956-RJ	0	NA	NA	NA	NA	NA
AAEL000956-RK	0.834662	3.15254	2.9447	1.07058	0.284357	NA
AAEL000958-RB	541.582	0.747732	0.250934	2.9798	0.00288437	0.0216819
AAEL000961-RA	4477.44	-0.495857	0.264281	-1.87625	0.0606213	0.186971
AAEL000962-RA	102.595	0.48055	0.353205	1.36054	0.173659	0.367291
AAEL000963-RA	0	NA	NA	NA	NA	NA
AAEL000964-RA	8.94799	-0.766497	0.765819	-1.00088	0.316883	0.531343
AAEL000965-RA	1.38586	0.186946	2.14497	0.0871555	0.930548	NA
AAEL000965-RB	0	NA	NA	NA	NA	NA
AAEL000965-RC	0.254297	-0.456124	3.99126	-0.114281	0.909015	NA
AAEL000965-RD	0.520723	-1.45525	3.28992	-0.442337	0.658246	NA
AAEL000967-RB	0.264575	-0.505439	3.98847	-0.126725	0.899158	NA
AAEL000967-RC	10.3509	-1.21079	0.86754	-1.39566	0.162816	0.352705
AAEL000967-RD	0.0537576	1.14766	4.07753	0.28146	0.778358	NA
AAEL000967-RE	0.161273	0.15812	4.03504	0.0391866	0.968742	NA
AAEL000967-RF	0.210817	-0.172419	4.00927	-0.0430051	0.965697	NA
AAEL000970-RB	0	NA	NA	NA	NA	NA
AAEL000970-RC	8.26312	-0.769357	0.893473	-0.861086	0.389191	0.601324
AAEL000970-RD	0	NA	NA	NA	NA	NA
AAEL000970-RE	0.0930238	1.08962	4.07537	0.267367	0.789187	NA
AAEL000970-RF	0	NA	NA	NA	NA	NA
AAEL000970-RG	4.40556	-2.39071	1.35559	-1.76359	0.0778013	0.219873
AAEL000970-RH	0.157059	0.269084	4.04504	0.0665221	0.946962	NA
AAEL000970-RI	1.05796	-0.842039	1.98481	-0.424242	0.671389	NA
AAEL000973-RA	180.592	-0.395681	0.228203	-1.7339	0.082936	0.228852
AAEL000978-RB	1404.71	-0.352946	0.237692	-1.48489	0.137574	0.316227
AAEL000979-RA	0.0537576	1.14766	4.07753	0.28146	0.778358	NA
AAEL000980-RA	25.8924	0.233872	0.46558	0.502323	0.61544	0.781435
AAEL000980-RB	178.705	0.228452	0.296562	0.770335	0.441101	0.643957
AAEL000981-RA	8.10858	-3.47905	1.19681	-2.90694	0.00364988	0.0260813
AAEL000981-RB	0.146781	0.334432	4.04929	0.0825901	0.934177	NA
AAEL000982-RA	234.655	0.394068	0.249682	1.57828	0.114502	0.280938
AAEL000983-RA	0	NA	NA	NA	NA	NA
AAEL000983-RB	8.35885	0.366188	0.747793	0.489692	0.624352	0.788151
AAEL000983-RE	7.49008	0.503897	0.738543	0.682285	0.495059	0.69039
AAEL000983-RF	75.0978	1.70693	0.298857	5.71154	1.12e-08	1.18e-06
AAEL000983-RG	0	NA	NA	NA	NA	NA
AAEL000983-RH	4.52565	-0.665723	0.982326	-0.677701	0.497961	0.692531
AAEL000984-RB	0.0537576	1.14766	4.07753	0.28146	0.778358	NA
AAEL000984-RC	10.0722	-1.57584	0.84939	-1.85527	0.0635582	0.192779
AAEL000984-RD	0.107515	0.590305	4.05944	0.145415	0.884383	NA
AAEL000984-RE	0	NA	NA	NA	NA	NA
AAEL000985-RA	61.9422	-0.488295	0.444563	-1.09837	0.272042	0.48485
AAEL000985-RB	5.77628	-0.0123143	0.907909	-0.0135634	0.989178	0.995372
AAEL000985-RC	0.382373	-1.00521	3.67894	-0.273234	0.784673	NA
AAEL000985-RD	0.0930238	1.08962	4.07537	0.267367	0.789187	NA
AAEL000986-RB	1163.8	0.259052	0.167765	1.54413	0.122556	0.293099
AAEL000987-RA	65019.5	-0.0056305	0.259148	-0.021727	0.982666	0.993866
AAEL000993-RB	791.164	0.055539	0.221688	0.250528	0.802179	0.898
AAEL000994-RA	0.21503	-0.242523	4.0045	-0.0605626	0.951708	NA
AAEL000994-RB	0	NA	NA	NA	NA	NA
AAEL000994-RC	0	NA	NA	NA	NA	NA
AAEL000994-RD	0	NA	NA	NA	NA	NA
AAEL000994-RE	0	NA	NA	NA	NA	NA
AAEL000994-RF	0.58331	0.888354	3.3007	0.269141	0.787821	NA
AAEL000994-RG	0.157059	0.269084	4.04504	0.0665221	0.946962	NA
AAEL000994-RH	1.05146	0.271622	1.97565	0.137485	0.890647	NA
AAEL000994-RI	0	NA	NA	NA	NA	NA
AAEL000994-RJ	0.938143	-2.30766	2.78283	-0.829248	0.406964	NA
AAEL000994-RK	6.62155	-0.260908	0.926583	-0.281581	0.778265	0.884678
AAEL000994-RL	0.146781	0.334432	4.04929	0.0825901	0.934177	NA
AAEL000994-RM	0	NA	NA	NA	NA	NA
AAEL000994-RN	0	NA	NA	NA	NA	NA
AAEL000994-RO	0	NA	NA	NA	NA	NA
AAEL000996-RA	1306.03	0.199755	0.21803	0.916181	0.359572	0.572742
AAEL000997-RB	0	NA	NA	NA	NA	NA
AAEL000999-RA	726.193	-0.461415	0.32418	-1.42333	0.154641	0.341075
AAEL001000-RA	445.848	1.17807	0.273087	4.31389	1.6e-05	0.000409614
AAEL001001-RA	102.373	0.265538	0.321033	0.827139	0.408158	0.616984
AAEL001005-RA	10020.7	0.472649	0.307739	1.53588	0.124569	0.296366
AAEL001007-RA	2030.98	0.131376	0.150638	0.87213	0.383137	0.595681
AAEL001008-RA	153.011	-0.367537	0.261279	-1.40668	0.159521	0.347923
AAEL001009-RB	2226.59	-0.77539	0.217203	-3.56989	0.000357127	0.00453484
AAEL001010-RB	5.13023	0.493808	0.837081	0.589917	0.555247	0.735909
AAEL001014-RA	205.856	0.284351	0.25408	1.11914	0.263079	0.47604
AAEL001015-RA	47.5548	-0.937791	0.385716	-2.4313	0.0150447	0.0714607
AAEL001016-RA	3.04642	-0.188806	1.23486	-0.152896	0.87848	NA
AAEL001016-RB	0.0537576	1.14766	4.07753	0.28146	0.778358	NA
AAEL001020-RB	11.449	-1.05168	0.664139	-1.58353	0.113301	0.279403
AAEL001020-RC	0.0537576	1.14766	4.07753	0.28146	0.778358	NA
AAEL001020-RD	1.04755	0.780457	2.0056	0.38914	0.697173	NA
AAEL001022-RA	0.415569	-1.16721	3.52587	-0.331042	0.740613	NA
AAEL001022-RB	6.35242	-1.38673	1.23275	-1.12491	0.260629	0.47322
AAEL001024-RA	1.87535	-2.05182	1.69523	-1.21035	0.226145	NA
AAEL001024-RB	3.25151	-1.14305	1.20553	-0.948174	0.343041	NA
AAEL001029-RA	781.215	0.00740881	0.190605	0.0388699	0.968994	0.988803
AAEL001030-RA	273.084	0.085132	0.220391	0.386277	0.699292	0.835083
AAEL001031-RA	175.963	1.80006	0.488909	3.6818	0.000231597	0.00325441
AAEL001032-RA	1988.92	-0.77351	0.243153	-3.18117	0.00146684	0.0131195
AAEL001033-RA	1.59318	-1.6826	1.83814	-0.91538	0.359992	NA
AAEL001033-RB	0	NA	NA	NA	NA	NA
AAEL001033-RC	0	NA	NA	NA	NA	NA
AAEL001033-RD	0	NA	NA	NA	NA	NA
AAEL001033-RE	0	NA	NA	NA	NA	NA
AAEL001033-RF	0.196326	-0.0286498	4.01979	-0.0071272	0.994313	NA
AAEL001036-RA	5.93913	-2.28354	1.0944	-2.08657	0.0369269	0.133832
AAEL001036-RB	0	NA	NA	NA	NA	NA
AAEL001036-RC	0.0930238	1.08962	4.07537	0.267367	0.789187	NA
AAEL001037-RA	1746.9	-0.518557	0.196762	-2.63546	0.00840242	0.0475472
AAEL001038-RA	112.248	-0.248897	0.247225	-1.00676	0.314049	0.528658
AAEL001039-RB	0.37209	-1.00254	3.64466	-0.275071	0.783261	NA
AAEL001039-RC	0.303841	-0.691383	3.06607	-0.225495	0.821594	NA
AAEL001041-RA	0.206604	-0.0943362	4.01486	-0.0234968	0.981254	NA
AAEL001041-RB	0	NA	NA	NA	NA	NA
AAEL001041-RC	0.0537576	1.14766	4.07753	0.28146	0.778358	NA
AAEL001041-RD	0.0537576	1.14766	4.07753	0.28146	0.778358	NA
AAEL001041-RE	0	NA	NA	NA	NA	NA
AAEL001041-RF	0.0537576	1.14766	4.07753	0.28146	0.778358	NA
AAEL001041-RG	0.421634	-1.16938	3.45403	-0.338555	0.734945	NA
AAEL001041-RH	0	NA	NA	NA	NA	NA
AAEL001041-RI	0	NA	NA	NA	NA	NA
AAEL001041-RJ	0.157059	0.269084	4.04504	0.0665221	0.946962	NA
AAEL001041-RK	0.430464	2.10838	3.50815	0.600996	0.547843	NA
AAEL001041-RL	0.558137	-1.58186	2.52165	-0.627311	0.530455	NA
AAEL001041-RM	0.157059	0.269084	4.04504	0.0665221	0.946962	NA
AAEL001041-RN	0	NA	NA	NA	NA	NA
AAEL001041-RO	0	NA	NA	NA	NA	NA
AAEL001041-RP	0.44421	2.1083	3.474	0.60688	0.54393	NA
AAEL001041-RQ	0	NA	NA	NA	NA	NA
AAEL001041-RR	0.324267	2.10907	3.84251	0.548877	0.58309	NA
AAEL001041-RS	3.46301	1.2008	1.08627	1.10543	0.268972	NA
AAEL001044-RA	1622.41	-0.380067	0.186486	-2.03804	0.041546	0.145168
AAEL001046-RB	0.264575	-0.505439	3.98847	-0.126725	0.899158	NA
AAEL001046-RC	7.39472	1.17319	0.811616	1.4455	0.148317	0.331213
AAEL001047-RA	872.903	-0.961559	0.273532	-3.51534	0.000439189	0.00531707
AAEL001048-RA	358.215	0.712888	0.204951	3.47834	0.000504538	0.00590246
AAEL001050-RA	13.9224	-0.600571	0.67233	-0.893268	0.371714	0.585181
AAEL001052-RA	2403.99	0.966612	0.260099	3.71633	0.000202137	0.00290766
AAEL001054-RB	420.115	3.54704	0.392595	9.03487	1.64e-19	2.49e-16
AAEL001057-RA	0	NA	NA	NA	NA	NA
AAEL001059-RA	2.53461	3.63794	1.8114	2.00836	0.044605	NA
AAEL001060-RA	0.206604	-0.0943362	4.01486	-0.0234968	0.981254	NA
AAEL001060-RB	0.363663	-0.932575	3.72436	-0.250399	0.802279	NA
AAEL001060-RC	0	NA	NA	NA	NA	NA
AAEL001061-RA	5.74076	0.697018	0.830699	0.839075	0.401427	0.611371
AAEL001061-RB	3474.16	0.326751	0.242836	1.34556	0.178444	0.373706
AAEL001061-RC	1139.27	0.300597	0.189588	1.58553	0.112846	0.27863
AAEL001062-RB	136.25	0.40974	0.515007	0.7956	0.426264	0.631859
AAEL001063-RA	1.01297	-2.44396	2.16641	-1.12811	0.259272	NA
AAEL001065-RA	181.542	0.652724	0.245676	2.65685	0.00788753	0.0453597
AAEL001067-RA	32.3714	-1.37401	0.898278	-1.5296	0.126116	0.29876
AAEL001068-RA	361.055	0.622519	0.355024	1.75345	0.079524	0.222928
AAEL001071-RA	80.2849	0.483248	0.524395	0.921534	0.356772	0.570675
AAEL001073-RA	7.87635	0.293049	1.20958	0.242272	0.808569	0.902825
AAEL001074-RB	0	NA	NA	NA	NA	NA
AAEL001074-RC	4.27502	0.627316	1.14807	0.546409	0.584785	0.759652
AAEL001074-RD	0.103302	1.08962	4.07537	0.267367	0.789187	NA
AAEL001076-RB	0	NA	NA	NA	NA	NA
AAEL001076-RC	0	NA	NA	NA	NA	NA
AAEL001076-RD	0	NA	NA	NA	NA	NA
AAEL001076-RE	0	NA	NA	NA	NA	NA
AAEL001076-RF	1.99315	-2.14863	1.62106	-1.32545	0.185022	NA
AAEL001076-RG	0	NA	NA	NA	NA	NA
AAEL001076-RH	0	NA	NA	NA	NA	NA
AAEL001076-RI	0	NA	NA	NA	NA	NA
AAEL001077-RA	459.007	-0.255244	0.404	-0.631793	0.527522	0.714957
AAEL001080-RA	189.728	-0.041701	0.3075	-0.135613	0.892127	0.95073
AAEL001082-RA	5020.24	0.494687	0.551296	0.897317	0.36955	0.582907
AAEL001084-RA	86.1984	0.348867	0.450448	0.774489	0.438641	0.641831
AAEL001085-RA	4.32271	0.668179	0.988545	0.675922	0.49909	0.693308
AAEL001086-RB	236.141	-0.145244	0.299413	-0.485098	0.627607	0.790443
AAEL001087-RB	559.186	-1.40964	0.392951	-3.58733	0.000334084	0.00430209
AAEL001088-RB	0.206604	-0.0943362	4.01486	-0.0234968	0.981254	NA
AAEL001088-RC	46.6302	-0.24359	0.553481	-0.440105	0.659861	0.810736
AAEL001089-RA	0	NA	NA	NA	NA	NA
AAEL001090-RA	124.399	0.00600412	0.418303	0.0143535	0.988548	0.995372
AAEL001091-RA	3040.11	0.945214	0.234217	4.03564	5.45e-05	0.00106243
AAEL001092-RA	701.013	0.302292	0.220305	1.37215	0.170016	0.362794
AAEL001094-RA	0	NA	NA	NA	NA	NA
AAEL001094-RB	0	NA	NA	NA	NA	NA
AAEL001094-RC	0.0930238	1.08962	4.07537	0.267367	0.789187	NA
AAEL001094-RD	0	NA	NA	NA	NA	NA
AAEL001095-RA	81.7822	-0.905629	0.322955	-2.80419	0.00504427	0.0328757
AAEL001096-RA	0.0930238	1.08962	4.07537	0.267367	0.789187	NA
AAEL001098-RA	490.709	-0.396431	0.417039	-0.950585	0.341815	0.556996
AAEL001099-RA	15.7087	-1.83744	0.790596	-2.32411	0.0201194	0.0882221
AAEL001099-RB	0.427569	1.23653	2.92322	0.423002	0.672294	NA
AAEL001099-RC	0	NA	NA	NA	NA	NA
AAEL001100-RB	12.543	-0.822736	0.682226	-1.20596	0.227834	0.435565
AAEL001100-RC	19.0107	-1.95144	1.00158	-1.94836	0.0513719	0.167138
AAEL001101-RA	1048.11	-0.786675	0.305465	-2.57534	0.0100142	0.0537168
AAEL001102-RA	1613.04	-0.327559	0.197793	-1.65607	0.0977067	0.254037
AAEL001103-RA	714.684	0.306258	0.221448	1.38298	0.166672	0.358311
AAEL001104-RA	14.4753	-0.0922709	0.59835	-0.154209	0.877445	0.943976
AAEL001104-RB	0.157059	0.269084	4.04504	0.0665221	0.946962	NA
AAEL001105-RD	29.4931	-0.162616	0.396794	-0.409825	0.681934	0.824357
AAEL001105-RE	0.466835	0.966697	2.89741	0.333642	0.73865	NA
AAEL001106-RA	32.1012	0.426701	0.489431	0.871831	0.3833	0.595701
AAEL001109-RA	274.622	0.63477	0.259028	2.45058	0.0142627	0.0688768
AAEL001112-RB	966.852	-0.43025	0.210534	-2.04361	0.0409923	0.143882
AAEL001113-RA	1469.2	0.439218	0.43636	1.00655	0.314151	0.528658
AAEL001113-RB	32.3611	-1.34704	0.573069	-2.35056	0.0187451	0.0839831
AAEL001114-RA	382.707	0.138176	0.203922	0.677591	0.498031	0.692549
AAEL001116-RB	260.734	0.498007	0.270635	1.84015	0.0657469	0.19669
AAEL001118-RB	35.275	0.461749	0.44986	1.02643	0.304689	0.519862
AAEL001119-RB	0	NA	NA	NA	NA	NA
AAEL001119-RC	2.45919	-0.229796	1.54086	-0.149135	0.881447	NA
AAEL001119-RD	0.21503	-0.242523	4.0045	-0.0605626	0.951708	NA
AAEL001119-RE	0.0930238	1.08962	4.07537	0.267367	0.789187	NA
AAEL001119-RF	7.34849	0.829877	0.742778	1.11726	0.263883	0.476934
AAEL001119-RG	25.3259	-0.752014	0.469914	-1.60032	0.109527	0.272975
AAEL001119-RH	0	NA	NA	NA	NA	NA
AAEL001123-RA	2.85927	-0.0752402	1.15939	-0.0648967	0.948256	NA
AAEL001124-RA	350.391	-0.0538946	0.197398	-0.273026	0.784833	0.888732
AAEL001126-RB	0	NA	NA	NA	NA	NA
AAEL001126-RC	0	NA	NA	NA	NA	NA
AAEL001126-RD	0	NA	NA	NA	NA	NA
AAEL001126-RE	0	NA	NA	NA	NA	NA
AAEL001127-RA	3.78625	-0.314647	1.00651	-0.312611	0.754576	NA
AAEL001127-RB	2.6893	-1.42143	1.44595	-0.983042	0.325587	NA
AAEL001128-RA	288.524	-2.07764	0.303219	-6.85193	7.29e-12	2.33e-09
AAEL001129-RA	2473.31	-0.25047	0.193678	-1.29323	0.195932	0.397067
AAEL001130-RA	1.08769	-0.946373	1.88468	-0.50214	0.615569	NA
AAEL001131-RA	90.0288	0.627967	0.371467	1.69051	0.0909312	0.242387
AAEL001132-RA	427.356	0.153265	0.223446	0.685916	0.492766	0.688282
AAEL001134-RA	1364.97	-0.663695	0.248371	-2.67219	0.00753581	0.0437848
AAEL001137-RA	5.01673	0.832797	0.894494	0.931026	0.35184	0.566537
AAEL001139-RA	51.0747	-0.404652	0.652075	-0.620559	0.53489	0.720112
AAEL001140-RB	428.139	0.760688	0.355364	2.14059	0.0323074	0.12245
AAEL001141-RA	204.411	0.291962	0.278672	1.04769	0.294781	0.509548
AAEL001141-RB	412.018	0.568124	0.342963	1.65652	0.0976169	0.253931
AAEL001141-RC	0	NA	NA	NA	NA	NA
AAEL001141-RD	0	NA	NA	NA	NA	NA
AAEL001142-RB	0.107515	0.590305	4.05944	0.145415	0.884383	NA
AAEL001142-RC	0	NA	NA	NA	NA	NA
AAEL001142-RD	0	NA	NA	NA	NA	NA
AAEL001142-RE	0	NA	NA	NA	NA	NA
AAEL001142-RF	0	NA	NA	NA	NA	NA
AAEL001142-RG	53.1013	-1.47247	0.372599	-3.9519	7.75e-05	0.00139354
AAEL001143-RB	78.612	-1.49467	0.653509	-2.28715	0.0221869	0.0943933
AAEL001144-RA	6.34816	-1.48124	0.90058	-1.64476	0.100018	0.257951
AAEL001144-RB	0	NA	NA	NA	NA	NA
AAEL001146-RA	100.011	1.32284	0.286379	4.61921	3.85e-06	0.000140468
AAEL001148-RB	16.7488	0.93337	0.577844	1.61526	0.106254	0.268055
AAEL001151-RA	645.681	0.777914	0.257459	3.02151	0.00251517	0.0195598
AAEL001152-RB	256.792	0.400785	0.19422	2.06356	0.039059	0.138901
AAEL001154-RA	929.393	0.202889	0.216361	0.937732	0.348382	0.563559
AAEL001155-RA	78.7876	-0.420123	0.338924	-1.23958	0.215132	0.420948
AAEL001156-RA	0.382373	-1.00521	3.67894	-0.273234	0.784673	NA
AAEL001156-RB	0.0930238	1.08962	4.07537	0.267367	0.789187	NA
AAEL001159-RA	854.388	0.334696	0.214265	1.56207	0.118272	0.286888
AAEL001162-RA	1.06713	-0.914812	1.94921	-0.469324	0.638838	NA
AAEL001162-RB	1.08128	1.22733	2.00883	0.610966	0.541222	NA
AAEL001163-RA	17.8171	0.714212	0.961632	0.742708	0.457658	0.658993
AAEL001164-RA	884.07	0.414609	0.326733	1.26895	0.204458	0.407609
AAEL001166-RA	17.2365	-0.750019	0.704198	-1.06507	0.286845	0.501284
AAEL001166-RB	2.1741	-1.19485	1.4593	-0.818783	0.41291	NA
AAEL001166-RC	8.97123	-0.834761	0.746284	-1.11856	0.263329	0.476234
AAEL001167-RA	0.324267	2.10907	3.84251	0.548877	0.58309	NA
AAEL001167-RB	0	NA	NA	NA	NA	NA
AAEL001167-RC	0	NA	NA	NA	NA	NA
AAEL001167-RD	0	NA	NA	NA	NA	NA
AAEL001167-RE	0	NA	NA	NA	NA	NA
AAEL001167-RF	0	NA	NA	NA	NA	NA
AAEL001167-RG	0	NA	NA	NA	NA	NA
AAEL001167-RH	0	NA	NA	NA	NA	NA
AAEL001167-RI	0	NA	NA	NA	NA	NA
AAEL001167-RJ	0	NA	NA	NA	NA	NA
AAEL001167-RK	0	NA	NA	NA	NA	NA
AAEL001168-RB	0	NA	NA	NA	NA	NA
AAEL001168-RC	0.34732	-0.89423	3.66688	-0.243867	0.807334	NA
AAEL001168-RD	0	NA	NA	NA	NA	NA
AAEL001168-RE	0	NA	NA	NA	NA	NA
AAEL001168-RF	0	NA	NA	NA	NA	NA
AAEL001169-RA	806.618	-0.796293	0.228324	-3.48756	0.000487458	0.00575248
AAEL001170-RA	262.221	0.295268	0.221458	1.33329	0.182437	0.378999
AAEL001171-RA	972.17	-0.483325	0.177922	-2.71649	0.00659778	0.0399937
AAEL001172-RA	6.37418	-0.509033	0.798914	-0.637156	0.524023	0.712631
AAEL001172-RB	0.0930238	1.08962	4.07537	0.267367	0.789187	NA
AAEL001173-RA	0.53798	1.08703	3.28095	0.331316	0.740406	NA
AAEL001173-RB	1.54293	-0.112683	1.77287	-0.0635599	0.949321	NA
AAEL001173-RC	0.634173	0.0473455	2.67434	0.0177036	0.985875	NA
AAEL001175-RA	248.617	-0.42206	0.256759	-1.6438	0.100218	0.258191
AAEL001176-RA	2.24101	0.516361	1.33063	0.388056	0.697975	NA
AAEL001176-RB	56.39	-0.215736	0.532871	-0.404855	0.685584	0.826304
AAEL001177-RA	503.772	0.549472	0.200819	2.73615	0.00621632	0.038394
AAEL001178-RB	2.38041	-1.53885	1.56448	-0.983616	0.325304	NA
AAEL001181-RB	195.62	0.988265	0.372972	2.6497	0.00805626	0.0461035
AAEL001182-RA	0	NA	NA	NA	NA	NA
AAEL001183-RA	197.419	-0.0578707	0.264707	-0.218622	0.826945	0.91413
AAEL001184-RA	1.02063	0.300289	2.31733	0.129584	0.896896	NA
AAEL001184-RB	0	NA	NA	NA	NA	NA
AAEL001184-RC	0.0537576	1.14766	4.07753	0.28146	0.778358	NA
AAEL001184-RD	0	NA	NA	NA	NA	NA
AAEL001184-RE	0	NA	NA	NA	NA	NA
AAEL001184-RF	0	NA	NA	NA	NA	NA
AAEL001185-RA	157.154	0.230256	0.245232	0.938931	0.347766	0.562911
AAEL001187-RA	1359.03	-0.0455029	0.20154	-0.225776	0.821376	0.911161
AAEL001188-RA	650.125	-0.544771	0.212143	-2.56794	0.0102305	0.05454
AAEL001189-RA	12.1152	0.66065	0.837908	0.788452	0.430433	0.635249
AAEL001190-RA	433.766	0.218888	0.181125	1.20849	0.226859	0.434459
AAEL001191-RA	8.49729	-1.22684	0.952301	-1.28829	0.197646	0.399093
AAEL001191-RB	0	NA	NA	NA	NA	NA
AAEL001191-RC	0.196326	-0.0286498	4.01979	-0.0071272	0.994313	NA
AAEL001191-RD	0.480009	2.05564	3.41511	0.601924	0.547225	NA
AAEL001192-RB	0	NA	NA	NA	NA	NA
AAEL001192-RC	0	NA	NA	NA	NA	NA
AAEL001194-RA	11933.3	-1.87082	0.295716	-6.3264	2.51e-10	5.08e-08
AAEL001195-RA	7.84102	1.11524	0.902059	1.23633	0.216337	0.422694
AAEL001196-RB	0	NA	NA	NA	NA	NA
AAEL001196-RC	1.6446	0.831634	1.53692	0.541103	0.588437	NA
AAEL001196-RD	0.0537576	1.14766	4.07753	0.28146	0.778358	NA
AAEL001198-RA	0.157059	0.269084	4.04504	0.0665221	0.946962	NA
AAEL001198-RB	3.8331	-1.3576	1.18287	-1.14771	0.251088	NA
AAEL001198-RC	0	NA	NA	NA	NA	NA
AAEL001199-RA	0	NA	NA	NA	NA	NA
AAEL001200-RA	0	NA	NA	NA	NA	NA
AAEL001200-RB	0	NA	NA	NA	NA	NA
AAEL001201-RB	36.4146	-0.759912	0.587071	-1.29441	0.195523	0.396362
AAEL001201-RC	0	NA	NA	NA	NA	NA
AAEL001202-RA	69.853	0.729945	0.316411	2.30695	0.0210577	0.0908721
AAEL001203-RB	117.541	0.969639	0.317422	3.05473	0.00225262	0.0180611
AAEL001204-RA	23.4636	-1.35704	0.785373	-1.7279	0.0840064	0.230705
AAEL001204-RB	0.0537576	1.14766	4.07753	0.28146	0.778358	NA
AAEL001204-RC	8.91841	-1.74775	0.954927	-1.83024	0.0672139	0.199254
AAEL001205-RA	902.692	0.214405	0.182629	1.17399	0.240398	0.449821
AAEL001206-RB	60.0977	-1.1118	0.408697	-2.72035	0.00652134	0.0397328
AAEL001206-RC	2.39051	0.318087	1.26556	0.251341	0.80155	NA
AAEL001206-RD	1.96575	-0.122432	1.40279	-0.0872772	0.930451	NA
AAEL001206-RE	72.786	-0.920354	0.388654	-2.36805	0.0178821	0.0811334
AAEL001207-RB	12.9395	-1.9259	0.731717	-2.63203	0.00848766	0.0478958
AAEL001207-RC	0	NA	NA	NA	NA	NA
AAEL001207-RD	0	NA	NA	NA	NA	NA
AAEL001207-RE	0.995935	1.7168	2.82033	0.608725	0.542707	NA
AAEL001208-RA	0.715197	-1.9351	2.29397	-0.843561	0.398915	NA
AAEL001208-RB	0.196326	-0.0286498	4.01979	-0.0071272	0.994313	NA
AAEL001208-RC	0.250083	-0.39544	3.30397	-0.119686	0.904732	NA
AAEL001208-RD	0	NA	NA	NA	NA	NA
AAEL001208-RE	0	NA	NA	NA	NA	NA
AAEL001208-RF	0	NA	NA	NA	NA	NA
AAEL001208-RG	0	NA	NA	NA	NA	NA
AAEL001209-RA	0.373812	2.0536	3.69356	0.555995	0.578214	NA
AAEL001209-RB	105.7	-1.13422	0.592505	-1.91428	0.0555841	0.175849
AAEL001209-RC	0	NA	NA	NA	NA	NA
AAEL001209-RD	0.103302	1.08962	4.07537	0.267367	0.789187	NA
AAEL001209-RE	0	NA	NA	NA	NA	NA
AAEL001209-RF	6.24502	-0.381473	0.884028	-0.431517	0.666093	0.814144
AAEL001210-RA	773.634	0.32178	0.235573	1.36594	0.171956	0.365024
AAEL001211-RA	446.093	-0.135399	0.194752	-0.69524	0.486905	0.683016
AAEL001212-RA	568.16	-0.591969	0.221699	-2.67015	0.00758183	0.0440036
AAEL001215-RA	1207.48	0.140096	0.190294	0.73621	0.461603	0.6625
AAEL001216-RA	4329.89	-0.106417	0.1944	-0.547413	0.584095	0.759447
AAEL001218-RA	2360.92	-0.403847	0.186499	-2.16541	0.0303563	0.116988
AAEL001219-RA	1.25779	0.489049	1.86683	0.261968	0.793346	NA
AAEL001219-RB	0.530871	0.528091	2.76314	0.19112	0.848432	NA
AAEL001220-RB	0.0930238	1.08962	4.07537	0.267367	0.789187	NA
AAEL001220-RC	0	NA	NA	NA	NA	NA
AAEL001221-RA	6.31639	0.745504	0.850091	0.876969	0.380503	0.59356
AAEL001223-RA	278.09	-0.716797	0.214887	-3.33569	0.000850887	0.00868391
AAEL001224-RA	0	NA	NA	NA	NA	NA
AAEL001227-RB	12.1081	0.667846	0.613992	1.08771	0.276722	0.490243
AAEL001228-RA	0.454836	-1.28879	3.36419	-0.383092	0.701652	NA
AAEL001228-RB	0.103302	1.08962	4.07537	0.267367	0.789187	NA
AAEL001229-RA	0	NA	NA	NA	NA	NA
AAEL001231-RB	0	NA	NA	NA	NA	NA
AAEL001231-RC	2.55288	2.52121	1.29547	1.94618	0.0516332	NA
AAEL001231-RD	0	NA	NA	NA	NA	NA
AAEL001231-RE	0	NA	NA	NA	NA	NA
AAEL001231-RF	0	NA	NA	NA	NA	NA
AAEL001231-RG	0	NA	NA	NA	NA	NA
AAEL001231-RH	0	NA	NA	NA	NA	NA
AAEL001231-RI	0	NA	NA	NA	NA	NA
AAEL001231-RJ	0	NA	NA	NA	NA	NA
AAEL001232-RA	113.12	0.9185	0.856877	1.07192	0.283758	0.497636
AAEL001232-RB	15.3087	-0.371169	0.879535	-0.422006	0.673021	0.81822
AAEL001233-RA	26.817	0.758452	0.542161	1.39894	0.16183	0.351195
AAEL001235-RA	151.814	-0.527513	0.444769	-1.18604	0.235607	0.444276
AAEL001236-RA	694.782	0.0896411	0.182858	0.490222	0.623976	0.787911
AAEL001237-RB	2.31445	1.20694	1.32617	0.910091	0.362775	NA
[truncated: 32,930 more rows]

## Sheet: results_VRG_ALB
Results from DE analysis of Naive X A.albopictus contact
[truncated: 34,440 more rows]

[truncated: 3 more sheets: results_VRG_INS, results_AEG_INS, results_AEG_ALB]
